# Supplementary material for: Construction of a predictive model for immunotherapy efficacy in lung squamous cell carcinoma based on the degree of tumor-infiltrating immune cells and molecular typing
Source: J Transl Med. 2022 Aug 12;20:364. doi: 10.1186/s12967-022-03565-7 (PMC9373274; doi:10.1186/s12967-022-03565-7)
Supplement: Supplementary file 2 — Additional file 2: Table S1. The primers and their seqences of 17 genes and GAPDH. [file 12967_2022_3565_MOESM2_ESM.xls]

## Sheet: Primers
Primers	Sequence(5'-3')
AKAP2-F	GCAGTCTGAAGAGGATGAGTTCA
AKAP2-R	GGGAAGCTGGGAGGAAATGTAAT
ALOX5-F	AACCTGTTCATCAACCGCTTCAT
ALOX5-R	TCTTCCTGCCAGTGATTCATGAC
FCGR2A-F	TACCACTGCACAGGAAACATAGG
FCGR2A-R	CAATGACCACAGCCACAATGATC
GCGR-F	GCAACAGAACCTTCGACAAGTATTC
GCGR-R	TACATCACCTGGAAGCTGCTGTA
KCNQ3-F	CAGAAAGGGTCAGCATTCACC
KCNQ3-R	ACTTCCCCATCATGCTTTGGT
LRRC38-F	GGACTTCAGGAACAACTCGC
LRRC38-R	GCCCACCAGGTTGTTGTTAG
MARCO-F	TATGGGACGAGATGGAGCAACA
MARCO-R	AGGTCTCCTTTCTCTCCCTTAGT
NANOG-F	TGTGATTTGTGGGCCTGAAGAAA
NANOG-R	CTTTGGGACTGGTGGAAGAATCA
NLRP12-F	GGACCTCTCTGCAGCTCTCATAG
NLRP12-R	AGCTGACACTTCCTCAACTGAAT
NTSR1-F	CAAGAAGTTCATCAGCGCCATCT
NTSR1-R	GTTGACCTGTATGACGACCTTGA
PF4-F	ATCACAGCCACACTTAACGGAGA
PF4-R	TGGCTATCAGTTGGGCAGTG
RP1-F	GGGAGCCATTTAAACCAGGAAATT
RP1-R	GGGACCTTGAGCTTGAAGACATA
SCARF1-F	TGAGTCTGGAGAGGCAGATGAG
SCARF1-R	CGACTCTGTGGTGCAAACTTG
SIGLEC12-F	CTCGAGTGCATGTGAAGGATGAA
SIGLEC12-R	CCCTAGCGTCACTCCTGATATAG
TGM2-F	ATGAACATGGGCAGTGACTTTGA
TGM2-R	AAGGCAGTCACGGTATTTCTCAT
TMEM236-F	GCCCGTATCTCTGGTTCTGTTAT
TMEM236-R	CTCACTTGCTCCGTCACAGTTT
​VSTM1-F	GTCTGGGCTACGAAGATGAGAAA
​VSTM1-R	AAAGTACCTCCCAGCATCCTTAG
GAPDH-F	GAACGGGAAGCTCACTGG
GAPDH-R	GCCTGCTTCACCACCTTCT
