# Supplementary material for: Construction of a predictive model for immunotherapy efficacy in lung squamous cell carcinoma based on the degree of tumor-infiltrating immune cells and molecular typing
Source: J Transl Med. 2022 Aug 12;20:364. doi: 10.1186/s12967-022-03565-7 (PMC9373274; doi:10.1186/s12967-022-03565-7)
Supplement: Supplementary file 3 — Additional file 3: Table S2. The main clinical information of TCGA-LUSC, GSE126044, GSE135222 and our independent LUSC cohort. [file 12967_2022_3565_MOESM3_ESM.xls]

## Sheet: TCGA-LUSC
The main clinical information of TCGA-LUSC
Sample	OS	OS.status	Alive	DFS	DFS.status	Relapse	Age	Gender	T	N	M	Stage
TCGA-18-3406-01	371	1	No	357	1	Yes	67	Male	T1	N0	M0	Stage I
TCGA-18-3407-01	136	1	No	136	0	No	72	Male	T2	N0	M0	Stage I
TCGA-18-3408-01	2304	1	No	1793	1	Yes	77	Female	T2	N0	M0	Stage I
TCGA-18-3409-01	3747	0	Yes	2291	1	Yes	74	Male	T1	N0	M0	Stage I
TCGA-18-3410-01	146	1	No	146	0	No	81	Male	T3	N0	M0	Stage II
TCGA-18-3411-01	3576	0	Yes	3576	0	No	63	Female	T2	N2	M0	Stage III
TCGA-18-3412-01	345	1	No	273	1	Yes	52	Male	T2	N0	M0	Stage I
TCGA-18-3414-01	716	1	No	716	0	No	73	Male	T4	N1	M1	Stage IV
TCGA-18-3415-01	2803	1	No	2803	0	No	77	Male	T2	N0	M0	Stage I
TCGA-18-3416-01	973	1	No	940	1	Yes	83	Male	T2	N1	M0	Stage II
TCGA-18-3417-01	1097	1	No	1097	0	No	65	Male	T2	N1	M1	Stage IV
TCGA-18-3419-01	2811	0	Yes	2811	0	No	73	Male	T2	N1	M0	Stage II
TCGA-18-3421-01	2645	0	Yes	2645	0	No	65	Male	T2	N0	M0	Stage I
TCGA-18-4083-01	188	1	No	188	0	No	63	Male	T2	N1	M0	Stage II
TCGA-18-4086-01	85	1	No	85	0	No	64	Male	T2	N0	M0	Stage I
TCGA-18-4721-01	4694	0	Yes	4694	0	No	74	Male	T1	N0	M0	Stage I
TCGA-18-5592-01	1519	0	Yes	1519	0	No	57	Male	T3	N0	M0	Stage II
TCGA-18-5595-01	827	1	No	827	0	No	50	Male	T2	N0	M0	Stage I
TCGA-21-1070-01	3636	0	Yes	3636	0	No	60	Female	T3	N0	M0	Stage III
TCGA-21-1071-01	1426	1	No	993	1	Yes	67	Male	T2	N0	M0	Stage I
TCGA-21-1072-01	3016	0	Yes	3016	0	No	75	Male	T2	N0	M0	Stage I
TCGA-21-1075-01	2134	0	Yes	2134	0	No	57	Male	T2	N1	M0	Stage II
TCGA-21-1076-01	1852	0	Yes	1575	1	Yes	54	Female	T2	N0	M0	Stage I
TCGA-21-1077-01	1058	1	No	644	1	Yes	64	Male	T2	N1	M0	Stage II
TCGA-21-1078-01	474	1	No	257	1	Yes	77	Male	T2	N0	M0	Stage I
TCGA-21-1079-01	965	1	No	317	1	Yes	71	Male	T3	N0	M0	Stage III
TCGA-21-1080-01	3724	0	Yes	3724	0	No	66	Male	T2	N0	M0	Stage I
TCGA-21-1081-01	284	1	No		1	Yes	69	Male	T2	N1	M0	Stage II
TCGA-21-1082-01	3644	0	Yes	3644	0	No	61	Male	T2	N0	M0	Stage I
TCGA-21-1083-01	1315	1	No	1315	0	No	75	Male	T1	N0	M0	Stage I
TCGA-21-5782-01	962	1	No	962	0	No	68	Female	T2	N0	M0	Stage I
TCGA-21-5783-01	2680	1	No	2680	0	No	76	Male	T2	N0	M0	Stage I
TCGA-21-5784-01	1268	0	Yes	1268	0	No	80	Female	T2	N0	M0	Stage I
TCGA-21-5786-01	1032	0	Yes	817	1	Yes	64	Male	T2	N0	M0	Stage I
TCGA-21-5787-01	329	1	No	103	1	Yes	65	Male	T2	N2	M0	Stage III
TCGA-21-A5DI-01	979	0	Yes	979	0	No	77	Male	T1	N0	M0	Stage I
TCGA-22-0940-01	669	1	No		1	Yes	71	Male	T1	N1	M0	Stage II
TCGA-22-0944-01	223	1	No	223	0	No	61	Male	T2	N0	M0	Stage I
TCGA-22-1000-01	454	1	No	263	1	Yes	76	Male	T2	N0	M0	Stage I
TCGA-22-1002-01	131	1	No	131	0	No	69	Male	T1	N0	M0	Stage I
TCGA-22-1005-01	1953	1	No	1953	0	No	63	Male	T1	N0	M0	Stage I
TCGA-22-1011-01	53	1	No	53	0	No	73	Male	T2	N0	M0	Stage I
TCGA-22-1012-01	429	1	No	429	0	No	80	Female	T2	N0	M0	Stage I
TCGA-22-1016-01	822	1	No	822	0	No	65	Male	T2	N0	M0	Stage I
TCGA-22-1017-01	1485	1	No	904	1	Yes	62	Male	T1	N0	M0	Stage I
TCGA-22-4591-01	623	1	No	443	1	Yes	80	Male	T3	N2	M0	Stage III
TCGA-22-4593-01	1067	1	No	1067	0	No	77	Male	T2	N0	M0	Stage II
TCGA-22-4594-01	1470	1	No	1470	0	No	60	Female	T3	N2	M0	Stage III
TCGA-22-4595-01	734	1	No	250	1	Yes	57	Male	T3	N2		Stage III
TCGA-22-4596-01	17	1	No	17	0	No	69	Female	T1	N0	M0	Stage I
TCGA-22-4599-01	1161	1	No	1161	0	No	73	Female	T2	N0	M0	Stage I
TCGA-22-4601-01	1057	1	No	525	1	Yes	73	Female	T4	N0	M0	Stage III
TCGA-22-4604-01	399	1	No	306	1	Yes	73	Male	T2	N1	M0	Stage II
TCGA-22-4605-01	974	1	No	974	0	No	78	Female	T2	N0	M0	Stage I
TCGA-22-4607-01	587	1	No	587	0	No	75	Male	T2	N0	M0	Stage I
TCGA-22-4609-01	291	1	No	291	0	No	81	Male	T1	N0	M0	Stage I
TCGA-22-4613-01	358	1	No	358	0	No	73	Female	T1	N0	M0	Stage I
TCGA-22-5471-01	1845	0	Yes	229	1	Yes	75	Male	T2	N0	M0	Stage I
TCGA-22-5472-01	1975	1	No	746	1	Yes	67	Male	T2	N0	M0	Stage I
TCGA-22-5473-01	1933	1	No	1655	1	Yes	78	Male	T3	N0	M0
TCGA-22-5474-01	445	1	No	445	0	No	74	Male	T2	N0	M0	Stage I
TCGA-22-5477-01	1346	1	No	511	1	Yes	65	Male	T1	N0	M0	Stage I
TCGA-22-5478-01	24	1	No	24	0	No	79	Male	T2	N0	M0	Stage I
TCGA-22-5479-01	2625	1	No	2625	0	No	64	Male	T2	N0	M0	Stage I
TCGA-22-5480-01	2170	1	No	1779	1	Yes	66	Female	T1	N0	M0	Stage I
TCGA-22-5481-01	2409	1	No	346	1	Yes	72	Female	T2	N1	M0	Stage II
TCGA-22-5482-01	357	1	No	357	0	No	81	Male	T2	N0	M0	Stage I
TCGA-22-5483-01	573	1	No	568	1	Yes	74	Male	T1	N1	M0	Stage II
TCGA-22-5485-01	916	1	No	840	1	Yes	58	Female	T1	N0	M0	Stage I
TCGA-22-5489-01	1912	1	No	428	1	Yes	64	Male	T1	N0	M0	Stage I
TCGA-22-5491-01	1713	1	No	1713	0	No	74	Male	T1	N0	M0	Stage I
TCGA-22-5492-01	506	1	No	506	0	No	73	Female	T2	N2	M0	Stage III
TCGA-22-A5C4-01	671	0	Yes	671	0	No	70	Male	T2	N0	M0	Stage II
TCGA-33-4532-01	3924	1	No	3924	0	No	68	Male	T2	N0	M0	Stage I
TCGA-33-4533-01	4068	0	Yes	4068	0	No	76	Female	T2	N0	M0	Stage I
TCGA-33-4538-01	2979	1	No	2979	0	No	66	Male	T2	N2	M0	Stage III
TCGA-33-4547-01	2419	0	Yes	2419	0	No	68	Male	T2	N0	M0	Stage I
TCGA-33-4566-01	5287	1	No	5287	0	No	40	Male	T2	N0	M0	Stage I
TCGA-33-4582-01	3149	1	No	2923	1	Yes	55	Male	T1	N0	M0	Stage I
TCGA-33-4583-01	4601	1	No	4601	0	No	73	Male	T1	N0	M0	Stage I
TCGA-33-4586-01	428	1	No	169	1	Yes	57	Male	T2	N2	M0	Stage III
TCGA-33-4587-01	1656	1	No		1	Yes	63	Female	T2	N0	Mx	Stage I
TCGA-33-4589-01	47	1	No	47	0	No	62	Female	T2	N1	M0	Stage II
TCGA-33-6737-01	601	1	No		1	Yes	71	Male	T2	N2	M0	Stage III
TCGA-33-6738-01	1927	0	Yes	1927	0	No	80	Male	T1	N2	Mx	Stage III
TCGA-33-A4WN-01	143	1	No	143	0	No	60	Male	T2	N0	Mx	Stage I
TCGA-33-A5GW-01	9	0	Yes	9	0	No	67	Male	T1	N1	Mx	Stage II
TCGA-33-AAS8-01	1114	1	No	1114	0	No	59	Female	T1	N0	Mx	Stage I
TCGA-33-AASB-01	211	1	No	30	1	Yes	66	Male	T2	N0	Mx	Stage I
TCGA-33-AASD-01	2249	1	No	1912	1	Yes	83	Male	T1	N0	Mx	Stage I
TCGA-33-AASI-01	1344	1	No	1344	0	No	65	Female	T2	N1	Mx	Stage II
TCGA-33-AASJ-01	3600	1	No	1135	1	Yes	60	Male	T2	N0	Mx	Stage I
TCGA-33-AASL-01	826	1	No	149	1	Yes	57	Female	T1	N0	Mx	Stage I
TCGA-34-2596-01	80	1	No	80	0	No	70	Male	T2	N1	M0	Stage II
TCGA-34-2600-01	1874	1	No	1874	0	No	76	Female	T1	N0	M0	Stage I
TCGA-34-2608-01	1000	1	No	1000	0	No	84	Male	T2	N0	M0	Stage I
TCGA-34-5231-01	1984	1	No	1984	0	No	72	Male	T1	N0	M0	Stage I
TCGA-34-5232-01	2471	0	Yes	2471	0	No	75	Female	T1	N1	M0	Stage II
TCGA-34-5234-01	2271	0	Yes	2271	0	No	71	Female	T1	N0	M0	Stage I
TCGA-34-5236-01	276	1	No	113	1	Yes	60	Male	T3	N0	M0	Stage II
TCGA-34-5239-01	1834	0	Yes	1530	1	Yes	75	Male	T4	N0	M0	Stage III
TCGA-34-5240-01	1541	0	Yes	1541	0	No	73	Female	T2	N1	M0	Stage II
TCGA-34-5241-01	515	1	No	515	0	No	79	Male	T2	N0	M0	Stage I
TCGA-34-5927-01	1361	0	Yes	245	1	Yes	70	Female	T1	N0	M0	Stage I
TCGA-34-5928-01	1196	0	Yes	1196	0	No	83	Female	T2	N1	M0	Stage II
TCGA-34-5929-01	151	1	No	151	0	No	78	Female	T2	N0	M0	Stage I
TCGA-34-7107-01	34	1	No	34	0	No	70	Male	T2	N0	M0	Stage II
TCGA-34-8454-01	1180	0	Yes	1180	0	No	62	Female	T3	N1	M0	Stage III
TCGA-34-8455-01	123	1	No		1	Yes	67	Male	T4	N0	M1	Stage IV
TCGA-34-8456-01	804	0	Yes	804	0	No	71	Female	T2	N1	M0	Stage II
TCGA-34-A5IX-01	1031	0	Yes	1031	0	No	80	Male	T3	N0	M0	Stage II
TCGA-37-3783-01	122	0	Yes	122	0	No	51	Male	T3	N2	M0	Stage III
TCGA-37-3789-01	13	0	Yes	13	0	No	65	Male	T2	N0		Stage I
TCGA-37-3792-01	12	0	Yes	12	0	No	69	Male	T2	N0	M0	Stage I
TCGA-37-4129-01	242	0	Yes	242	0	No	52	Female	T1	N0	M0	Stage I
TCGA-37-4130-01	247	0	Yes	247	0	No	56	Male	T1	N0	M0	Stage I
TCGA-37-4132-01	227	0	Yes	227	0	No	61	Female	T2	N0	M1	Stage IV
TCGA-37-4133-01	238	0	Yes	238	0	No	63	Male	T4	N0	M0	Stage III
TCGA-37-4135-01	207	0	Yes	207	0	No	68	Male	T2	N0	M0	Stage I
TCGA-37-4141-01	12	0	Yes	12	0	No	65	Female	T1	N0	M0	Stage I
TCGA-37-5819-01	103	0	Yes	103	0	No	64	Male	T2	N2	M0	Stage III
TCGA-37-A5EL-01	1143	1	No	946	1	Yes	53	Male	T3	N0	M0	Stage II
TCGA-37-A5EM-01	867	0	Yes	867	0	No	49	Male	T2	N0	M0	Stage II
TCGA-37-A5EN-01	660	0	Yes	660	0	No	59	Male	T4	N2	M0	Stage III
TCGA-39-5011-01	4053	0	Yes	565	1	Yes	70	Female	T1	N0	M0	Stage I
TCGA-39-5016-01	3850	0	Yes	3850	0	No	44	Male	T2	N1	M0	Stage II
TCGA-39-5019-01	3387	0	Yes	378	1	Yes	70	Male	T2	N0	M0	Stage I
TCGA-39-5021-01	2086	1	No	1875	1	Yes	70	Male	T2	N0	M0	Stage I
TCGA-39-5022-01	1679	1	No	1448	1	Yes	76	Male	T2	N0	M0	Stage I
TCGA-39-5024-01	2510	0	Yes	2510	0	No	65	Female	T2	N2	M0	Stage III
TCGA-39-5027-01	3108	0	Yes	3081	1	Yes	73	Male	T2	N0	M0	Stage I
TCGA-39-5028-01	52	1	No	52	0	No	75	Male	T4	N1	M0	Stage III
TCGA-39-5029-01	740	1	No	491	1	Yes	67	Male	T1	N2	M0	Stage III
TCGA-39-5030-01	59	1	No	59	0	No	81	Female	T2	N2	M0	Stage III
TCGA-39-5031-01	1841	1	No	1841	0	No	76	Female	T1	N0	M0	Stage I
TCGA-39-5034-01	1107	1	No	352	1	Yes	73	Female	T3	N0	M0	Stage II
TCGA-39-5035-01	2080	0	Yes	2080	0	No	72	Female	T1	N0	M0	Stage I
TCGA-39-5036-01	2165	0	Yes	2165	0	No	73	Male	T2	N0	M0	Stage I
TCGA-39-5037-01	1690	0	Yes	1690	0	No	65	Male	T1	N1	M0	Stage II
TCGA-39-5039-01	544	1	No	544	0	No	76	Male	T2	N0	M0	Stage II
TCGA-39-5040-01	519	1	No	442	1	Yes	59	Male	T2	N2	M0	Stage III
TCGA-43-2576-01	1223	0	Yes	1223	0	No	62	Female	T2	N2	M0	Stage III
TCGA-43-2578-01	550	0	Yes	550	0	No	59	Female	T1	N0	M0	Stage I
TCGA-43-2581-01	1176	0	Yes	1176	0	No	47	Female	T3	N1	M0	Stage III
TCGA-43-3394-01	1190	1	No	552	1	Yes	52	Male	T2	N0	M0	Stage I
TCGA-43-3920-01	1007	0	Yes	1007	0	No	71	Male	T2	N0	M0	Stage I
TCGA-43-5668-01	559	1	No	470	1	Yes	78	Male	T1	N1	M0	Stage II
TCGA-43-5670-01	849	0	Yes	849	0	No	70	Male	T2	N0	M0	Stage II
TCGA-43-6143-01	699	0	Yes	699	0	No	70	Male	T2	N0	M0	Stage I
TCGA-43-6647-01	757	0	Yes	757	0	No	69	Female	T2	N1	Mx	Stage II
TCGA-43-6770-01	653	0	Yes	653	0	No	59	Female	T2	N0	Mx	Stage I
TCGA-43-6771-01	166	1	No	154	1	Yes	85	Male	T2	N0	Mx	Stage I
TCGA-43-6773-01	116	1	No	116	0	No	76	Male	T2	N1	Mx	Stage II
TCGA-43-7656-01	596	0	Yes	596	0	No	71	Male	T1	N0	Mx	Stage I
TCGA-43-7657-01	236	0	Yes	236	0	No	68	Female	T1	N0	Mx	Stage I
TCGA-43-7658-01	2378	1	No	2305	1	Yes	75	Female	T1	N0	M0	Stage I
TCGA-43-8115-01	407	0	Yes	407	0	No	72	Female	T2	N1	Mx	Stage II
TCGA-43-8116-01	358	0	Yes	358	0	No	73	Male	T1	N0	M0	Stage I
TCGA-43-8118-01	89	1	No	89	0	No	55	Female	T1	N0	M0	Stage I
TCGA-43-A474-01	353	0	Yes	353	0	No	66	Male	T2	N0	M0	Stage II
TCGA-43-A475-01	296	0	Yes	296	0	No	67	Female	T3	N0	M0	Stage II
TCGA-43-A56U-01	432	0	Yes	432	0	No	76	Female	T1	N0	Mx	Stage I
TCGA-43-A56V-01	366	0	Yes	355	1	Yes	61	Male	T2	N2	M0	Stage III
TCGA-46-3765-01	405	0	Yes	405	0	No	59	Female	T1	N0	M0	Stage I
TCGA-46-3766-01	370	0	Yes	370	0	No	62	Female	T1	N0	M0	Stage I
TCGA-46-3767-01	396	0	Yes	396	0	No	76	Male	T1	N0	M0	Stage I
TCGA-46-3768-01	299	1	No	299	0	No	58	Male	T3	N1	M0	Stage III
TCGA-46-3769-01	135	0	Yes	135	0	No	57	Male	T4	N0	M0
TCGA-46-6025-01	324	0	Yes	324	0	No	71	Male	T2	N1	M0	Stage II
TCGA-46-6026-01	423	0	Yes	423	0	No	81	Male	T2	N1	M0	Stage II
TCGA-51-4079-01	12	1	No	12	0	No	73	Female	T2	N0		Stage I
TCGA-51-4080-01	12	1	No	12	0	No	65	Male	T4	N1		Stage III
TCGA-51-4081-01	911	0	Yes	911	0	No	55	Male	T2	N1	M0	Stage II
TCGA-51-6867-01	1856	1	No	788	1	Yes	72	Female	T1	N0	M0	Stage I
TCGA-52-7622-01	862	0	Yes	862	0	No	62	Female	T1	N0	M0	Stage I
TCGA-52-7809-01	166	1	No		1	Yes	74	Male	T2	N0	M0	Stage I
TCGA-52-7810-01	923	0	Yes	923	0	No	60	Female	T3	N0	M0	Stage II
TCGA-52-7811-01	266	1	No	153	1	Yes	67	Male	T2	N0	M0	Stage I
TCGA-52-7812-01	835	1	No	791	1	Yes	68	Male	T2	N2	M0
TCGA-56-1622-01	881	1	No		1	Yes	58	Male	T2	N0	M0	Stage I
TCGA-56-5897-01	378	0	Yes	378	0	No	74	Male	T1	N0	Mx	Stage I
TCGA-56-5898-01	555	0	Yes	555	0	No	69	Male	T1	N0	M0	Stage I
TCGA-56-6545-01	666	0	Yes	666	0	No	77	Female	T2	N0	M0	Stage I
TCGA-56-6546-01					0	No	67	Male	T2	N0	Mx	Stage II
TCGA-56-7221-01	608	0	Yes	608	0	No	79	Male	T2	N0	M0	Stage I
TCGA-56-7222-01	562	1	No	427	1	Yes	60	Male	T2	N0	M0	Stage I
TCGA-56-7223-01	442	1	No	132	1	Yes	66	Male	T3	N1	Mx	Stage III
TCGA-56-7579-01	951	1	No	149	1	Yes	61	Male	T3	N1	M0	Stage III
TCGA-56-7580-01	925	0	Yes	925	0	No	84	Male	T2	N0	M0	Stage I
TCGA-56-7582-01	601	0	Yes	601	0	No	83	Male	T2	N0	M0	Stage I
TCGA-56-7730-01	198	1	No		1	Yes	73	Male	T2	N0	M0	Stage II
TCGA-56-7731-01	3	1	No	3	0	No	66	Female	T2	N0	Mx	Stage I
TCGA-56-7822-01	532	1	No	301	1	Yes	75	Male	T2	N1	M0	Stage II
TCGA-56-7823-01	1011	0	Yes	1011	0	No	58	Female	T1	N1	M0	Stage II
TCGA-56-8082-01	455	0	Yes	455	0	No	80	Female	T2	N0	Mx	Stage II
TCGA-56-8083-01	150	0	Yes	150	0	No	56	Male	T2	N0	Mx	Stage I
TCGA-56-8201-01	397	1	No		1	Yes	74	Male	T3	N0	Mx	Stage II
TCGA-56-8304-01	106	0	Yes	106	0	No	73	Female	T1	N0	Mx	Stage I
TCGA-56-8305-01	105	0	Yes	105	0	No	72	Male	T2	N0	M0	Stage I
TCGA-56-8307-01	818	0	Yes	818	0	No	55	Female	T3	N0	M0	Stage II
TCGA-56-8308-01	517	0	Yes		1	Yes	79	Male	T3	N0	Mx	Stage II
TCGA-56-8309-01	428	0	Yes	428	0	No	66	Male	T1	N0	Mx	Stage I
TCGA-56-8503-01	41	0	Yes	41	0	No	76	Female	T3	N0	M0	Stage II
TCGA-56-8504-01	510	0	Yes	510	0	No	74	Male	T2	N0	Mx	Stage I
TCGA-56-8622-01	55	0	Yes	55	0	No	68	Male	T2	N0	M0	Stage I
TCGA-56-8623-01	692	1	No	645	1	Yes	71	Male	T2	N0	Mx	Stage I
TCGA-56-8624-01	420	0	Yes	420	0	No	84	Male	T3	N0	Mx	Stage II
TCGA-56-8625-01	315	1	No	272	1	Yes	66	Female	T3	N1	Mx	Stage III
TCGA-56-8626-01	302	1	No	302	0	No	59	Male	T1	N0	Mx	Stage I
TCGA-56-8628-01	616	0	Yes	616	0	No	78	Male	T1	N0	Mx	Stage I
TCGA-56-8629-01	481	0	Yes	481	0	No	63	Male	T2	N0	Mx	Stage II
TCGA-56-A49D-01	637	0	Yes	637	0	No	67	Male	T2	N2	Mx	Stage III
TCGA-56-A4BW-01	585	0	Yes	585	0	No	55	Male	T2	N1	M0	Stage II
TCGA-56-A4BX-01	405	0	Yes	405	0	No	70	Male	T2	N0	Mx	Stage II
TCGA-56-A4BY-01	543	1	No		1	Yes	66	Male	T2	N0	Mx	Stage I
TCGA-56-A4ZJ-01	640	0	Yes	640	0	No	75	Female	T1	N0	M0	Stage I
TCGA-56-A4ZK-01	570	0	Yes	570	0	No	76	Female	T2	N0	M0	Stage I
TCGA-56-A5DR-01	4	0	Yes	4	0	No	81	Male	T1	N0	Mx	Stage I
TCGA-56-A5DS-01	8	0	Yes	8	0	No	72	Female	T2	N0	Mx	Stage I
TCGA-56-A62T-01	440	0	Yes	440	0	No	78	Male	T2	N0	Mx	Stage II
TCGA-58-8386-01	1	1	No	1	0	No	75	Male	T3	Nx	M1	Stage IV
TCGA-58-8387-01	403	1	No	403	0	No	60	Male	T2	N0	M0	Stage II
TCGA-58-8388-01	412	1	No	412	0	No	60	Male	T2	N0	M0	Stage I
TCGA-58-8390-01	911	0	Yes	911	0	No	70	Male	T2	N0	M0	Stage II
TCGA-58-8391-01	2167	0	Yes	2033	1	Yes	57	Female	T2	N2	M0	Stage III
TCGA-58-8392-01	501	1	No	96	1	Yes	70	Male	T2	N0	M0	Stage I
TCGA-58-8393-01	1058	0	Yes	1058	0	No	68	Female	T2	N0	M0	Stage I
TCGA-58-A46J-01	2589	0	Yes	2589	0	No	64	Male	T2	N1	M0	Stage II
TCGA-58-A46K-01	1045	1	No	735	1	Yes	59	Male	T2	N2	M0	Stage III
TCGA-58-A46L-01	1723	0	Yes	1723	0	No	73	Male	T2	N2	M0	Stage III
TCGA-58-A46M-01	1072	0	Yes	1072	0	No	61	Male	T2	N1	M0	Stage II
TCGA-58-A46N-01	910	0	Yes	630	1	Yes	52	Male	T2	N0	M0	Stage I
TCGA-60-2695-01	642	0	Yes	642	0	No	74	Female	T2	N0	M0	Stage I
TCGA-60-2696-01	109	1	No	109	0	No	76	Female	T2	N0	M0	Stage II
TCGA-60-2697-01	372	1	No	200	1	Yes	41	Male	T2	N2	M0	Stage II
TCGA-60-2698-01	311	1	No	114	1	Yes	62	Male	T2	N1	M0	Stage II
TCGA-60-2703-01	2945	1	No	1757	1	Yes	73	Male	T2	N1	M0	Stage II
TCGA-60-2704-01	1154	1	No	532	1	Yes	73	Male	T2	N1	M0	Stage II
TCGA-60-2706-01	2820	0	Yes	2820	0	No	58	Male	T1	N0	M0	Stage I
TCGA-60-2707-01	667	1	No	579	1	Yes	70	Male	T2	N0	M0	Stage I
TCGA-60-2708-01	2447	0	Yes	2447	0	No	64	Female	T2	N1	M0	Stage II
TCGA-60-2709-01	1505	0	Yes	1505	0	No	69	Male	T2	N0	Mx	Stage I
TCGA-60-2710-01	2024	0	Yes	2024	0	No	67	Female	T1	N1	M0	Stage II
TCGA-60-2711-01	1260	0	Yes	1260	0	No	64	Female	T2	N0	M0	Stage I
TCGA-60-2712-01	274	1	No	274	0	No	79	Female	T2	N1	M0	Stage II
TCGA-60-2713-01	1731	0	Yes	1356	1	Yes	64	Male	T2	N0	M0	Stage I
TCGA-60-2714-01	1531	0	Yes	1531	0	No	66	Female	T2	N1	M0	Stage II
TCGA-60-2715-01	1075	1	No		1	Yes	51	Male	T1	N0	M0	Stage I
TCGA-60-2716-01	1475	0	Yes	1475	0	No	39	Male	T2	N1	M0	Stage II
TCGA-60-2719-01	1297	0	Yes	1297	0	No	83	Female	T1	N0	M0	Stage I
TCGA-60-2720-01	97	0	Yes	97	0	No	60	Female	T2	N0	M0	Stage I
TCGA-60-2721-01	983	0	Yes	983	0	No	73	Male	T2	N0	M0	Stage I
TCGA-60-2722-01	908	0	Yes	851	1	Yes	66	Male	T2	N1	M0	Stage II
TCGA-60-2723-01	1092	0	Yes	1092	0	No	74	Female	T2	N0	M0	Stage I
TCGA-60-2724-01	717	0	Yes	717	0	No	47	Male	T3	N1	M0	Stage III
TCGA-60-2725-01	816	0	Yes	816	0	No	74	Male	T2	N0	M0	Stage I
TCGA-60-2726-01	358	1	No	358	0	No	56	Male	T2	N1	M0	Stage II
TCGA-63-5128-01					1	Yes	Not Available	Male	T2	N0	M0	Stage I
TCGA-63-5131-01					0	No	Not Available	Male	T2	N1	M0	Stage II
TCGA-63-6202-01	1602	0	Yes	1602	0	No	Not Available	Male	T2	N0	M0	Stage II
TCGA-63-7020-01	2133	0	Yes	2133	0	No	Not Available	Male	T1	N0	M0	Stage I
TCGA-63-7021-01	2142	0	Yes	1503	1	Yes	Not Available	Male	T1	N0	M0	Stage I
TCGA-63-7022-01	2073	0	Yes	2073	0	No	Not Available	Female	T1	N0	M0	Stage I
TCGA-63-7023-01	1682	0	Yes	1682	0	No	Not Available	Male	T1	N1	M0	Stage II
TCGA-63-A5M9-01	0	0	Yes	0	0	No	Not Available	Female	T2	N1	M0	Stage II
TCGA-63-A5MB-01	3123	0	Yes	3123	0	No	62	Male	T2	N0	M0	Stage I
TCGA-63-A5MG-01	2148	0	Yes	2148	0	No	68	Male	T2	N0	M0	Stage I
TCGA-63-A5MH-01	2026	0	Yes	2026	0	No	68	Male	T1	N0	M0	Stage I
TCGA-63-A5MI-01	1784	0	Yes	1784	0	No	65	Male	T2	N2	M0	Stage III
TCGA-63-A5MJ-01	1824	0	Yes	1824	0	No	54	Male	T2	N1	M0	Stage II
TCGA-63-A5ML-01	1386	0	Yes	1386	0	No	68	Male	T2	N0	M0	Stage I
TCGA-63-A5MM-01	456	1	No	218	1	Yes	69	Female	T2	N1	M0	Stage II
TCGA-63-A5MN-01	345	1	No	320	1	Yes	78	Female	T3	N0	M0	Stage II
TCGA-63-A5MP-01	769	0	Yes	511	1	Yes	56	Male	T2	N1	M0	Stage II
TCGA-63-A5MR-01	2716	0	Yes	2716	0	No	70	Female	T2	N0	M0	Stage I
TCGA-63-A5MS-01	2381	0	Yes	2381	0	No	78	Male	T2	N0	M0	Stage I
TCGA-63-A5MT-01	498	0	Yes	427	1	Yes	74	Male	T3	N0	M0	Stage II
TCGA-63-A5MU-01				420	1	Yes	48	Male	T2	N1	M0	Stage II
TCGA-63-A5MV-01	1100	0	Yes	1100	0	No	69	Male	T2	N0	M0	Stage II
TCGA-63-A5MW-01	1639	0	Yes	1639	0	No	76	Male	T2	N0	M0	Stage I
TCGA-63-A5MY-01	1052	0	Yes	1052	0	No	63	Male	T1	N0	M0	Stage I
TCGA-66-2727-01	516	1	No	516	0	No	55	Female	T2	N0	M0	Stage I
TCGA-66-2734-01	1311	0	Yes	1311	0	No	62	Female	T2	N0	M0	Stage I
TCGA-66-2737-01	61	0	Yes	61	0	No	72	Male	T2	N1	M0	Stage II
TCGA-66-2742-01	641	0	Yes	641	0	No	70	Male	T2	N1	M1	Stage IV
TCGA-66-2744-01	30	0	Yes	30	0	No	71	Male	T2	N1	M0	Stage II
TCGA-66-2753-01	31	0	Yes	31	0	No	69	Male	T2	N0	M0	Stage I
TCGA-66-2754-01	61	0	Yes	61	0	No	67	Male	T2	N2	M0	Stage III
TCGA-66-2755-01	28	0	Yes	28	0	No	63	Male	T2	N0	M0	Stage I
TCGA-66-2756-01	30	0	Yes	30	0	No	68	Male	T4	N0	M0	Stage III
TCGA-66-2757-01	1338	1	No	912	1	Yes	65	Female	T1	N0	M0	Stage I
TCGA-66-2758-01	639	0	Yes	639	0	No	71	Male	T2	N0	M0	Stage I
TCGA-66-2759-01	762	0	Yes	762	0	No	66	Male	T2	N2	M0	Stage III
TCGA-66-2763-01	30	0	Yes	30	0	No	63	Female	T2	N0	M0	Stage I
TCGA-66-2765-01	61	0	Yes	61	0	No	64	Male	T2	N0	M0	Stage I
TCGA-66-2766-01	31	0	Yes	31	0	No	54	Male	T2	N2	M0	Stage III
TCGA-66-2767-01	61	0	Yes	61	0	No	62	Male	T2	N3	M0	Stage III
TCGA-66-2768-01	61	0	Yes	61	0	No	57	Male	T2	N1	M0	Stage II
TCGA-66-2769-01	215	1	No	215	0	No	75	Male	T4	N0	M0	Stage III
TCGA-66-2770-01	700	0	Yes	700	0	No	79	Male	T2	N0	M0	Stage I
TCGA-66-2771-01	578	0	Yes	578	0	No	60	Male	T2	N1	M0	Stage II
TCGA-66-2773-01	92	1	No	92	0	No	69	Male	T2	N0	M0	Stage I
TCGA-66-2777-01	61	0	Yes	61	0	No	71	Male	T2	N0	M0	Stage I
TCGA-66-2778-01	578	0	Yes	578	0	No	68	Female	T2	N3	M0	Stage III
TCGA-66-2780-01	366	1	No	366	0	No	65	Male	T2	N0	M0	Stage I
TCGA-66-2781-01	121	0	Yes	121	0	No	67	Male	T2	N0	M0	Stage I
TCGA-66-2782-01	365	1	No	304	1	Yes	71	Male	T3	N0	M0	Stage II
TCGA-66-2783-01	759	0	Yes	759	0	No	67	Male	T2	N3	M0	Stage III
TCGA-66-2785-01	60	0	Yes	60	0	No	65	Male	T2	N0	M0	Stage I
TCGA-66-2786-01	790	0	Yes	790	0	No	68	Female	T1	N0	M0	Stage I
TCGA-66-2787-01	1217	0	Yes	1217	0	No	57	Male	T1	N0	M0	Stage I
TCGA-66-2788-01	699	0	Yes	699	0	No	56	Male	T2	N0	M0	Stage I
TCGA-66-2789-01	123	1	No	123	0	No	73	Male	T1	N3	M0	Stage III
TCGA-66-2790-01	699	0	Yes	699	1	Yes	72	Male	T2	N1	M0	Stage II
TCGA-66-2791-01	153	1	No	153	0	No	66	Male	T2	N3	M0	Stage III
TCGA-66-2792-01	913	0	Yes	913	0	No	58	Male	T2	N1	M0	Stage II
TCGA-66-2793-01	306	1	No	306	0	No	68	Male	T4	N1	M0	Stage III
TCGA-66-2794-01	1645	0	Yes	1645	0	No	64	Male	T4	N2	M0	Stage III
TCGA-66-2795-01	122	0	Yes	122	0	No	68	Male	T4	N1	M0	Stage III
TCGA-66-2800-01	1492	0	Yes	1492	0	No	70	Male	T4	N0	M0	Stage III
TCGA-68-7755-01	83	0	Yes	83	0	No	60	Female	T1	N1	M0	Stage II
TCGA-68-7756-01	202	0	Yes	202	0	No	84	Male	T4	N1	Mx	Stage III
TCGA-68-7757-01	211	0	Yes	211	0	No	74	Male	T1	N0	Mx	Stage I
TCGA-68-8250-01	244	0	Yes	244	0	No	66	Male	T1	N0	Mx	Stage I
TCGA-68-8251-01	406	0	Yes	406	0	No	78	Male	T2	N0	M0	Stage I
TCGA-68-A59I-01	492	0	Yes	159	1	Yes	73	Female	T3	N1	M0	Stage III
TCGA-68-A59J-01	448	0	Yes	448	0	No	74	Female	T2	N0	Mx	Stage I
TCGA-6A-AB49-01					0	No	73	Female	T2	N0	Mx	Stage I
TCGA-70-6722-01	367	0	Yes	293	1	Yes	47	Male	T3	N1	M0	Stage III
TCGA-70-6723-01	375	0	Yes	312	1	Yes	65	Male	T3	N0	M0	Stage II
TCGA-77-6842-01	899	1	No	201	1	Yes	79	Male	T2	N1	M0	Stage II
TCGA-77-6843-01	2224	1	No	2224	0	No	74	Male	T1	N1	M0	Stage II
TCGA-77-6844-01	2284	1	No	1788	1	Yes	74	Male	T3	N1	M0	Stage III
TCGA-77-6845-01	708	1	No	708	0	No	69	Male	T3	N0	M0	Stage II
TCGA-77-7138-01	340	1	No	340	0	No	67	Male	T2	N0	M0	Stage I
TCGA-77-7139-01	4261	0	Yes	4261	0	No	56	Male	T2	N1	M0	Stage II
TCGA-77-7140-01	632	1	No	250	1	Yes	69	Female	T2	N1	M0	Stage II
TCGA-77-7141-01	15	0	Yes	15	0	No	64	Male	T2	N0	M0	Stage I
TCGA-77-7142-01	2227	0	Yes	2227	0	No	59	Female	T2	N0	M0	Stage I
TCGA-77-7335-01	2133	1	No	2133	0	No	62	Female	T4	N2	M0	Stage III
TCGA-77-7337-01	3253	1	No	3253	0	No	65	Male	T2	N1	M0	Stage II
TCGA-77-7338-01	5	1	No	5	0	No	64	Male	T2	N0	M0	Stage I
TCGA-77-7463-01	1423	1	No	1423	0	No	75	Male	T2	N0	M0	Stage I
TCGA-77-7465-01	990	0	Yes	990	0	No	58	Male	T2	N1	M0	Stage II
TCGA-77-8007-01	198	1	No	139	1	Yes	68	Male	T2	N1	M0	Stage II
TCGA-77-8008-01	2639	1	No	2639	0	No	68	Male	T2	N0	M0	Stage I
TCGA-77-8009-01	1695	1	No	607	1	Yes	68	Male	T2	N1	M0	Stage II
TCGA-77-8128-01	1150	1	No	1150	0	No	60	Male	T2	N2	M0	Stage III
TCGA-77-8130-01	4765	0	Yes	4471	1	Yes	69	Male	T2	N1	M0	Stage II
TCGA-77-8131-01	383	1	No	383	0	No	72	Male	T2	Nx	M0	Stage I
TCGA-77-8133-01	1640	1	No	1640	0	No	74	Male	T1	N1	M0	Stage II
TCGA-77-8136-01	1189	1	No	301	1	Yes	74	Female	T2	N1	M0	Stage II
TCGA-77-8138-01	539	1	No	289	1	Yes	74	Male	T2	N0	M0	Stage I
TCGA-77-8139-01	3166	0	Yes	3166	0	No	72	Male	T3	N0	M0	Stage II
TCGA-77-8140-01	351	1	No	351	0	No	66	Female	T2	N1	M0	Stage II
TCGA-77-8143-01	803	1	No		1	Yes	76	Male	T2	N2	M0	Stage III
TCGA-77-8144-01	833	0	Yes	833	0	No	70	Male	T2	N0	M0	Stage I
TCGA-77-8145-01	212	1	No	136	1	Yes	73	Male	T4	N1	M0	Stage III
TCGA-77-8146-01	3189	0	Yes	3189	0	No	72	Male	T1	N0	M0	Stage I
TCGA-77-8148-01	2023	0	Yes	2023	0	No	68	Male	T3	N1	M0	Stage III
TCGA-77-8150-01	1655	1	No	1278	1	Yes	64	Male	T3	N1	M0	Stage III
TCGA-77-8153-01	1992	0	Yes	1992	0	No	77	Female	T2	N0	M0	Stage I
TCGA-77-8154-01	1841	0	Yes	1841	0	No	67	Male	T1	N0	M0	Stage I
TCGA-77-8156-01	1106	0	Yes	1106	0	No	60	Male	T2	N0	M0	Stage I
TCGA-77-A5FZ-01	3838	1	No	3838	0	No	64	Male	T4	N0	M0	Stage III
TCGA-77-A5G1-01	4026	0	Yes	2197	1	Yes	75	Male	T3	N1	M0	Stage III
TCGA-77-A5G3-01	4570	0	Yes	4570	0	No	63	Male	T2	N1	M0	Stage II
TCGA-77-A5G6-01	678	1	No	392	1	Yes	66	Male	T2	N2	M0	Stage III
TCGA-77-A5G7-01	180	1	No	180	0	No	63	Male	T1	N0	M0	Stage I
TCGA-77-A5G8-01	1884	0	Yes	1884	0	No	70	Male	T3	N0	M0	Stage II
TCGA-77-A5GA-01	1280	0	Yes	1280	0	No	76	Male	T2	N0	M0	Stage I
TCGA-77-A5GB-01	0	1	No		1	Yes	90	Male	T2	Nx	M0	Stage I
TCGA-77-A5GF-01	840	1	No	722	1	Yes	70	Male	T2	N1	M0	Stage II
TCGA-77-A5GH-01	1182	0	Yes	1182	0	No	81	Male	T2	N0	M0	Stage I
TCGA-79-5596-01					1	Yes	Not Available	Male	T3	N1	M0	Stage III
TCGA-85-6175-01	294	1	No		1	Yes	63	Female	T3	N0	M0	Stage II
TCGA-85-6560-01	1259	0	Yes	1259	0	No	59	Male	T1	N1	M0	Stage II
TCGA-85-6561-01	1224	0	Yes	1224	0	No	66	Male	T2	Nx	M0	Stage I
TCGA-85-6798-01	195	1	No	180	1	Yes	57	Male	T3	N1	M0	Stage III
TCGA-85-7696-01	1111	0	Yes	1111	0	No	64	Male	T1	N0	M0	Stage I
TCGA-85-7697-01	1063	0	Yes	1063	0	No	49	Male	T3	N0	M0	Stage II
TCGA-85-7698-01	952	0	Yes	650	1	Yes	48	Male	T1	N0	M0	Stage I
TCGA-85-7699-01	1001	1	No	760	1	Yes	73	Male	T4	N0	M0	Stage III
TCGA-85-7710-01	42	0	Yes	42	0	No	59	Female	T1	N0	M0	Stage I
TCGA-85-7843-01	35	0	Yes	35	0	No	50	Male	T2	N1	M0	Stage II
TCGA-85-7844-01	911	0	Yes	911	0	No	71	Male	T2	N0	M0	Stage I
TCGA-85-7950-01	576	0	Yes	576	0	No	46	Male	T2	N0	M0	Stage I
TCGA-85-8048-01	765	0	Yes	765	0	No	62	Male	T1	N0	M0	Stage I
TCGA-85-8049-01	579	0	Yes	579	0	No	57	Male	T2	N0	M0	Stage I
TCGA-85-8052-01	734	0	Yes	734	0	No	53	Male	T3	N0	M0	Stage II
TCGA-85-8070-01	960	0	Yes	960	0	No	71	Male	T2	N0	M0	Stage I
TCGA-85-8071-01	815	0	Yes	815	0	No	52	Male	T1	N1	M0	Stage II
TCGA-85-8072-01	932	0	Yes	932	0	No	60	Male	T1	N0	M0	Stage I
TCGA-85-8276-01	1050	0	Yes	1048	1	Yes	62	Male	T1	N1	M0	Stage II
TCGA-85-8277-01	307	1	No	307	0	No	70	Male	T3	N1	M0	Stage III
TCGA-85-8287-01	23	1	No	23	0	No	72	Male	T1	N0	M0	Stage I
TCGA-85-8288-01	402	1	No	402	0	No	70	Male	T1	N1	M0	Stage II
TCGA-85-8350-01	683	0	Yes	683	0	No	61	Male	T1	N0	M0	Stage I
TCGA-85-8351-01	510	0	Yes	510	0	No	72	Male	T2	N1	M0	Stage II
TCGA-85-8352-01	161	1	No	128	1	Yes	67	Male	T3	N1	M0	Stage III
TCGA-85-8353-01	94	1	No		1	Yes	72	Male	T3	N1	M0	Stage III
TCGA-85-8354-01	995	0	Yes	995	0	No	53	Male	T2	N0	M0	Stage I
TCGA-85-8355-01	61	0	Yes	61	0	No	63	Male	T1	N0	M0	Stage I
TCGA-85-8479-01	468	0	Yes	468	0	No	66	Male	T1	N0	M0	Stage I
TCGA-85-8481-01	236	1	No	236	0	No	70	Male	T3	N0	M0	Stage II
TCGA-85-8580-01	1113	0	Yes	1113	0	No	52	Female	T2	N0	M0	Stage I
TCGA-85-8582-01	1160	0	Yes	1160	0	No	49	Male	T1	N0	M0	Stage I
TCGA-85-8584-01	383	1	No	383	0	No	71	Male	T2	N1	M0	Stage II
TCGA-85-8664-01	550	1	No	434	1	Yes	73	Male	T2	N1	M0	Stage II
TCGA-85-8666-01	687	1	No	687	0	No	65	Male	T2	N0	M0	Stage I
TCGA-85-A4CL-01	921	1	No	921	0	No	65	Male	T1	N0	M0	Stage I
TCGA-85-A4CN-01	1038	0	Yes	1038	0	No	56	Female	T2	N1	M0	Stage II
TCGA-85-A4JB-01	942	0	Yes	942	0	No	74	Male	T3	N0	M0	Stage II
TCGA-85-A4JC-01	604	1	No	548	1	Yes	84	Male	T2	N0	M0	Stage II
TCGA-85-A4PA-01	741	0	Yes	741	0	No	61	Male	T2	N0	M0	Stage I
TCGA-85-A4QQ-01	927	1	No	927	0	No	68	Male	T2	N0	M0	Stage I
TCGA-85-A4QR-01	600	0	Yes	600	0	No	67	Male	T2	N0	M0	Stage I
TCGA-85-A50M-01	826	1	No	826	0	No	47	Male	T2	N0	M0	Stage II
TCGA-85-A50Z-01	493	0	Yes	462	1	Yes	57	Male	T2	N0	M0	Stage II
TCGA-85-A510-01	482	0	Yes	363	1	Yes	74	Female	T2	N1	M0	Stage II
TCGA-85-A511-01	455	1	No	390	1	Yes	62	Male	T2	N1	M0	Stage II
TCGA-85-A512-01	465	0	Yes	465	0	No	46	Male	T1	N1	M0	Stage II
TCGA-85-A513-01	910	0	Yes	910	0	No	60	Female	T1	Nx	M0	Stage I
TCGA-85-A53L-01	377	0	Yes	377	0	No	63	Male	T2	N0	M0	Stage II
TCGA-85-A5B5-01	111	0	Yes	111	0	No	58	Male	T1	N0	M0	Stage I
TCGA-90-6837-01	758	0	Yes	758	0	No	64	Male	T3	N0	Mx	Stage II
TCGA-90-7766-01	289	0	Yes	289	1	Yes	66	Female	T1	N0	Mx	Stage I
TCGA-90-7767-01	89	0	Yes	89	0	No	56	Male	T2	N1	Mx	Stage II
TCGA-90-7769-01	358	0	Yes	358	0	No	55	Male	T2	N1	Mx	Stage II
TCGA-90-7964-01	428	0	Yes	428	0	No	70	Male	T2	N0	Mx	Stage I
TCGA-90-A4ED-01	615	0	Yes	615	0	No	69	Male	T2	N0	Mx	Stage I
TCGA-90-A4EE-01	688	0	Yes	688	0	No	53	Male	T2	N1	Mx	Stage II
TCGA-90-A59Q-01	322	1	No	274	1	Yes	61	Female	T2	N1	Mx	Stage II
TCGA-92-7340-01	82	0	Yes		1	Yes	45	Female	T2	N1	Mx	Stage II
TCGA-92-7341-01	106	0	Yes		1	Yes	71	Male	T2	N0	Mx	Stage I
TCGA-92-8063-01	122	0	Yes	122	0	No	52	Male	T2	N2	Mx	Stage III
TCGA-92-8064-01	160	0	Yes	160	0	No	58	Male	T2	N0	Mx
TCGA-92-8065-01	70	0	Yes	70	0	No	74	Female	T3	N0	Mx	Stage II
TCGA-94-7033-01	640	0	Yes	640	0	No	73	Male	T2	N0	Mx	Stage I
TCGA-94-7557-01	5	1	No	5	0	No	73	Male	T2	N0	M0	Stage I
TCGA-94-7943-01	559	0	Yes	556	1	Yes	80	Male	T1	Nx	Mx	Stage I
TCGA-94-8035-01	122	0	Yes	122	0	No	64	Male	T3	N0	Mx	Stage II
TCGA-94-8490-01	153	0	Yes	153	0	No	70	Male	T3	N0	M0	Stage II
TCGA-94-8491-01	810	0	Yes	641	1	Yes	73	Male	T2	N1	M0	Stage II
TCGA-94-A4VJ-01	430	0	Yes	430	0	No	71	Female	T1	N0	M0	Stage I
TCGA-94-A5I4-01	491	0	Yes	314	1	Yes	61	Male	T2	N1	Mx	Stage II
TCGA-94-A5I6-01	538	0	Yes	481	1	Yes	62	Male	T3	N0	M0	Stage II
TCGA-96-7544-01	2160	1	No	2160	0	No	83	Male	T2	N1	Mx	Stage II
TCGA-96-7545-01	1736	1	No	1693	1	Yes	73	Male	T1	N0	Mx	Stage I
TCGA-96-8169-01	557	0	Yes	557	0	No	67	Female	T1	N0	M0	Stage I
TCGA-96-8170-01	531	0	Yes	531	0	No	75	Female	T1	N1	M0	Stage II
TCGA-96-A4JK-01	589	0	Yes	589	0	No	65	Male	T2	N1	M0	Stage II
TCGA-96-A4JL-01	842	0	Yes	842	0	No	78	Female	T2	N1	M0	Stage II
TCGA-98-7454-01	652	0	Yes	652	0	No	73	Male	T2	N0	M0	Stage I
TCGA-98-8020-01	84	1	No	11	1	Yes	56	Female	T2	N2	M0	Stage III
TCGA-98-8021-01	937	0	Yes	918	1	Yes	75	Female	T1	N0	M0	Stage I
TCGA-98-8022-01	933	1	No	933	0	No	61	Male	T1	N0	M0	Stage I
TCGA-98-8023-01	649	0	Yes	649	0	No	70	Male	T3	N1	M0	Stage III
TCGA-98-A538-01	826	0	Yes	826	0	No	67	Male	T3	N0	M0	Stage II
TCGA-98-A539-01	173	0	Yes	173	1	Yes	63	Male	T3	N0	M0	Stage II
TCGA-98-A53A-01	552	1	No	552	0	No	70	Male	T2	N0	M0	Stage I
TCGA-98-A53B-01	61	1	No	61	0	No	69	Male	T2	N0	M0	Stage I
TCGA-98-A53C-01	822	0	Yes	822	0	No	77	Female	T1	N0	M0	Stage I
TCGA-98-A53D-01	645	1	No	413	1	Yes	68	Male	T3	N0	M0	Stage II
TCGA-98-A53H-01	618	0	Yes	427	1	Yes	76	Female	T1	N0	M0	Stage I
TCGA-98-A53I-01	565	0	Yes	565	0	No	64	Male	T2	N1	M0	Stage II
TCGA-98-A53J-01	630	0	Yes	630	0	No	77	Male	T2	N0	M0	Stage I
TCGA-J1-A4AH-01	581	0	Yes	581	0	No	70	Male	T2	N0	Mx	Stage II
TCGA-L3-A4E7-01	392	0	Yes	392	0	No	71	Male	T2	N0	M0	Stage I
TCGA-L3-A524-01	490	1	No	490	0	No	45	Female	T3	N0	M0	Stage II
TCGA-LA-A446-01	401	0	Yes	401	0	No	68	Male	T1	N0	Mx	Stage I
TCGA-LA-A7SW-01	408	1	No	235	1	Yes	71	Male	T3	N1	Mx	Stage III
TCGA-MF-A522-01	360	1	No	173	1	Yes	54	Male	T2	N0	Mx	Stage I
TCGA-NC-A5HD-01	2	1	No	2	0	No	79	Male	T3	N0	M0	Stage II
TCGA-NC-A5HE-01	2336	0	Yes	2336	0	No	60	Male	T2	N1	M0	Stage II
TCGA-NC-A5HF-01	138	1	No	132	1	Yes	74	Male	T4	N0	Mx	Stage III
TCGA-NC-A5HG-01	1963	0	Yes	1963	0	No	59	Male	T2	N2	M0	Stage III
TCGA-NC-A5HH-01	37	0	Yes	37	0	No	53	Male	T1	N0	M0	Stage I
TCGA-NC-A5HI-01	1743	0	Yes	70	1	Yes	68	Female	T2	N0	M0	Stage I
TCGA-NC-A5HJ-01	418	1	No	328	1	Yes	59	Male	T3	N0	M0	Stage II
TCGA-NC-A5HK-01	128	0	Yes	128	0	No	58	Female	T3	N0	M0	Stage II
TCGA-NC-A5HL-01	88	1	No	88	0	No	73	Male	T2	N0	M0	Stage II
TCGA-NC-A5HM-01	1212	0	Yes	1212	0	No	76	Male	T2	N0	M0	Stage I
TCGA-NC-A5HN-01	1499	0	Yes	1499	0	No	77	Male	T2	N1	M0	Stage II
TCGA-NC-A5HO-01	1336	0	Yes	1336	0	No	70	Female	T3	N1	M0	Stage III
TCGA-NC-A5HP-01	770	1	No	317	1	Yes	69	Male	T2	N0	M1	Stage IV
TCGA-NC-A5HQ-01	448	1	No	448	0	No	70	Male	T3	N2	M0	Stage III
TCGA-NC-A5HR-01	1244	0	Yes	1244	0	No	75	Female	T2	N1	M0	Stage II
TCGA-NC-A5HT-01	804	0	Yes	203	1	Yes	69	Male	T3	N1	M0	Stage III
TCGA-NK-A5CR-01	2542	0	Yes	2542	0	No	77	Male	T2	N0	Mx	Stage I
TCGA-NK-A5CT-01	1997	0	Yes	1990	1	Yes	70	Male	T1	N0	M0	Stage I
TCGA-NK-A5CX-01	111	0	Yes	111	0	No	73	Male	T2	N0	Mx	Stage II
TCGA-NK-A5D1-01	511	0	Yes	151	1	Yes	57	Male	T2	N1	M0	Stage II
TCGA-NK-A7XE-01	13	0	Yes	13	0	No	66	Male	T4	N2	M0	Stage III
TCGA-O2-A52N-01	1006	1	No	1006	0	No	78	Male	T2	N0	Mx	Stage I
TCGA-O2-A52Q-01	113	1	No	87	1	Yes	44	Female	T3	N1	Mx	Stage III
TCGA-O2-A52S-01	387	1	No	246	1	Yes	57	Female	T4	N2	Mx	Stage III
TCGA-O2-A52V-01	1335	1	No	690	1	Yes	75	Female	T3	N0	Mx	Stage II
TCGA-O2-A52W-01	261	1	No	261	0	No	63	Male	T2	N0	Mx	Stage I
TCGA-O2-A5IB-01	340	1	No	253	1	Yes	71	Female	T3	N1	Mx	Stage III
TCGA-XC-AA0X-01	6	1	No	6	0	No	77	Female	T1	N0	M0	Stage I

## Sheet: GSE126044
The clinical information of GSE126044
Accession	Title	SampleType	DataProcessing	PlatformRef	ChannelCount	Source	Organism	tissue	patient response	treatment status
GSM3589681	RNA-seq_Dis_03	SRA	Read mapping: STAR-2.5.2aQuantification: FeatureCountsGenome_build: GRCH37.p13, release 19Supplementary_files_format_and_content: tab-delimited text files include counts for each Sample.	GPL16791	1	NSCLC biopsies	Homo sapiens	NSCLC	non-responder	pre-treatment
GSM3589673	RNA-seq_Dis_01	SRA	Read mapping: STAR-2.5.2aQuantification: FeatureCountsGenome_build: GRCH37.p13, release 19Supplementary_files_format_and_content: tab-delimited text files include counts for each Sample.	GPL16791	1	NSCLC biopsies	Homo sapiens	NSCLC	non-responder	pre-treatment
GSM3589688	RNA-seq_Dis_08	SRA	Read mapping: STAR-2.5.2aQuantification: FeatureCountsGenome_build: GRCH37.p13, release 19Supplementary_files_format_and_content: tab-delimited text files include counts for each Sample.	GPL16791	1	NSCLC biopsies	Homo sapiens	NSCLC	non-responder	pre-treatment
GSM3589685	RNA-seq_Dis_09	SRA	Read mapping: STAR-2.5.2aQuantification: FeatureCountsGenome_build: GRCH37.p13, release 19Supplementary_files_format_and_content: tab-delimited text files include counts for each Sample.	GPL16791	1	NSCLC biopsies	Homo sapiens	NSCLC	non-responder	pre-treatment
GSM3589676	RNA-seq_Dis_12	SRA	Read mapping: STAR-2.5.2aQuantification: FeatureCountsGenome_build: GRCH37.p13, release 19Supplementary_files_format_and_content: tab-delimited text files include counts for each Sample.	GPL16791	1	NSCLC biopsies	Homo sapiens	NSCLC	non-responder	pre-treatment
GSM3589675	RNA-seq_Dis_11	SRA	Read mapping: STAR-2.5.2aQuantification: FeatureCountsGenome_build: GRCH37.p13, release 19Supplementary_files_format_and_content: tab-delimited text files include counts for each Sample.	GPL16791	1	NSCLC biopsies	Homo sapiens	NSCLC	non-responder	pre-treatment
GSM3589683	RNA-seq_Dis_06	SRA	Read mapping: STAR-2.5.2aQuantification: FeatureCountsGenome_build: GRCH37.p13, release 19Supplementary_files_format_and_content: tab-delimited text files include counts for each Sample.	GPL16791	1	NSCLC biopsies	Homo sapiens	NSCLC	non-responder	pre-treatment
GSM3589684	RNA-seq_Dis_18	SRA	Read mapping: STAR-2.5.2aQuantification: FeatureCountsGenome_build: GRCH37.p13, release 19Supplementary_files_format_and_content: tab-delimited text files include counts for each Sample.	GPL16791	1	NSCLC biopsies	Homo sapiens	NSCLC	non-responder	pre-treatment
GSM3589686	RNA-seq_Dis_05	SRA	Read mapping: STAR-2.5.2aQuantification: FeatureCountsGenome_build: GRCH37.p13, release 19Supplementary_files_format_and_content: tab-delimited text files include counts for each Sample.	GPL16791	1	NSCLC biopsies	Homo sapiens	NSCLC	non-responder	pre-treatment
GSM3589674	RNA-seq_Dis_02	SRA	Read mapping: STAR-2.5.2aQuantification: FeatureCountsGenome_build: GRCH37.p13, release 19Supplementary_files_format_and_content: tab-delimited text files include counts for each Sample.	GPL16791	1	NSCLC biopsies	Homo sapiens	NSCLC	responder	pre-treatment
GSM3589679	RNA-seq_Dis_16	SRA	Read mapping: STAR-2.5.2aQuantification: FeatureCountsGenome_build: GRCH37.p13, release 19Supplementary_files_format_and_content: tab-delimited text files include counts for each Sample.	GPL16791	1	NSCLC biopsies	Homo sapiens	NSCLC	non-responder	pre-treatment
GSM3589680	RNA-seq_Dis_17	SRA	Read mapping: STAR-2.5.2aQuantification: FeatureCountsGenome_build: GRCH37.p13, release 19Supplementary_files_format_and_content: tab-delimited text files include counts for each Sample.	GPL16791	1	NSCLC biopsies	Homo sapiens	NSCLC	responder	pre-treatment
GSM3589687	RNA-seq_Dis_07	SRA	Read mapping: STAR-2.5.2aQuantification: FeatureCountsGenome_build: GRCH37.p13, release 19Supplementary_files_format_and_content: tab-delimited text files include counts for each Sample.	GPL16791	1	NSCLC biopsies	Homo sapiens	NSCLC	non-responder	pre-treatment
GSM3589677	RNA-seq_Dis_15	SRA	Read mapping: STAR-2.5.2aQuantification: FeatureCountsGenome_build: GRCH37.p13, release 19Supplementary_files_format_and_content: tab-delimited text files include counts for each Sample.	GPL16791	1	NSCLC biopsies	Homo sapiens	NSCLC	responder	pre-treatment
GSM3589682	RNA-seq_Dis_10	SRA	Read mapping: STAR-2.5.2aQuantification: FeatureCountsGenome_build: GRCH37.p13, release 19Supplementary_files_format_and_content: tab-delimited text files include counts for each Sample.	GPL16791	1	NSCLC biopsies	Homo sapiens	NSCLC	responder	pre-treatment
GSM3589678	RNA-seq_Dis_04	SRA	Read mapping: STAR-2.5.2aQuantification: FeatureCountsGenome_build: GRCH37.p13, release 19Supplementary_files_format_and_content: tab-delimited text files include counts for each Sample.	GPL16791	1	NSCLC biopsies	Homo sapiens	NSCLC	responder	pre-treatment

## Sheet: GSE135222
The clinical information of GSE135222
Accession	Title	SampleType	Description	DataProcessing	PlatformRef	ChannelCount	Source	Organism	pfs.time	subject status	age	progression-free survival (pfs)	tissue	gender	Patient ID	PFS_event	Benefit
GSM3995428	NSCLC 1017	SRA	R_17_01923_RT_WTS	Alignment was performed using STAR (2.5.3)gene expression values were quantified using RSEM (1.3.1)Genome_build: hg19Supplementary_files_format_and_content: gene expression matrix (tab-delimited text file; TPM unit)	GPL16791	1	NSCLC	Homo sapiens	38	advanced non-small cell lung carcinoma (NSCLC) patient treated with anti-PD-1/PD-L1	38	1	tumor tissue	male	1017	1	No
GSM3995427	NSCLC 1066	SRA	R_17_01806_RP_WTS	Alignment was performed using STAR (2.5.3)gene expression values were quantified using RSEM (1.3.1)Genome_build: hg19Supplementary_files_format_and_content: gene expression matrix (tab-delimited text file; TPM unit)	GPL16791	1	NSCLC	Homo sapiens	23	advanced non-small cell lung carcinoma (NSCLC) patient treated with anti-PD-1/PD-L1	70	1	tumor tissue	female	1066	1	No
GSM3995426	NSCLC 1079	SRA	R_18_00628_RT_WTS	Alignment was performed using STAR (2.5.3)gene expression values were quantified using RSEM (1.3.1)Genome_build: hg19Supplementary_files_format_and_content: gene expression matrix (tab-delimited text file; TPM unit)	GPL16791	1	NSCLC	Homo sapiens	174	advanced non-small cell lung carcinoma (NSCLC) patient treated with anti-PD-1/PD-L1	62	1	tumor tissue	female	1079	1	No
GSM3995425	NSCLC 1104	SRA	R_17_00060_RT_WTS	Alignment was performed using STAR (2.5.3)gene expression values were quantified using RSEM (1.3.1)Genome_build: hg19Supplementary_files_format_and_content: gene expression matrix (tab-delimited text file; TPM unit)	GPL16791	1	NSCLC	Homo sapiens	29	advanced non-small cell lung carcinoma (NSCLC) patient treated with anti-PD-1/PD-L1	73	1	tumor tissue	male	1104	1	No
GSM3995424	NSCLC 1145	SRA	R_18_00179_RT_WTS	Alignment was performed using STAR (2.5.3)gene expression values were quantified using RSEM (1.3.1)Genome_build: hg19Supplementary_files_format_and_content: gene expression matrix (tab-delimited text file; TPM unit)	GPL16791	1	NSCLC	Homo sapiens	73	advanced non-small cell lung carcinoma (NSCLC) patient treated with anti-PD-1/PD-L1	60	1	tumor tissue	male	1145	1	No
GSM3995423	NSCLC 1155	SRA	R_17_00518_RT_WTS	Alignment was performed using STAR (2.5.3)gene expression values were quantified using RSEM (1.3.1)Genome_build: hg19Supplementary_files_format_and_content: gene expression matrix (tab-delimited text file; TPM unit)	GPL16791	1	NSCLC	Homo sapiens	34	advanced non-small cell lung carcinoma (NSCLC) patient treated with anti-PD-1/PD-L1	61	1	tumor tissue	male	1155	1	No
GSM3995422	NSCLC 1164	SRA	R_18_00145_RT_WTS	Alignment was performed using STAR (2.5.3)gene expression values were quantified using RSEM (1.3.1)Genome_build: hg19Supplementary_files_format_and_content: gene expression matrix (tab-delimited text file; TPM unit)	GPL16791	1	NSCLC	Homo sapiens	11	advanced non-small cell lung carcinoma (NSCLC) patient treated with anti-PD-1/PD-L1	62	1	tumor tissue	male	1164	1	No
GSM3995421	NSCLC 1203	SRA	R_17_00478_RT_WTS	Alignment was performed using STAR (2.5.3)gene expression values were quantified using RSEM (1.3.1)Genome_build: hg19Supplementary_files_format_and_content: gene expression matrix (tab-delimited text file; TPM unit)	GPL16791	1	NSCLC	Homo sapiens	25	advanced non-small cell lung carcinoma (NSCLC) patient treated with anti-PD-1/PD-L1	66	1	tumor tissue	male	1203	1	No
GSM3995420	NSCLC 1327	SRA	R_17_00480_RT_WTS	Alignment was performed using STAR (2.5.3)gene expression values were quantified using RSEM (1.3.1)Genome_build: hg19Supplementary_files_format_and_content: gene expression matrix (tab-delimited text file; TPM unit)	GPL16791	1	NSCLC	Homo sapiens	205	advanced non-small cell lung carcinoma (NSCLC) patient treated with anti-PD-1/PD-L1	59	0	tumor tissue	male	1327	0	Yes
GSM3995419	NSCLC 1352	SRA	R_17_01439_RT_WTS	Alignment was performed using STAR (2.5.3)gene expression values were quantified using RSEM (1.3.1)Genome_build: hg19Supplementary_files_format_and_content: gene expression matrix (tab-delimited text file; TPM unit)	GPL16791	1	NSCLC	Homo sapiens	250	advanced non-small cell lung carcinoma (NSCLC) patient treated with anti-PD-1/PD-L1	44	0	tumor tissue	male	1352	0	Yes
GSM3995418	NSCLC 1358	SRA	R_18_00129_RT_WTS	Alignment was performed using STAR (2.5.3)gene expression values were quantified using RSEM (1.3.1)Genome_build: hg19Supplementary_files_format_and_content: gene expression matrix (tab-delimited text file; TPM unit)	GPL16791	1	NSCLC	Homo sapiens	257	advanced non-small cell lung carcinoma (NSCLC) patient treated with anti-PD-1/PD-L1	65	1	tumor tissue	male	1358	1	Yes
GSM3995417	NSCLC 1401	SRA	R_17_00497_RT_WTS	Alignment was performed using STAR (2.5.3)gene expression values were quantified using RSEM (1.3.1)Genome_build: hg19Supplementary_files_format_and_content: gene expression matrix (tab-delimited text file; TPM unit)	GPL16791	1	NSCLC	Homo sapiens	28	advanced non-small cell lung carcinoma (NSCLC) patient treated with anti-PD-1/PD-L1	65	1	tumor tissue	female	1401	1	No
GSM3995416	NSCLC 1412	SRA	R_18_00147_RT_WTS	Alignment was performed using STAR (2.5.3)gene expression values were quantified using RSEM (1.3.1)Genome_build: hg19Supplementary_files_format_and_content: gene expression matrix (tab-delimited text file; TPM unit)	GPL16791	1	NSCLC	Homo sapiens	3	advanced non-small cell lung carcinoma (NSCLC) patient treated with anti-PD-1/PD-L1	59	1	tumor tissue	male	1412	1	No
GSM3995415	NSCLC 1425	SRA	R_18_00180_RT_WTS	Alignment was performed using STAR (2.5.3)gene expression values were quantified using RSEM (1.3.1)Genome_build: hg19Supplementary_files_format_and_content: gene expression matrix (tab-delimited text file; TPM unit)	GPL16791	1	NSCLC	Homo sapiens	59	advanced non-small cell lung carcinoma (NSCLC) patient treated with anti-PD-1/PD-L1	61	1	tumor tissue	male	1425	1	No
GSM3995414	NSCLC 1508	SRA	R_17_00883_RT_WTS	Alignment was performed using STAR (2.5.3)gene expression values were quantified using RSEM (1.3.1)Genome_build: hg19Supplementary_files_format_and_content: gene expression matrix (tab-delimited text file; TPM unit)	GPL16791	1	NSCLC	Homo sapiens	65	advanced non-small cell lung carcinoma (NSCLC) patient treated with anti-PD-1/PD-L1	56	1	tumor tissue	male	1508	1	No
GSM3995413	NSCLC 1510	SRA	R_18_00131_RT_WTS	Alignment was performed using STAR (2.5.3)gene expression values were quantified using RSEM (1.3.1)Genome_build: hg19Supplementary_files_format_and_content: gene expression matrix (tab-delimited text file; TPM unit)	GPL16791	1	NSCLC	Homo sapiens	324	advanced non-small cell lung carcinoma (NSCLC) patient treated with anti-PD-1/PD-L1	51	0	tumor tissue	male	1510	0	Yes
GSM3995412	NSCLC 1528	SRA	R_17_00829_RT_WTS	Alignment was performed using STAR (2.5.3)gene expression values were quantified using RSEM (1.3.1)Genome_build: hg19Supplementary_files_format_and_content: gene expression matrix (tab-delimited text file; TPM unit)	GPL16791	1	NSCLC	Homo sapiens	279	advanced non-small cell lung carcinoma (NSCLC) patient treated with anti-PD-1/PD-L1	68	0	tumor tissue	male	1528	0	Yes
GSM3995411	NSCLC 1554	SRA	R_18_00413_RT_WTS	Alignment was performed using STAR (2.5.3)gene expression values were quantified using RSEM (1.3.1)Genome_build: hg19Supplementary_files_format_and_content: gene expression matrix (tab-delimited text file; TPM unit)	GPL16791	1	NSCLC	Homo sapiens	37	advanced non-small cell lung carcinoma (NSCLC) patient treated with anti-PD-1/PD-L1	56	1	tumor tissue	male	1554	1	No
GSM3995410	NSCLC 1619	SRA	R_18_00414_RT_WTS	Alignment was performed using STAR (2.5.3)gene expression values were quantified using RSEM (1.3.1)Genome_build: hg19Supplementary_files_format_and_content: gene expression matrix (tab-delimited text file; TPM unit)	GPL16791	1	NSCLC	Homo sapiens	82	advanced non-small cell lung carcinoma (NSCLC) patient treated with anti-PD-1/PD-L1	73	1	tumor tissue	male	1619	1	No
GSM3995409	NSCLC 1708	SRA	R_17_01413_RT_WTS	Alignment was performed using STAR (2.5.3)gene expression values were quantified using RSEM (1.3.1)Genome_build: hg19Supplementary_files_format_and_content: gene expression matrix (tab-delimited text file; TPM unit)	GPL16791	1	NSCLC	Homo sapiens	168	advanced non-small cell lung carcinoma (NSCLC) patient treated with anti-PD-1/PD-L1	69	1	tumor tissue	male	1708	1	Yes
GSM3995408	NSCLC 1809	SRA	R_18_00539_RT_WTS	Alignment was performed using STAR (2.5.3)gene expression values were quantified using RSEM (1.3.1)Genome_build: hg19Supplementary_files_format_and_content: gene expression matrix (tab-delimited text file; TPM unit)	GPL16791	1	NSCLC	Homo sapiens	44	advanced non-small cell lung carcinoma (NSCLC) patient treated with anti-PD-1/PD-L1	68	1	tumor tissue	male	1809	1	No
GSM3995407	NSCLC 1873	SRA	R_18_00583_RT_WTS	Alignment was performed using STAR (2.5.3)gene expression values were quantified using RSEM (1.3.1)Genome_build: hg19Supplementary_files_format_and_content: gene expression matrix (tab-delimited text file; TPM unit)	GPL16791	1	NSCLC	Homo sapiens	37	advanced non-small cell lung carcinoma (NSCLC) patient treated with anti-PD-1/PD-L1	66	1	tumor tissue	male	1873	1	No
GSM3995406	NSCLC 378	SRA	R_17_00002_RT_WTS	Alignment was performed using STAR (2.5.3)gene expression values were quantified using RSEM (1.3.1)Genome_build: hg19Supplementary_files_format_and_content: gene expression matrix (tab-delimited text file; TPM unit)	GPL16791	1	NSCLC	Homo sapiens	412	advanced non-small cell lung carcinoma (NSCLC) patient treated with anti-PD-1/PD-L1	54	0	tumor tissue	female	378	0	Yes
GSM3995405	NSCLC 573	SRA	R_17_00558_RT_WTS	Alignment was performed using STAR (2.5.3)gene expression values were quantified using RSEM (1.3.1)Genome_build: hg19Supplementary_files_format_and_content: gene expression matrix (tab-delimited text file; TPM unit)	GPL16791	1	NSCLC	Homo sapiens	45	advanced non-small cell lung carcinoma (NSCLC) patient treated with anti-PD-1/PD-L1	64	1	tumor tissue	male	573	1	No
GSM3995404	NSCLC 825	SRA	R_17_00828_RT_WTS	Alignment was performed using STAR (2.5.3)gene expression values were quantified using RSEM (1.3.1)Genome_build: hg19Supplementary_files_format_and_content: gene expression matrix (tab-delimited text file; TPM unit)	GPL16791	1	NSCLC	Homo sapiens	43	advanced non-small cell lung carcinoma (NSCLC) patient treated with anti-PD-1/PD-L1	57	1	tumor tissue	female	825	1	No
GSM3995403	NSCLC 947	SRA	R_17_00344_RT_WTS	Alignment was performed using STAR (2.5.3)gene expression values were quantified using RSEM (1.3.1)Genome_build: hg19Supplementary_files_format_and_content: gene expression matrix (tab-delimited text file; TPM unit)	GPL16791	1	NSCLC	Homo sapiens	618	advanced non-small cell lung carcinoma (NSCLC) patient treated with anti-PD-1/PD-L1	81	0	tumor tissue	male	947	0	Yes
GSM3995402	NSCLC 990	SRA	R_17_00348_RT_WTS	Alignment was performed using STAR (2.5.3)gene expression values were quantified using RSEM (1.3.1)Genome_build: hg19Supplementary_files_format_and_content: gene expression matrix (tab-delimited text file; TPM unit)	GPL16791	1	NSCLC	Homo sapiens	95	advanced non-small cell lung carcinoma (NSCLC) patient treated with anti-PD-1/PD-L1	68	1	tumor tissue	male	990	1	No

## Sheet: Our cohort
The clinical information of our our independent LUSC cohort
Samples	Responder	IPTS	log2 transformed IPTS	PD-L1 IHC	Gender	Age (years-old)	T	N	M	Stage	Treatment date	Tumor site	Tumor size before treatment（mm）	Tumor size after treatment（mm）	Ratio	Best response evaluation	Progress date	Progress events	PFS (days)	PFS status	Groups(cutoff = -4.045778797)
1	No	-7.85474	-3.48689	0.05	Male	67	4	3	1b	IV	2022-02-27	Left-upper	85	76	-0.105882	SD	2022-05-03	Rib metastasis	65	1	Low IPTS
2	Yes	-5.26531	-3.10801	0.4	Male	50	3	3	1a	IV	2021-08-26	Left-upper	62	40	-0.354839	PR	2022-01-26	Supraclavicular lymph node metastasis	153	1	Low IPTS
3	Yes	2.35661	0	0.02	Male	69	2	3	0	IIIB	2021-08-06	Right-upper	50	0	-1	CR	None	None	335	0	High IPTS
4	No	-21.7988	-4.6528	0.7	Male	67	4	3	1b	IV	2021-02-24	Right-upper	83	67	-0.192771	SD	2022-06-30	Left femoral metastasis	491	1	Low IPTS
5	Yes	0.120651	-1.69419	0	Male	68	3	1	0	IIIA	2021-02-02	Left-lower	62	0	-1	CR	None	None	520	0	High IPTS
6	Yes	-11.9317	-3.93436	0	Male	57	4	2	1a	IV	2020-11-09	Left-lower	46	14	-0.695652	PR	None	None	605	0	Low IPTS
7	Yes	0.164406	-1.67455	0.1	Male	66	4	2	0	IIIB	2020-10-30	Right-lower	77	24	-0.688312	PR	None	None	615	0	High IPTS
8	No	-76.599	-6.32113	0	Male	82	4	3	1c	IV	2020-10-19	Right-lower	78	95	0.217949	PD	2020-11-10	Increased focus and pleural effusion	22	1	Low IPTS
9	No	-4.04578	-2.88799	0.03	Male	70	4	1	1b	IV	2020-08-03	Left-upper	89	74	-0.168539	SD	2020-11-19	Increased focus and fluid accumulation	108	1	Low IPTS
10	No	-257.244	-8.0257	0.2	Male	61	2	2	0	IIIA	2019-11-13	Mediastinal lymph node	23	23	0	SD	2020-01-08	Vascular and pericardial metastasis	56	1	Low IPTS
