# Supplementary material for: Construction of a predictive model for immunotherapy efficacy in lung squamous cell carcinoma based on the degree of tumor-infiltrating immune cells and molecular typing
Source: J Transl Med. 2022 Aug 12;20:364. doi: 10.1186/s12967-022-03565-7 (PMC9373274; doi:10.1186/s12967-022-03565-7)
Supplement: Supplementary file 4 — Additional file 4: Table S3. All results of GO/KEGG enrichment analysis with FDR (q value) < 0.05. [file 12967_2022_3565_MOESM4_ESM.xls]

## Sheet: GO
All results of GO enrichment analysis with FDR (q value) < 0.05
ID	Description	GeneRatio	BgRatio	pvalue	p.adjust	qvalue	geneID	Count	ONT
GO:0006955	immune response	643/1530	2148/17910	3.38634e-220	2.47305e-216	1.98832e-216	BTK/SASH3/CD53/SLAMF6/PTPRC/GMFG/CD27/WAS/ICAM3/NCKAP1L/NCF4/CCR2/IRF8/CD79B/CD180/CD3E/DOCK2/CD48/SLAMF1/CD4/ITK/RNASE6/CD74/TNFRSF1B/HLA-DMB/HLA-DPB1/GPR65/CD28/GPR183/LCP2/CD40LG/CST7/ITGAL/APBB1IP/KLRB1/TNFAIP8L2/SAMSN1/IL12RB1/SLAMF7/CORO1A/IL16/CTSS/NCR3/TRBV28/PIK3CG/TRBV20-1/HLA-DPA1/HLA-DMA/TESPA1/LAT2/HLA-DRA/IL2RG/TNFSF13B/LAX1/PTPN22/TNFSF8/CYBB/HAVCR2/LILRB1/TRAC/TLR10/LY86/CD3D/FCRL…	643	BP
GO:0002250	adaptive immune response	321/1530	563/17910	4.56057e-200	1.66529e-196	1.33889e-196	BTK/SASH3/SLAMF6/PTPRC/CD27/WAS/CCR2/CD79B/CD3E/CD48/SLAMF1/CD4/ITK/CD74/TNFRSF1B/CD28/GPR183/CD40LG/SAMSN1/IL12RB1/SLAMF7/CTSS/TRBV28/PIK3CG/TRBV20-1/LAT2/TNFSF13B/LAX1/HAVCR2/LILRB1/TRAC/CD3D/MEF2C/SLA2/CD226/TRBV5-1/FCGR2B/SPN/CD79A/LAIR1/TRAV8-6/IRF4/TRBV29-1/JCHAIN/CD247/BTLA/TNFRSF13B/CD84/TNFRSF17/SIGLEC10/FCER1G/FGL2/C1QA/TLR8/LTA/CD86/CLEC10A/C1QB/LILRB2/TRBV18/LILRB4/LY9/C1QC/CD19/TRBV6…	321	BP
GO:0002376	immune system process	742/1530	3063/17910	6.3969e-198	1.55722e-194	1.252e-194	EVI2B/BTK/SASH3/CD53/SLAMF6/PTPRC/GMFG/CCR4/CD27/WAS/ICAM3/SELPLG/NCKAP1L/NCF4/CCR2/IRF8/RHOH/CD79B/DOCK8/CD180/CD3E/DOCK2/CD48/SLAMF1/CD4/ITK/RNASE6/CD74/TNFRSF1B/HLA-DMB/HLA-DPB1/CD2/GPR65/CD28/GPR183/LCP2/CD40LG/CST7/ITGAL/APBB1IP/KLRB1/TNFAIP8L2/SAMSN1/IL12RB1/SLAMF7/CORO1A/IL16/CTSS/NCR3/TRBV28/PIK3CG/TRBV20-1/HLA-DPA1/HLA-DMA/TESPA1/LAT2/HLA-DRA/FCMR/IL2RG/SLC7A7/TNFSF13B/LAX1/PTPN22/TNFSF8…	742	BP
GO:0002682	regulation of immune system process	426/1530	1570/17910	1.21891e-118	2.22543e-115	1.78924e-115	EVI2B/BTK/SASH3/SLAMF6/PTPRC/CD27/WAS/ICAM3/NCKAP1L/CCR2/DOCK8/CD3E/CD48/CD4/ITK/CD74/TNFRSF1B/HLA-DMB/HLA-DPB1/CD2/CD28/GPR183/LCP2/CD40LG/CST7/ITGAL/KLRB1/SAMSN1/IL12RB1/SLAMF7/CORO1A/CTSS/NCR3/HLA-DPA1/TESPA1/LAT2/HLA-DRA/TNFSF13B/LAX1/PTPN22/TNFSF8/HAVCR2/LILRB1/TRAC/TLR10/CXCR3/CD3D/FCRL3/HCST/MEF2C/HLA-DRB1/JAML/SPI1/TRBC1/PYHIN1/AIF1/ICOS/MS4A1/SLA2/HLA-DOA/CD226/TYROBP/FCGR2B/SPN/CD79A/LA…	426	BP
GO:0050776	regulation of immune response	329/1530	1033/17910	2.45255e-110	3.5822e-107	2.88007e-107	BTK/SASH3/SLAMF6/PTPRC/WAS/ICAM3/NCKAP1L/CCR2/CD3E/CD48/CD4/ITK/CD74/TNFRSF1B/HLA-DMB/HLA-DPB1/CD28/LCP2/CD40LG/ITGAL/KLRB1/SAMSN1/IL12RB1/SLAMF7/CTSS/NCR3/HLA-DPA1/TESPA1/LAT2/HLA-DRA/TNFSF13B/LAX1/PTPN22/HAVCR2/LILRB1/TRAC/TLR10/CD3D/FCRL3/HCST/MEF2C/HLA-DRB1/JAML/TRBC1/PYHIN1/MS4A1/SLA2/CD226/TYROBP/FCGR2B/CD79A/LAIR1/CD22/CRTAM/IRF4/MNDA/CD300LF/TLR7/THEMIS2/CD247/BTLA/CD84/FCER1G/C1QA/SLAMF8…	329	BP
GO:0002684	positive regulation of immune system process	333/1530	1087/17910	2.22522e-106	2.70847e-103	2.1776e-103	EVI2B/BTK/SASH3/SLAMF6/PTPRC/CD27/WAS/ICAM3/NCKAP1L/CCR2/DOCK8/CD3E/CD4/ITK/CD74/HLA-DMB/HLA-DPB1/CD2/CD28/GPR183/LCP2/CD40LG/IL12RB1/CORO1A/CTSS/NCR3/HLA-DPA1/TESPA1/LAT2/HLA-DRA/TNFSF13B/LAX1/PTPN22/HAVCR2/LILRB1/TRAC/TLR10/CD3D/FCRL3/MEF2C/HLA-DRB1/TRBC1/PYHIN1/AIF1/ICOS/MS4A1/SLA2/CD226/TYROBP/FCGR2B/SPN/CD79A/CD22/CRTAM/IRF4/MNDA/CD300LF/TLR7/THEMIS2/CD247/BTLA/CD84/SIRPG/FCER1G/C1QA/ITGB2/T…	333	BP
GO:0003823	antigen binding	122/1397	150/16967	7.17558e-106	8.42413e-103	7.16803e-103	CD48/SLAMF1/HLA-DPB1/HLA-DPA1/HLA-DRA/HLA-DRB1/JCHAIN/HLA-DQA1/LILRB4/IGKV1-6/TRBV7-9/TRAV8-4/LILRA1/LILRA2/IGLV3-1/IGKC/IGKV1D-39/IGLV4-3/IGHV4-59/IGLV2-11/HLA-DRB5/IGLV1-44/IGLV6-57/IGKV1-9/IGKV1-8/TRGV3/IGLV2-23/IGKV1-27/IGHV3-53/IGKV4-1/IGKV1-5/IGLV2-8/IGKV3D-7/IGLV2-14/IGKV2-24/IGKV3-20/IGHA1/IGKV3-15/IGLV3-19/IGHV3-30/IGKV3D-11/IGHV3-23/HLA-DQB1/TRAV19/IGHV3-13/IGLV3-12/IGLV1-51/IGLV3-21/IG…	122	MF
GO:0006952	defense response	417/1530	1681/17910	2.02686e-101	2.11459e-98	1.70012e-98	BTK/SLAMF6/PTPRC/CCR4/WAS/ICAM3/CCR2/IRF8/CD180/CD48/SLAMF1/CD4/ITK/RNASE6/CD74/TNFRSF1B/HLA-DPB1/CD28/CD40LG/CST7/ITGAL/TNFAIP8L2/IL12RB1/SLAMF7/CORO1A/CTSS/NCR3/SP140/PIK3CG/HLA-DPA1/HLA-DRA/FCMR/PTPN22/TNFSF8/CYBB/HAVCR2/LILRB1/TLR10/CXCR3/CCR5/LY86/ABCD2/CXCR6/FCRL3/MEF2C/HLA-DRB1/PYHIN1/AIF1/NCF1/CD226/TYROBP/FCGR2B/SPN/CRTAM/IRF4/JCHAIN/MNDA/CD300LF/TLR7/MPEG1/THEMIS2/CD84/SIGLEC10/CNR2/FCE…	417	BP
GO:0050778	positive regulation of immune response	258/1530	809/17910	3.13845e-85	2.86502e-82	2.30346e-82	BTK/SASH3/SLAMF6/PTPRC/WAS/ICAM3/NCKAP1L/CCR2/CD3E/CD4/ITK/CD74/HLA-DMB/HLA-DPB1/CD28/LCP2/IL12RB1/CTSS/NCR3/HLA-DPA1/TESPA1/LAT2/HLA-DRA/TNFSF13B/LAX1/PTPN22/HAVCR2/LILRB1/TRAC/TLR10/CD3D/FCRL3/MEF2C/HLA-DRB1/TRBC1/PYHIN1/MS4A1/SLA2/CD226/FCGR2B/CD79A/CD22/CRTAM/IRF4/MNDA/CD300LF/TLR7/THEMIS2/CD247/FCER1G/C1QA/ITGB2/TLR8/HLA-DQA1/LTA/CD86/CLEC10A/C1QB/C3AR1/NFAM1/LILRB4/FGR/C1QC/CFP/CD19/CCR7/CR…	258	BP
GO:0002252	immune effector process	314/1530	1197/17910	1.55472e-80	1.26157e-77	1.01429e-77	BTK/SASH3/CD53/SLAMF6/PTPRC/GMFG/CD27/WAS/NCKAP1L/CCR2/DOCK2/SLAMF1/RNASE6/CD74/TNFRSF1B/HLA-DMB/CD28/GPR183/CD40LG/ITGAL/APBB1IP/IL12RB1/SLAMF7/CORO1A/CTSS/NCR3/PIK3CG/LAT2/CYBB/HAVCR2/LILRB1/FCRL3/DOK3/ARHGAP9/SLA2/CD226/TYROBP/FCGR2B/SPN/LAIR1/CD22/CRTAM/IRF4/MNDA/TLR7/TBC1D10C/CD247/MILR1/CD84/BIN2/FCER1G/FGL2/C1QA/SLAMF8/PECAM1/ITGB2/TLR8/P2RX1/LTA/CD86/C1QB/IL2RA/C3AR1/LILRB2/NFAM1/LYZ/LY9/…	314	BP
GO:0006954	inflammatory response	245/1530	784/17910	1.18081e-78	8.62349e-76	6.93324e-76	BTK/PTPRC/CCR4/CCR2/CD180/TNFRSF1B/CD28/CD40LG/CST7/ITGAL/NCR3/PIK3CG/CYBB/HAVCR2/TLR10/CXCR3/LY86/ABCD2/CXCR6/AIF1/TYROBP/FCGR2B/TLR7/THEMIS2/SIGLEC10/CNR2/FCER1G/C1QA/SLAMF8/ITGB2/TLR8/P2RX1/LTA/CCRL2/C1QB/IL2RA/C3AR1/NFAM1/LYZ/C1QC/CD96/CFP/CD19/CCR7/CR1/CSF1R/CD6/AKNA/PLA2G2D/FOXP3/PLA2G7/CCR6/NLRP3/GPSM3/IGLV3-1/IGLC2/IGKC/NLRC3/IGKV1D-39/IGHV4-59/IGLV2-11/IGLV1-44/APOA1/IGLV6-57/VSIG4/A2M/I…	245	BP
GO:0006959	humoral immune response	140/1530	276/17910	5.89306e-76	3.91246e-73	3.1456e-73	PTPRC/CCR2/RNASE6/CD28/GPR183/MEF2C/MS4A1/FCGR2B/JCHAIN/C1QA/LTA/C1QB/C3AR1/LYZ/C1QC/CFP/CD19/CCR7/CR1/FCER2/CCR6/PDCD1/FCN1/IGLV3-1/IGLC2/IGKC/IGKV1D-39/SH2D1A/IGHV4-59/IGLV2-11/IGLV1-44/IGLV6-57/VSIG4/A2M/IGLV2-23/IGHV3-53/IGKV4-1/IGKV1-5/IGLV2-8/C2/IGLV2-14/C5AR1/IGKV3-20/IGHA1/IGKV3-15/IGLV3-19/IGHV3-30/IGKV3D-11/IGHV3-23/HLA-DQB1/IGHV3-13/IGLV1-51/CR2/SERPING1/IGLV3-21/IGHM/IGHV4-34/IGHG1/IG…	140	BP
GO:0050900	leukocyte migration	181/1530	467/17910	2.16168e-74	1.31556e-71	1.0577e-71	SELPLG/NCKAP1L/CCR2/DOCK8/CD48/CD74/CD2/GPR183/ITGAL/CORO1A/IL16/PIK3CG/SLC7A7/CXCR3/CCR5/JAML/AIF1/SPN/GPR18/JCHAIN/CD84/CNR2/SIRPG/FCER1G/SLAMF8/PECAM1/ITGB2/C3AR1/GYPC/DOK2/CCR1/CCR7/CMKLR1/CXCR5/INPP5D/PLA2G7/MYO1G/CCR6/GPSM3/CD300A/IGLV3-1/IGLC2/ITGB7/IGKC/IGKV1D-39/CCL4/FUT7/LCK/IGHV4-59/IGLV2-11/CD244/IGLL1/IGLV1-44/ITGAX/IGLV6-57/IGLV2-23/SELP/IGHV3-53/IGKV4-1/IGKV1-5/IGLV2-8/IGLV2-14/C5A…	181	BP
GO:0002443	leukocyte mediated immunity	244/1530	814/17910	3.56883e-74	2.00486e-71	1.6119e-71	BTK/SASH3/CD53/SLAMF6/PTPRC/GMFG/CD27/WAS/NCKAP1L/CCR2/DOCK2/CD74/TNFRSF1B/CD28/CD40LG/ITGAL/IL12RB1/SLAMF7/CORO1A/CTSS/NCR3/PIK3CG/LAT2/CYBB/HAVCR2/LILRB1/DOK3/ARHGAP9/SLA2/CD226/TYROBP/FCGR2B/LAIR1/CRTAM/MNDA/TBC1D10C/MILR1/CD84/BIN2/FCER1G/FGL2/C1QA/PECAM1/ITGB2/TLR8/P2RX1/LTA/C1QB/C3AR1/LILRB2/NFAM1/LYZ/FGR/C1QC/CD96/CFP/CD19/CR1/FCER2/PIK3R6/FOXP3/INPP5D/MYO1G/FPR1/CCR6/FCN1/NLRP3/CD300A/IGL…	244	BP
GO:0002449	lymphocyte mediated immunity	142/1530	293/17910	1.23021e-73	6.41731e-71	5.15949e-71	BTK/SASH3/SLAMF6/PTPRC/CD27/WAS/CCR2/CD74/TNFRSF1B/CD28/CD40LG/IL12RB1/SLAMF7/CORO1A/NCR3/HAVCR2/LILRB1/SLA2/CD226/FCGR2B/CRTAM/FCER1G/FGL2/C1QA/TLR8/LTA/C1QB/C1QC/CD96/CD19/CR1/FCER2/PIK3R6/FOXP3/INPP5D/MYO1G/CCR6/NLRP3/IGLV3-1/IGLC2/IGKC/IGKV1D-39/SH2D1A/IGHV4-59/IGLV2-11/IGLV1-44/IGLV6-57/IGLV2-23/IGHV3-53/IGKV4-1/IGKV1-5/IGLV2-8/C2/IGLV2-14/IGKV3-20/RFTN1/TBX21/B2M/PRF1/IGKV3-15/IGLV3-19/IGHV…	142	BP
GO:0002253	activation of immune response	214/1530	647/17910	2.25119e-73	1.09603e-70	8.81202e-71	BTK/PTPRC/WAS/ICAM3/NCKAP1L/CD3E/CD4/ITK/HLA-DPB1/LCP2/CTSS/NCR3/HLA-DPA1/TESPA1/LAT2/HLA-DRA/LAX1/PTPN22/HAVCR2/TRAC/TLR10/CD3D/FCRL3/MEF2C/HLA-DRB1/TRBC1/PYHIN1/MS4A1/SLA2/CD226/FCGR2B/CD79A/CD22/IRF4/MNDA/CD300LF/TLR7/THEMIS2/CD247/FCER1G/C1QA/ITGB2/TLR8/HLA-DQA1/CLEC10A/C1QB/C3AR1/NFAM1/LILRB4/FGR/C1QC/CFP/CD19/CCR7/CR1/FCGR1A/FOXP3/TRAT1/WIPF1/INPP5D/MYO1G/TRBV7-9/CLEC4E/TRAV8-4/FCN1/ICAM2/F…	214	BP
GO:0002460	adaptive immune response based on somatic recombination of immune receptors built from immunoglobulin superfamily domains	142/1530	295/17910	3.89859e-73	1.77946e-70	1.43068e-70	BTK/SASH3/SLAMF6/PTPRC/CD27/WAS/CCR2/CD4/CD74/TNFRSF1B/CD28/CD40LG/IL12RB1/TNFSF13B/HAVCR2/LILRB1/MEF2C/SLA2/CD226/FCGR2B/SPN/IRF4/FCER1G/FGL2/C1QA/TLR8/LTA/C1QB/LY9/C1QC/CD19/CR1/FCER2/FOXP3/INPP5D/MYO1G/CCR6/NLRP3/CD80/IGLV3-1/IGLC2/IGKC/IGKV1D-39/IGHV4-59/IGLV2-11/IGLV1-44/IGLV6-57/IGLV2-23/IGHV3-53/IGKV4-1/IGKV1-5/IGLV2-8/C2/IGLV2-14/IGKV3-20/RFTN1/IL18BP/TBX21/B2M/PRF1/IGKV3-15/IGLV3-19/IGHV…	142	BP
GO:0002697	regulation of immune effector process	172/1530	441/17910	4.05494e-71	1.74195e-68	1.40052e-68	BTK/SASH3/SLAMF6/PTPRC/WAS/CCR2/CD74/TNFRSF1B/HLA-DMB/CD28/CD40LG/IL12RB1/NCR3/HAVCR2/LILRB1/FCRL3/CD226/FCGR2B/CD22/CRTAM/IRF4/CD84/FCER1G/FGL2/C1QA/SLAMF8/ITGB2/LTA/CD86/C1QB/IL2RA/C3AR1/FGR/C1QC/CD96/CFP/CD19/CR1/FCER2/PIK3R6/FOXP3/MZB1/NLRP3/CD80/CD300A/IGLV3-1/IGLC2/IGKC/IGKV1D-39/SH2D1A/IGHV4-59/IGLV2-11/CD244/IGLV1-44/APOA1/IGLV6-57/VSIG4/A2M/IGLV2-23/IGHV3-53/IGKV4-1/IGKV1-5/IGLV2-8/C2/IG…	172	BP
GO:0002920	regulation of humoral immune response	95/1530	135/17910	2.37377e-70	9.63093e-68	7.74322e-68	PTPRC/FCGR2B/C1QA/LTA/C1QB/C3AR1/C1QC/CFP/CD19/CCR7/CR1/FCER2/IGLV3-1/IGLC2/IGKC/IGKV1D-39/IGHV4-59/IGLV2-11/IGLV1-44/IGLV6-57/VSIG4/A2M/IGLV2-23/IGHV3-53/IGKV4-1/IGKV1-5/IGLV2-8/C2/IGLV2-14/C5AR1/IGKV3-20/IGKV3-15/IGLV3-19/IGHV3-30/IGKV3D-11/IGHV3-23/IGHV3-13/IGLV1-51/CR2/SERPING1/IGLV3-21/IGHV4-34/IGHG1/IGLV3-25/IGLV1-40/IGKV1D-33/IGHV3-33/IGKV1-39/IGKV3D-20/IGHG2/IGKV2-30/IGHV4-39/IGLC3/IGHV2-…	95	BP
GO:0002768	immune response-regulating cell surface receptor signaling pathway	169/1530	434/17910	9.85004e-70	3.78605e-67	3.04396e-67	BTK/PTPRC/WAS/ICAM3/NCKAP1L/CD3E/CD4/ITK/HLA-DPB1/LCP2/NCR3/HLA-DPA1/TESPA1/LAT2/HLA-DRA/LAX1/PTPN22/LILRB1/TRAC/CD3D/FCRL3/MEF2C/HLA-DRB1/TRBC1/MS4A1/SLA2/CD226/FCGR2B/CD79A/CD22/MNDA/THEMIS2/CD247/BTLA/FCER1G/HLA-DQA1/CLEC10A/C3AR1/LILRB2/NFAM1/LILRB4/FGR/CD19/CCR7/CR1/FCGR1A/FOXP3/TRAT1/WIPF1/INPP5D/MYO1G/TRBV7-9/CLEC4E/TRAV8-4/FCN1/ICAM2/FCGR3A/LILRA2/CD300A/IGLV3-1/NFATC2/PRKCB/IGLC2/LILRA4/…	169	BP
GO:2000257	regulation of protein activation cascade	88/1530	117/17910	1.98873e-69	7.26184e-67	5.83849e-67	C1QA/C1QB/C3AR1/C1QC/CFP/CD19/CR1/IGLV3-1/IGLC2/IGKC/IGKV1D-39/IGHV4-59/IGLV2-11/IGLV1-44/IGLV6-57/VSIG4/A2M/IGLV2-23/IGHV3-53/IGKV4-1/IGKV1-5/IGLV2-8/C2/IGLV2-14/C5AR1/IGKV3-20/IGKV3-15/IGLV3-19/IGHV3-30/IGKV3D-11/IGHV3-23/IGHV3-13/IGLV1-51/CR2/SERPING1/IGLV3-21/IGHV4-34/IGHG1/IGLV3-25/IGLV1-40/IGKV1D-33/IGHV3-33/IGKV1-39/IGKV3D-20/IGHG2/IGKV2-30/IGHV4-39/IGLC3/IGHV2-70/IGHV1-69/C3/IGHG3/IGKV1D-…	88	BP
GO:0001775	cell activation	317/1530	1342/17910	3.75851e-69	1.30707e-66	1.05087e-66	BTK/SASH3/CD53/SLAMF6/PTPRC/GMFG/CD27/WAS/SELPLG/NCKAP1L/CCR2/RHOH/DOCK8/CD3E/DOCK2/SLAMF1/CD4/ITK/CD74/TNFRSF1B/HLA-DMB/HLA-DPB1/CD2/CD28/GPR183/LCP2/CD40LG/CST7/ITGAL/APBB1IP/SAMSN1/IL12RB1/SLAMF7/CORO1A/CTSS/NCR3/PIK3CG/HLA-DPA1/TESPA1/LAT2/TNFSF13B/LAX1/PTPN22/TNFSF8/CYBB/HAVCR2/LILRB1/CD3D/FCRL3/MEF2C/JAML/DOK3/SPI1/ARHGAP9/AIF1/ICOS/MS4A1/SLA2/IKZF1/HLA-DOA/CD226/TYROBP/FCGR2B/SPN/CD79A/LAI…	317	BP
GO:0002526	acute inflammatory response	119/1530	220/17910	1.04676e-68	3.47475e-66	2.79369e-66	BTK/PIK3CG/FCGR2B/FCER1G/C1QA/C1QB/C3AR1/C1QC/CFP/CD19/CCR7/CR1/CD6/NLRP3/IGLV3-1/IGLC2/IGKC/IGKV1D-39/IGHV4-59/IGLV2-11/IGLV1-44/IGLV6-57/VSIG4/A2M/IGLV2-23/IGHV3-53/IGKV4-1/IGKV1-5/IGLV2-8/C2/IGLV2-14/C5AR1/IGKV3-20/CD163/IGKV3-15/IGLV3-19/IGHV3-30/IGKV3D-11/IGHV3-23/IGHV3-13/IGLV1-51/CR2/SERPING1/IGLV3-21/IGHV4-34/IGHG1/IGLV3-25/IGLV1-40/IGKV1D-33/IGHV3-33/IGKV1-39/IGKV3D-20/IGHG2/IGKV2-30/IGH…	119	BP
GO:0002764	immune response-regulating signaling pathway	200/1530	603/17910	1.17154e-68	3.71989e-66	2.99078e-66	BTK/PTPRC/WAS/ICAM3/NCKAP1L/CD3E/CD4/ITK/HLA-DPB1/LCP2/CTSS/NCR3/HLA-DPA1/TESPA1/LAT2/HLA-DRA/LAX1/PTPN22/HAVCR2/LILRB1/TRAC/TLR10/CD3D/FCRL3/MEF2C/HLA-DRB1/TRBC1/MS4A1/SLA2/CD226/FCGR2B/CD79A/CD22/IRF4/MNDA/CD300LF/TLR7/THEMIS2/CD247/BTLA/FCER1G/ITGB2/TLR8/HLA-DQA1/CLEC10A/C3AR1/LILRB2/NFAM1/LILRB4/FGR/CD19/CCR7/CR1/FCGR1A/FOXP3/TRAT1/WIPF1/INPP5D/MYO1G/TRBV7-9/CLEC4E/TRAV8-4/FCN1/ICAM2/FCGR3A/L…	200	BP
GO:0030449	regulation of complement activation	87/1530	116/17910	1.84516e-68	5.61467e-66	4.51417e-66	C1QA/C1QB/C3AR1/C1QC/CFP/CD19/CR1/IGLV3-1/IGLC2/IGKC/IGKV1D-39/IGHV4-59/IGLV2-11/IGLV1-44/IGLV6-57/VSIG4/A2M/IGLV2-23/IGHV3-53/IGKV4-1/IGKV1-5/IGLV2-8/C2/IGLV2-14/C5AR1/IGKV3-20/IGKV3-15/IGLV3-19/IGHV3-30/IGKV3D-11/IGHV3-23/IGHV3-13/IGLV1-51/CR2/SERPING1/IGLV3-21/IGHV4-34/IGHG1/IGLV3-25/IGLV1-40/IGKV1D-33/IGHV3-33/IGKV1-39/IGKV3D-20/IGHG2/IGKV2-30/IGHV4-39/IGLC3/IGHV2-70/IGHV1-69/C3/IGHG3/IGKV1D-…	87	BP
GO:0045321	leukocyte activation	293/1530	1186/17910	3.22296e-68	9.4149e-66	7.56953e-66	BTK/SASH3/CD53/SLAMF6/PTPRC/GMFG/CD27/WAS/SELPLG/NCKAP1L/CCR2/RHOH/DOCK8/CD3E/DOCK2/SLAMF1/CD4/ITK/CD74/TNFRSF1B/HLA-DMB/HLA-DPB1/CD2/CD28/GPR183/LCP2/CD40LG/CST7/ITGAL/APBB1IP/SAMSN1/IL12RB1/SLAMF7/CORO1A/CTSS/NCR3/PIK3CG/HLA-DPA1/TESPA1/LAT2/TNFSF13B/LAX1/PTPN22/TNFSF8/CYBB/HAVCR2/LILRB1/CD3D/FCRL3/MEF2C/JAML/DOK3/SPI1/ARHGAP9/AIF1/ICOS/MS4A1/SLA2/IKZF1/HLA-DOA/CD226/TYROBP/FCGR2B/SPN/CD79A/LAI…	293	BP
GO:0006956	complement activation	90/1530	128/17910	1.26219e-66	3.54529e-64	2.8504e-64	C1QA/C1QB/C3AR1/C1QC/CFP/CD19/CR1/FCN1/IGLV3-1/IGLC2/IGKC/IGKV1D-39/IGHV4-59/IGLV2-11/IGLV1-44/IGLV6-57/VSIG4/A2M/IGLV2-23/IGHV3-53/IGKV4-1/IGKV1-5/IGLV2-8/C2/IGLV2-14/C5AR1/IGKV3-20/IGKV3-15/IGLV3-19/IGHV3-30/IGKV3D-11/IGHV3-23/IGHV3-13/IGLV1-51/CR2/SERPING1/IGLV3-21/IGHV4-34/IGHG1/IGLV3-25/IGLV1-40/IGKV1D-33/IGHV3-33/IGKV1-39/IGKV3D-20/IGHG2/IGKV2-30/IGHV4-39/IGLC3/IGHV2-70/IGHV1-69/C3/IGHG3/IG…	90	BP
GO:0072376	protein activation cascade	97/1530	151/17910	5.86927e-66	1.58753e-63	1.27637e-63	C1QA/C1QB/C3AR1/C1QC/CFP/CD19/CR1/FCN1/IGLV3-1/IGLC2/IGKC/IGKV1D-39/IGHV4-59/IGLV2-11/IGLV1-44/IGLV6-57/VSIG4/A2M/IGLV2-23/IGHV3-53/IGKV4-1/IGKV1-5/IGLV2-8/C2/IGLV2-14/C5AR1/IGKV3-20/IGKV3-15/IGLV3-19/IGHV3-30/IGKV3D-11/IGHV3-23/IGHV3-13/IGLV1-51/CR2/SERPING1/IGLV3-21/IGHV4-34/IGHG1/IGLV3-25/IGLV1-40/IGKV1D-33/IGHV3-33/IGKV1-39/IGKV3D-20/IGHG2/IGKV2-30/IGHV4-39/IGLC3/IGHV2-70/IGHV1-69/C3/IGHG3/IG…	97	BP
GO:0002429	immune response-activating cell surface receptor signaling pathway	157/1530	399/17910	1.80948e-65	4.71951e-63	3.79446e-63	BTK/PTPRC/WAS/ICAM3/NCKAP1L/CD3E/CD4/ITK/HLA-DPB1/LCP2/NCR3/HLA-DPA1/TESPA1/LAT2/HLA-DRA/LAX1/PTPN22/TRAC/CD3D/FCRL3/MEF2C/HLA-DRB1/TRBC1/MS4A1/SLA2/CD226/FCGR2B/CD79A/CD22/MNDA/THEMIS2/CD247/FCER1G/HLA-DQA1/CLEC10A/C3AR1/NFAM1/LILRB4/FGR/CD19/CCR7/CR1/FCGR1A/FOXP3/TRAT1/WIPF1/INPP5D/MYO1G/TRBV7-9/CLEC4E/TRAV8-4/FCN1/ICAM2/FCGR3A/LILRA2/CD300A/IGLV3-1/NFATC2/PRKCB/IGLC2/IGKC/IGKV1D-39/LCK/IGHV4-5…	157	BP
GO:0002673	regulation of acute inflammatory response	99/1530	160/17910	5.46217e-65	1.37553e-62	1.10592e-62	BTK/PIK3CG/FCGR2B/FCER1G/C1QA/C1QB/C3AR1/C1QC/CFP/CD19/CCR7/CR1/NLRP3/IGLV3-1/IGLC2/IGKC/IGKV1D-39/IGHV4-59/IGLV2-11/IGLV1-44/IGLV6-57/VSIG4/A2M/IGLV2-23/IGHV3-53/IGKV4-1/IGKV1-5/IGLV2-8/C2/IGLV2-14/C5AR1/IGKV3-20/IGKV3-15/IGLV3-19/IGHV3-30/IGKV3D-11/IGHV3-23/IGHV3-13/IGLV1-51/CR2/SERPING1/IGLV3-21/IGHV4-34/IGHG1/IGLV3-25/IGLV1-40/IGKV1D-33/IGHV3-33/IGKV1-39/IGKV3D-20/IGHG2/IGKV2-30/IGHV4-39/IGLC…	99	BP
GO:0006958	complement activation, classical pathway	75/1530	91/17910	9.30269e-65	2.26458e-62	1.82072e-62	C1QA/C1QB/C1QC/CR1/IGLV3-1/IGLC2/IGKC/IGKV1D-39/IGHV4-59/IGLV2-11/IGLV1-44/IGLV6-57/IGLV2-23/IGHV3-53/IGKV4-1/IGKV1-5/IGLV2-8/C2/IGLV2-14/IGKV3-20/IGKV3-15/IGLV3-19/IGHV3-30/IGKV3D-11/IGHV3-23/IGHV3-13/IGLV1-51/CR2/SERPING1/IGLV3-21/IGHV4-34/IGHG1/IGLV3-25/IGLV1-40/IGKV1D-33/IGHV3-33/IGKV1-39/IGKV3D-20/IGHG2/IGKV2-30/IGHV4-39/IGLC3/IGHV2-70/IGHV1-69/C3/IGHG3/IGKV1D-12/IGHV3-48/IGKV2D-30/IGLV1-47/…	75	BP
GO:0002455	humoral immune response mediated by circulating immunoglobulin	80/1530	104/17910	1.52648e-64	3.59609e-62	2.89124e-62	PTPRC/FCGR2B/C1QA/LTA/C1QB/C1QC/CR1/FCER2/IGLV3-1/IGLC2/IGKC/IGKV1D-39/IGHV4-59/IGLV2-11/IGLV1-44/IGLV6-57/IGLV2-23/IGHV3-53/IGKV4-1/IGKV1-5/IGLV2-8/C2/IGLV2-14/IGKV3-20/IGKV3-15/IGLV3-19/IGHV3-30/IGKV3D-11/IGHV3-23/HLA-DQB1/IGHV3-13/IGLV1-51/CR2/SERPING1/IGLV3-21/IGHV4-34/IGHG1/IGLV3-25/IGLV1-40/IGKV1D-33/IGHV3-33/IGKV1-39/IGKV3D-20/IGHG2/IGKV2-30/IGHV4-39/IGLC3/IGHV2-70/IGHV1-69/C3/IGHG3/IGKV1D…	80	BP
GO:0002757	immune response-activating signal transduction	188/1530	567/17910	2.08974e-64	4.76918e-62	3.8344e-62	BTK/PTPRC/WAS/ICAM3/NCKAP1L/CD3E/CD4/ITK/HLA-DPB1/LCP2/CTSS/NCR3/HLA-DPA1/TESPA1/LAT2/HLA-DRA/LAX1/PTPN22/HAVCR2/TRAC/TLR10/CD3D/FCRL3/MEF2C/HLA-DRB1/TRBC1/MS4A1/SLA2/CD226/FCGR2B/CD79A/CD22/IRF4/MNDA/CD300LF/TLR7/THEMIS2/CD247/FCER1G/ITGB2/TLR8/HLA-DQA1/CLEC10A/C3AR1/NFAM1/LILRB4/FGR/CD19/CCR7/CR1/FCGR1A/FOXP3/TRAT1/WIPF1/INPP5D/MYO1G/TRBV7-9/CLEC4E/TRAV8-4/FCN1/ICAM2/FCGR3A/LILRA2/CD300A/IGLV3-…	188	BP
GO:0019724	B cell mediated immunity	102/1530	173/17910	5.64174e-64	1.24853e-61	1.00382e-61	BTK/PTPRC/CD27/CD74/CD28/CD40LG/SLA2/CD226/FCGR2B/FCER1G/FGL2/C1QA/TLR8/LTA/C1QB/C1QC/CD19/CR1/FCER2/FOXP3/INPP5D/CCR6/IGLV3-1/IGLC2/IGKC/IGKV1D-39/IGHV4-59/IGLV2-11/IGLV1-44/IGLV6-57/IGLV2-23/IGHV3-53/IGKV4-1/IGKV1-5/IGLV2-8/C2/IGLV2-14/IGKV3-20/TBX21/IGKV3-15/IGLV3-19/IGHV3-30/IGKV3D-11/IGHV3-23/HLA-DQB1/IGHV3-13/IGLV1-51/CR2/SERPING1/IGLV3-21/IGHV4-34/IGHG1/IGLV3-25/IGLV1-40/IGKV1D-33/IGHV3-33…	102	BP
GO:0031347	regulation of defense response	240/1530	885/17910	1.76338e-63	3.78764e-61	3.04525e-61	BTK/SLAMF6/PTPRC/ICAM3/CCR2/TNFRSF1B/CD28/CST7/IL12RB1/CTSS/NCR3/PIK3CG/PTPN22/HAVCR2/LILRB1/TLR10/ABCD2/FCRL3/MEF2C/PYHIN1/CD226/FCGR2B/CRTAM/IRF4/MNDA/CD300LF/TLR7/SIGLEC10/CNR2/FCER1G/FGL2/C1QA/SLAMF8/ITGB2/TLR8/LTA/CLEC10A/C1QB/IL2RA/C3AR1/FGR/C1QC/CD96/CFP/CD19/CCR7/CR1/CD6/AKNA/PIK3R6/FOXP3/PLA2G7/CLEC4E/FCN1/ICAM2/NLRP3/GPSM3/LILRA2/CD300A/IGLV3-1/IGLC2/LILRA4/IGKC/NLRC3/IGKV1D-39/SH2D1A/I…	240	BP
GO:0016064	immunoglobulin mediated immune response	101/1530	171/17910	1.85327e-63	3.86698e-61	3.10903e-61	BTK/PTPRC/CD27/CD74/CD28/CD40LG/CD226/FCGR2B/FCER1G/FGL2/C1QA/TLR8/LTA/C1QB/C1QC/CD19/CR1/FCER2/FOXP3/INPP5D/CCR6/IGLV3-1/IGLC2/IGKC/IGKV1D-39/IGHV4-59/IGLV2-11/IGLV1-44/IGLV6-57/IGLV2-23/IGHV3-53/IGKV4-1/IGKV1-5/IGLV2-8/C2/IGLV2-14/IGKV3-20/TBX21/IGKV3-15/IGLV3-19/IGHV3-30/IGKV3D-11/IGHV3-23/HLA-DQB1/IGHV3-13/IGLV1-51/CR2/SERPING1/IGLV3-21/IGHV4-34/IGHG1/IGLV3-25/IGLV1-40/IGKV1D-33/IGHV3-33/IGKV…	101	BP
GO:0050727	regulation of inflammatory response	168/1530	479/17910	1.8267e-61	3.70567e-59	2.97934e-59	BTK/PTPRC/CCR2/TNFRSF1B/CD28/CST7/PIK3CG/TLR10/ABCD2/FCGR2B/TLR7/SIGLEC10/CNR2/FCER1G/C1QA/SLAMF8/ITGB2/LTA/C1QB/IL2RA/C3AR1/C1QC/CFP/CD19/CCR7/CR1/CD6/AKNA/FOXP3/PLA2G7/NLRP3/GPSM3/IGLV3-1/IGLC2/IGKC/NLRC3/IGKV1D-39/IGHV4-59/IGLV2-11/IGLV1-44/APOA1/IGLV6-57/VSIG4/A2M/IGLV2-23/IGHV3-53/IGKV4-1/IGKV1-5/IGLV2-8/C2/IGLV2-14/C5AR1/IGKV3-20/TGM2/IGKV3-15/IGLV3-19/IGHV3-30/IGKV3D-11/IGHV3-23/ITGAM/IGHV…	168	BP
GO:0032101	regulation of response to external stimulus	231/1530	873/17910	7.5342e-59	1.48709e-56	1.19561e-56	BTK/PTPRC/CCR4/NCKAP1L/CCR2/CD180/CD74/TNFRSF1B/CD28/GPR183/CST7/IL12RB1/IL16/PIK3CG/HAVCR2/LILRB1/TLR10/LY86/ABCD2/AIF1/FCGR2B/GPR18/PLEK/TLR7/SIGLEC10/CNR2/FCER1G/FGL2/C1QA/SLAMF8/ITGB2/LTA/C1QB/IL2RA/C3AR1/C1QC/CFP/CCR1/CD19/CCR7/CR1/CMKLR1/CD6/AKNA/FOXP3/PLA2G7/NLRP3/GPSM3/LILRA2/IGLV3-1/IGLC2/IGKC/NLRC3/IGKV1D-39/CCL4/IGHV4-59/IGLV2-11/IGLV1-44/APOA1/IGLV6-57/VSIG4/A2M/IGLV2-23/SELP/IGHV3-53…	231	BP
GO:0070613	regulation of protein processing	95/1530	173/17910	9.90601e-56	1.90378e-53	1.53063e-53	CST7/C1QA/C1QB/C3AR1/C1QC/CFP/CD19/CR1/IGLV3-1/IGLC2/IGKC/IGKV1D-39/IGHV4-59/IGLV2-11/IGLV1-44/IGLV6-57/VSIG4/A2M/IGLV2-23/IGHV3-53/IGKV4-1/IGKV1-5/IGLV2-8/C2/IGLV2-14/C5AR1/IGKV3-20/IGKV3-15/IGLV3-19/IGHV3-30/IGKV3D-11/IGHV3-23/IGHV3-13/IGLV1-51/CR2/SERPING1/IGLV3-21/IGHV4-34/IGHG1/IGLV3-25/IGLV1-40/IGKV1D-33/IGHV3-33/IGKV1-39/IGKV3D-20/IGHG2/IGKV2-30/IGHV4-39/IGLC3/IGHV2-70/IGHV1-69/C3/IGHG3/IG…	95	BP
GO:0048584	positive regulation of response to stimulus	416/1530	2322/17910	2.44219e-55	4.57315e-53	3.67679e-53	BTK/SASH3/SLAMF6/PTPRC/CCR4/CD27/WAS/ICAM3/SLA/IL10RA/NCKAP1L/CCR2/CD180/CD3E/SLAMF1/CD4/ITK/SCIMP/CD74/HLA-DMB/HLA-DPB1/CD28/GPR183/LCP2/CD40LG/IL12RB1/IL16/CTSS/NCR3/PIK3CG/HLA-DPA1/TESPA1/LAT2/HLA-DRA/TNFSF13B/LAX1/PTPN22/HAVCR2/LILRB1/TRAC/TLR10/LY86/CD3D/FCRL3/HCST/MEF2C/HLA-DRB1/PIM2/TRBC1/PYHIN1/AIF1/ICOS/MS4A1/SLA2/NCF1/CD226/FCGR2B/CD79A/PLEK/CD22/CRTAM/IRF4/MNDA/CD300LF/TLR7/THEMIS2/CD2…	416	BP
GO:0009605	response to external stimulus	417/1530	2331/17910	2.60986e-55	4.76495e-53	3.831e-53	BTK/PTPRC/CCR4/IL10RA/NCKAP1L/CCR2/IRF8/CD79B/CD180/CD3E/DOCK2/CD4/RNASE6/CD74/TNFRSF1B/CD28/GPR183/CST7/IL12RB1/CORO1A/IL16/PIK3CG/CSF2RB/PTPN22/TNFSF8/CYBB/HAVCR2/LILRB1/GNGT2/TLR10/CXCR3/CCR5/LY86/ABCD2/MEF2C/JAML/PIM2/AIF1/MS4A1/NUGGC/FCGR2B/SPN/GPR18/PLEK/IRF4/JCHAIN/TLR7/MPEG1/BIN2/SIGLEC10/CNR2/FCER1G/FGL2/C1QA/SLAMF8/ITGB2/TLR8/P2RX1/RGS1/LTA/C1QB/IL2RA/C3AR1/LILRB2/LYZ/DOK2/FGR/C1QC/CD96…	417	BP
GO:1903317	regulation of protein maturation	95/1530	175/17910	4.03969e-55	7.19558e-53	5.78521e-53	CST7/C1QA/C1QB/C3AR1/C1QC/CFP/CD19/CR1/IGLV3-1/IGLC2/IGKC/IGKV1D-39/IGHV4-59/IGLV2-11/IGLV1-44/IGLV6-57/VSIG4/A2M/IGLV2-23/IGHV3-53/IGKV4-1/IGKV1-5/IGLV2-8/C2/IGLV2-14/C5AR1/IGKV3-20/IGKV3-15/IGLV3-19/IGHV3-30/IGKV3D-11/IGHV3-23/IGHV3-13/IGLV1-51/CR2/SERPING1/IGLV3-21/IGHV4-34/IGHG1/IGLV3-25/IGLV1-40/IGKV1D-33/IGHV3-33/IGKV1-39/IGKV3D-20/IGHG2/IGKV2-30/IGHV4-39/IGLC3/IGHV2-70/IGHV1-69/C3/IGHG3/IG…	95	BP
GO:0007166	cell surface receptor signaling pathway	472/1530	2831/17910	3.49512e-54	6.07735e-52	4.88616e-52	P2RY10/BTK/PTPRC/CCR4/P2RY8/CD27/WAS/ICAM3/IL10RA/NCKAP1L/NCF4/CCR2/IRF8/CD180/CD3E/SLAMF1/CD4/ITK/CD74/TNFRSF1B/HLA-DPB1/CD2/CD28/LCP2/CD40LG/ITGAL/KLRB1/IL12RB1/CORO1A/IL16/NCR3/HLA-DPA1/TESPA1/LAT2/CSF2RB/HLA-DRA/IL2RG/TNFSF13B/LAX1/PTPN22/TNFSF8/CYBB/LILRB1/TRAC/CXCR3/CCR5/LY86/CD3D/CXCR6/FCRL3/MEF2C/HLA-DRB1/SPI1/TRBC1/MS4A1/SLA2/NCF1/CD226/TYROBP/FCGR2B/CD79A/PLEK/CD22/IRF4/CSF2RA/MNDA/CD30…	472	BP
GO:0048583	regulation of response to stimulus	620/1530	4275/17910	6.63286e-52	1.12651e-49	9.05706e-50	ARHGAP15/BTK/SASH3/SLAMF6/PTPRC/GMFG/CCR4/CD27/WAS/ICAM3/SLA/IL10RA/NCKAP1L/CCR2/RHOH/CD180/TAGAP/CD3E/CD48/SLAMF1/CD4/ITK/SCIMP/CD74/TNFRSF1B/HLA-DMB/HLA-DPB1/CD28/GPR183/LCP2/CD40LG/CST7/ITGAL/KLRB1/SAMSN1/IL12RB1/SLAMF7/IL16/CTSS/NCR3/PIK3CG/HLA-DPA1/TESPA1/LAT2/HLA-DRA/PPP1R16B/TNFSF13B/LAX1/PTPN22/TNFSF8/HAVCR2/LILRB1/TRAC/TLR10/LY86/CD3D/ABCD2/FCRL3/HCST/MEF2C/HLA-DRB1/JAML/ARHGAP9/PIM2/TRB…	620	BP
GO:0009986	cell surface	186/1603	667/18675	2.64043e-50	1.88262e-47	1.55924e-47	CD53/PTPRC/CD3E/SLAMF1/CD4/CD74/HLA-DPB1/CD2/CD28/CD5/CD40LG/ITGAL/HLA-DPA1/HLA-DMA/HLA-DRA/IL2RG/HAVCR2/LILRB1/CCR5/FCRL3/HCST/HLA-DRB1/ICOS/MS4A1/CD226/TYROBP/FCGR2B/SPN/CD79A/CD22/FCER1G/SLAMF8/PECAM1/ITGB2/TLR8/P2RX1/FCRL2/CD86/IL2RA/LILRB2/LY9/FCRL1/CCR1/FCRL5/CD19/CD8A/CCR7/CR1/FCER2/CSF1R/FCRL6/CCR6/PDCD1/TIGIT/FCN1/FCGR3A/CD80/FCRL4/ITGB7/CD244/ITGAX/APOA1/CD14/VAMP5/SELP/IL2RB/SIRPB1/TRP…	186	CC
GO:0006909	phagocytosis	120/1530	308/17910	1.84257e-49	3.05826e-47	2.45882e-47	PTPRC/WAS/ICAM3/NCKAP1L/NCF4/IRF8/DOCK2/SLAMF1/ITGAL/CORO1A/IL2RG/AIF1/TYROBP/FCGR2B/CD300LF/CD247/BIN2/FCER1G/PECAM1/ITGB2/FGR/FCGR1A/WIPF1/MYO1G/FCN1/FCGR3A/CD300A/IGLV3-1/IGLC2/IGKC/IGKV1D-39/IGHV4-59/IGLV2-11/IGLV1-44/APOA1/IGLV6-57/CD14/IGLV2-23/IL2RB/IGHV3-53/IGKV4-1/IGKV1-5/IGLV2-8/C2/IGLV2-14/IGKV3-20/TGM2/FCGR2A/IGKV3-15/IGLV3-19/IGHV3-30/IGKV3D-11/IGHV3-23/ITGAM/IGHV3-13/IGLV1-51/CD3G/I…	120	BP
GO:0046649	lymphocyte activation	178/1530	630/17910	2.05579e-49	3.33632e-47	2.68238e-47	BTK/SASH3/SLAMF6/PTPRC/CD27/WAS/NCKAP1L/CCR2/RHOH/DOCK8/CD3E/DOCK2/SLAMF1/CD4/ITK/CD74/TNFRSF1B/HLA-DMB/HLA-DPB1/CD2/CD28/GPR183/CD40LG/ITGAL/APBB1IP/SAMSN1/IL12RB1/SLAMF7/CORO1A/NCR3/PIK3CG/HLA-DPA1/TESPA1/LAT2/TNFSF13B/LAX1/PTPN22/TNFSF8/HAVCR2/LILRB1/CD3D/FCRL3/MEF2C/JAML/SPI1/AIF1/ICOS/MS4A1/SLA2/IKZF1/HLA-DOA/TYROBP/FCGR2B/SPN/CD79A/GPR18/CD22/IRF4/MNDA/BTLA/IL21R/SIRPG/FGL2/SLAMF8/ITGB2/CD8…	178	BP
GO:0050865	regulation of cell activation	160/1530	535/17910	6.5275e-48	1.03631e-45	8.3319e-46	BTK/SASH3/PTPRC/CD27/NCKAP1L/CCR2/DOCK8/CD3E/CD4/CD74/TNFRSF1B/HLA-DMB/HLA-DPB1/CD2/CD28/GPR183/CD40LG/CST7/SAMSN1/IL12RB1/CORO1A/HLA-DPA1/TESPA1/TNFSF13B/LAX1/PTPN22/TNFSF8/HAVCR2/LILRB1/FCRL3/MEF2C/AIF1/ICOS/SLA2/HLA-DOA/CD226/TYROBP/FCGR2B/SPN/PLEK/CD22/IRF4/MNDA/CD300LF/BTLA/MILR1/CD84/CNR2/SIRPG/FCER1G/C1QA/SLAMF8/ITGB2/CD86/LST1/IL2RA/LILRB2/NFAM1/LILRB4/FGR/CD19/CCR7/CR1/CD6/PIK3R6/FOXP3/M…	160	BP
GO:0002694	regulation of leukocyte activation	151/1530	492/17910	9.22169e-47	1.43289e-44	1.15204e-44	BTK/SASH3/PTPRC/CD27/NCKAP1L/CCR2/DOCK8/CD3E/CD4/CD74/TNFRSF1B/HLA-DMB/HLA-DPB1/CD2/CD28/GPR183/CD40LG/CST7/SAMSN1/IL12RB1/CORO1A/HLA-DPA1/TESPA1/TNFSF13B/LAX1/PTPN22/TNFSF8/HAVCR2/LILRB1/FCRL3/MEF2C/AIF1/ICOS/SLA2/HLA-DOA/CD226/TYROBP/FCGR2B/SPN/CD22/IRF4/MNDA/CD300LF/BTLA/MILR1/CD84/CNR2/SIRPG/FCER1G/C1QA/SLAMF8/ITGB2/CD86/LST1/IL2RA/LILRB2/NFAM1/LILRB4/FGR/CD19/CCR7/CR1/CD6/PIK3R6/FOXP3/MZB1/I…	151	BP
GO:0005576	extracellular region	607/1603	4295/18675	6.52029e-45	2.32448e-42	1.9252e-42	CD53/SLAMF6/PTPRC/GMFG/CD27/WAS/CD37/ICAM3/NCKAP1L/CD79B/DOCK2/CD48/SLAMF1/RNASE6/CD74/TNFRSF1B/CD52/CD2/CD40LG/CST7/ITGAL/GZMK/CORO1A/IL16/CTSS/LAT2/HLA-DRA/FCMR/TNFSF13B/TNFSF8/LILRB1/LY86/HLA-DRB1/ARHGAP9/ICOS/MS4A1/PTGDS/SRGN/SPN/PLEK/CD22/CSF2RA/JCHAIN/MNDA/BIN2/SIGLEC10/FGL2/C1QA/PECAM1/ITGB2/LTA/CD86/FERMT3/UBASH3A/C1QB/LILRB2/LILRB4/LYZ/FGR/PILRA/C1QC/CFP/CD19/KMO/CD8A/CR1/FCER2/ARHGDIB/C…	607	CC
GO:0044459	plasma membrane part	389/1603	2283/18675	1.10802e-44	2.6334e-42	2.18105e-42	EVI2B/CD53/PTPRC/CCR4/CD27/CD37/SELPLG/NCKAP1L/NCF4/CCR2/RHOH/CD79B/DOCK8/CD3E/CD48/CD4/SCIMP/CD74/CD52/HLA-DMB/HLA-DPB1/CD2/CD28/CD5/GPR183/LCP2/CD40LG/ITGAL/APBB1IP/LAPTM5/IL12RB1/CORO1A/NCR3/HLA-DPA1/HLA-DMA/CSF2RB/HLA-DRA/IL2RG/SLC7A7/PTPN22/TNFSF8/CYBB/HAVCR2/LILRB1/GNGT2/CXCR3/CCR5/CD3D/CXCR6/HLA-DRB1/AIF1/ICOS/MS4A1/NCF1/HLA-DOA/CD226/TYROBP/FCGR2B/SPN/CD79A/PLEK/CD22/CSF2RA/TBC1D10C/CD247…	389	CC
GO:0016485	protein processing	111/1530	295/17910	4.92281e-44	7.48986e-42	6.02181e-42	CST7/CTSS/SRGN/C1QA/C1QB/C3AR1/C1QC/CFP/CD19/CR1/IGLV3-1/IGLC2/IGKC/IGKV1D-39/IGHV4-59/IGLV2-11/IGLV1-44/IGLV6-57/VSIG4/A2M/IGLV2-23/IGHV3-53/IGKV4-1/IGKV1-5/IGLV2-8/C2/IGLV2-14/C5AR1/IGKV3-20/IGKV3-15/IGLV3-19/IGHV3-30/IGKV3D-11/IGHV3-23/IGHV3-13/IGLV1-51/CR2/SERPING1/IGLV3-21/IGHV4-34/IGHG1/IGLV3-25/IGLV1-40/IGKV1D-33/IGHV3-33/IGKV1-39/IGKV3D-20/IGHG2/IGKV2-30/IGHV4-39/IGLC3/IGHV2-70/IGHV1-69/C…	111	BP
GO:0038094	Fc-gamma receptor signaling pathway	74/1530	141/17910	9.43053e-42	1.40553e-39	1.13004e-39	PTPRC/WAS/NCKAP1L/FCGR2B/CD247/FGR/FCGR1A/WIPF1/MYO1G/CLEC4E/FCGR3A/IGLV3-1/IGLC2/IGKC/IGKV1D-39/IGHV4-59/IGLV2-11/IGLV1-44/IGLV6-57/IGLV2-23/IGHV3-53/IGKV4-1/IGKV1-5/IGLV2-8/IGLV2-14/IGKV3-20/CLEC4D/FCGR2A/IGKV3-15/IGLV3-19/IGHV3-30/IGKV3D-11/IGHV3-23/IGHV3-13/IGLV1-51/CD3G/IGLV3-21/IGHV4-34/IGHG1/IGLV3-25/IGLV1-40/IGKV1D-33/IGHV3-33/IGKV1-39/IGKV3D-20/IGHG2/IGKV2-30/IGHV4-39/IGLC3/VAV1/IGHV2-70…	74	BP
GO:0002431	Fc receptor mediated stimulatory signaling pathway	74/1530	142/17910	1.81029e-41	2.64411e-39	2.12585e-39	PTPRC/WAS/NCKAP1L/CD226/FCGR2B/CD247/FGR/FCGR1A/WIPF1/MYO1G/FCGR3A/IGLV3-1/IGLC2/IGKC/IGKV1D-39/IGHV4-59/IGLV2-11/IGLV1-44/IGLV6-57/IGLV2-23/IGHV3-53/IGKV4-1/IGKV1-5/IGLV2-8/IGLV2-14/IGKV3-20/FCGR2A/IGKV3-15/IGLV3-19/IGHV3-30/IGKV3D-11/IGHV3-23/IGHV3-13/IGLV1-51/CD3G/IGLV3-21/IGHV4-34/IGHG1/IGLV3-25/IGLV1-40/IGKV1D-33/IGHV3-33/IGKV1-39/IGKV3D-20/IGHG2/IGKV2-30/IGHV4-39/IGLC3/VAV1/IGHV2-70/IGHV1-6…	74	BP
GO:0031226	intrinsic component of plasma membrane	251/1603	1231/18675	5.56806e-41	9.92508e-39	8.22022e-39	EVI2B/PTPRC/CCR4/CD27/SELPLG/NCKAP1L/NCF4/CCR2/CD79B/CD3E/CD48/CD4/CD52/CD2/CD28/CD5/GPR183/CD40LG/ITGAL/LAPTM5/IL12RB1/NCR3/HLA-DPA1/CSF2RB/HLA-DRA/IL2RG/SLC7A7/TNFSF8/CYBB/CXCR3/CCR5/CXCR6/ICOS/MS4A1/NCF1/CD226/TYROBP/FCGR2B/SPN/CSF2RA/BTLA/TNFRSF13B/IGSF6/MILR1/CD84/CNR2/FCER1G/ITGB2/HLA-DQA1/P2RX1/CCRL2/IL2RA/C3AR1/LILRB2/GYPC/CD96/CCR1/CD19/CD8A/SIGLEC7/CR1/FCER2/CMKLR1/CD6/CXCR5/TRAT1/CCR8/…	251	CC
GO:0002433	immune response-regulating cell surface receptor signaling pathway involved in phagocytosis	72/1530	139/17910	3.84595e-40	5.40134e-38	4.34266e-38	PTPRC/WAS/NCKAP1L/FCGR2B/CD247/FGR/FCGR1A/WIPF1/MYO1G/FCGR3A/IGLV3-1/IGLC2/IGKC/IGKV1D-39/IGHV4-59/IGLV2-11/IGLV1-44/IGLV6-57/IGLV2-23/IGHV3-53/IGKV4-1/IGKV1-5/IGLV2-8/IGLV2-14/IGKV3-20/FCGR2A/IGKV3-15/IGLV3-19/IGHV3-30/IGKV3D-11/IGHV3-23/IGHV3-13/IGLV1-51/CD3G/IGLV3-21/IGHV4-34/IGHG1/IGLV3-25/IGLV1-40/IGKV1D-33/IGHV3-33/IGKV1-39/IGKV3D-20/IGHG2/IGKV2-30/IGHV4-39/IGLC3/VAV1/IGHV2-70/IGHV1-69/IGHG…	72	BP
GO:0038096	Fc-gamma receptor signaling pathway involved in phagocytosis	72/1530	139/17910	3.84595e-40	5.40134e-38	4.34266e-38	PTPRC/WAS/NCKAP1L/FCGR2B/CD247/FGR/FCGR1A/WIPF1/MYO1G/FCGR3A/IGLV3-1/IGLC2/IGKC/IGKV1D-39/IGHV4-59/IGLV2-11/IGLV1-44/IGLV6-57/IGLV2-23/IGHV3-53/IGKV4-1/IGKV1-5/IGLV2-8/IGLV2-14/IGKV3-20/FCGR2A/IGKV3-15/IGLV3-19/IGHV3-30/IGKV3D-11/IGHV3-23/IGHV3-13/IGLV1-51/CD3G/IGLV3-21/IGHV4-34/IGHG1/IGLV3-25/IGLV1-40/IGKV1D-33/IGHV3-33/IGKV1-39/IGKV3D-20/IGHG2/IGKV2-30/IGHV4-39/IGLC3/VAV1/IGHV2-70/IGHV1-69/IGHG…	72	BP
GO:0042110	T cell activation	132/1530	443/17910	2.49822e-39	3.44236e-37	2.76764e-37	SASH3/SLAMF6/PTPRC/CD27/WAS/NCKAP1L/CCR2/RHOH/DOCK8/CD3E/DOCK2/CD4/ITK/CD74/TNFRSF1B/HLA-DMB/HLA-DPB1/CD2/CD28/GPR183/CD40LG/ITGAL/APBB1IP/IL12RB1/CORO1A/PIK3CG/HLA-DPA1/TESPA1/TNFSF13B/LAX1/PTPN22/TNFSF8/HAVCR2/LILRB1/CD3D/JAML/AIF1/ICOS/SLA2/HLA-DOA/FCGR2B/SPN/GPR18/IRF4/BTLA/SIRPG/FGL2/CD86/IL2RA/LILRB2/LILRB4/LY9/CD8A/CCR7/CR1/CD6/PLA2G2D/PIK3R6/FOXP3/CCR6/CLEC4E/PDCD1/TIGIT/NLRP3/CD80/CD300A…	132	BP
GO:0005887	integral component of plasma membrane	237/1603	1158/18675	7.06408e-39	1.00734e-36	8.34305e-37	EVI2B/PTPRC/CCR4/CD27/SELPLG/NCKAP1L/NCF4/CCR2/CD79B/CD3E/CD4/CD2/CD28/CD5/GPR183/CD40LG/ITGAL/LAPTM5/IL12RB1/NCR3/HLA-DPA1/CSF2RB/HLA-DRA/IL2RG/SLC7A7/TNFSF8/CYBB/CXCR3/CCR5/CXCR6/ICOS/MS4A1/NCF1/CD226/TYROBP/FCGR2B/SPN/CSF2RA/BTLA/TNFRSF13B/IGSF6/MILR1/CD84/CNR2/FCER1G/ITGB2/HLA-DQA1/P2RX1/CCRL2/IL2RA/C3AR1/LILRB2/GYPC/CD96/CCR1/CD19/CD8A/SIGLEC7/CR1/FCER2/CMKLR1/CD6/CXCR5/TRAT1/CCR8/S1PR4/CD72…	237	CC
GO:0045087	innate immune response	199/1530	893/17910	2.33704e-38	3.16063e-36	2.54113e-36	BTK/SLAMF6/WAS/ICAM3/IRF8/CD180/SLAMF1/RNASE6/HLA-DPB1/TNFAIP8L2/IL12RB1/SLAMF7/CORO1A/CTSS/NCR3/PIK3CG/HLA-DPA1/HLA-DRA/PTPN22/CYBB/HAVCR2/LILRB1/TLR10/LY86/FCRL3/HLA-DRB1/PYHIN1/AIF1/NCF1/CD226/TYROBP/FCGR2B/CRTAM/IRF4/JCHAIN/MNDA/CD300LF/TLR7/CD84/SIGLEC10/FCER1G/C1QA/SLAMF8/ITGB2/TLR8/HLA-DQA1/CLEC10A/C1QB/LY9/FGR/C1QC/CD96/CFP/CR1/CSF1R/CD6/FCGR1A/PIK3R6/CLEC4E/FCN1/ICAM2/CIITA/NLRP3/LILRA2/…	199	BP
GO:0006898	receptor-mediated endocytosis	104/1530	301/17910	2.02626e-37	2.69051e-35	2.16316e-35	LILRB1/FCGR2B/JCHAIN/FCER1G/ITGB2/FCGR1A/IGLV3-1/IGLC2/IGKC/IGKV1D-39/IGHV4-59/IGLV2-11/IGLV1-44/APOA1/IGLV6-57/FCGR1B/APOC1/CD14/IGLV2-23/IGHV3-53/IGKV4-1/IGKV1-5/IGLV2-8/IGLV2-14/SCARF1/IGKV3-20/CD163/IGHA1/B2M/IGKV3-15/IGLV3-19/IGHV3-30/IGKV3D-11/IGHV3-23/ITGAM/IGHV3-13/IGLV1-51/FOLR2/IGLV3-21/IGHV4-34/MSR1/IGLV3-25/IGLV1-40/IGKV1D-33/IGHV3-33/IGHA2/IGKV1-39/IGKV3D-20/IGKV2-30/IGHV4-39/IGLC3/M…	104	BP
GO:0050867	positive regulation of cell activation	107/1530	319/17910	3.89859e-37	5.08418e-35	4.08766e-35	BTK/SASH3/PTPRC/CD27/NCKAP1L/CCR2/DOCK8/CD3E/CD4/CD74/HLA-DMB/HLA-DPB1/CD2/CD28/GPR183/CD40LG/IL12RB1/CORO1A/HLA-DPA1/TESPA1/TNFSF13B/HAVCR2/LILRB1/FCRL3/MEF2C/AIF1/ICOS/CD226/TYROBP/PLEK/BTLA/SIRPG/FCER1G/C1QA/ITGB2/CD86/IL2RA/LILRB2/LILRB4/FGR/CCR7/CD6/PIK3R6/FOXP3/INPP5D/PDCD1/NLRP3/CD80/LILRA2/NFATC2/RASAL3/LCK/CLECL1/SELP/CLEC4D/TBX21/ITGAM/CTLA4/CCL5/LILRA5/TREM2/VAV1/ZAP70/TMIGD2/EBI3/TLR4…	107	BP
GO:0006897	endocytosis	165/1530	675/17910	5.99128e-37	7.6762e-35	6.17163e-35	PTPRC/WAS/ICAM3/IL10RA/NCKAP1L/NCF4/IRF8/DOCK2/SLAMF1/ITGAL/CORO1A/PIK3CG/IL2RG/LILRB1/AIF1/TYROBP/FCGR2B/CD22/JCHAIN/CD300LF/CD247/BIN2/FCER1G/PECAM1/ITGB2/CLEC10A/FGR/FCGR1A/WIPF1/MYO1G/FCN1/FCGR3A/CD300A/IGLV3-1/IGLC2/IGKC/IGKV1D-39/IGHV4-59/IGLV2-11/IGLV1-44/APOA1/IGLV6-57/FCGR1B/APOC1/CD14/IGLV2-23/IL2RB/IGHV3-53/IGKV4-1/IGKV1-5/IGLV2-8/C2/IGLV2-14/SCARF1/IGKV3-20/TGM2/CD163/IGHA1/B2M/FCGR2A…	165	BP
GO:0098657	import into cell	176/1530	751/17910	7.49902e-37	9.4423e-35	7.59157e-35	PTPRC/WAS/ICAM3/IL10RA/NCKAP1L/NCF4/IRF8/DOCK2/SLAMF1/ITGAL/CORO1A/PIK3CG/IL2RG/LILRB1/AIF1/TYROBP/FCGR2B/CD22/JCHAIN/CD300LF/CD247/BIN2/FCER1G/PECAM1/ITGB2/CLEC10A/FGR/FCGR1A/WIPF1/MYO1G/FCN1/FCGR3A/CD300A/IGLV3-1/IGLC2/IGKC/IGKV1D-39/IGHV4-59/IGLV2-11/IGLV1-44/APOA1/IGLV6-57/FCGR1B/APOC1/CD14/IGLV2-23/IL2RB/IGHV3-53/IGKV4-1/IGKV1-5/IGLV2-8/C2/IGLV2-14/SCARF1/IGKV3-20/TGM2/CD163/IGHA1/B2M/FCGR2A…	176	BP
GO:0002696	positive regulation of leukocyte activation	103/1530	305/17910	4.55176e-36	5.63415e-34	4.52983e-34	BTK/SASH3/PTPRC/CD27/NCKAP1L/CCR2/DOCK8/CD3E/CD4/CD74/HLA-DMB/HLA-DPB1/CD2/CD28/GPR183/CD40LG/IL12RB1/CORO1A/HLA-DPA1/TESPA1/TNFSF13B/HAVCR2/LILRB1/FCRL3/MEF2C/AIF1/ICOS/CD226/TYROBP/BTLA/SIRPG/FCER1G/C1QA/ITGB2/CD86/IL2RA/LILRB2/LILRB4/FGR/CCR7/CD6/PIK3R6/FOXP3/INPP5D/PDCD1/NLRP3/CD80/NFATC2/RASAL3/LCK/CLECL1/CLEC4D/TBX21/ITGAM/CTLA4/CCL5/TREM2/VAV1/ZAP70/TMIGD2/EBI3/TLR4/CCL21/GRAP2/CCL19/CCL3/…	103	BP
GO:0038093	Fc receptor signaling pathway	90/1530	241/17910	1.52643e-35	1.83983e-33	1.47921e-33	BTK/PTPRC/WAS/NCKAP1L/ITK/LCP2/LAT2/FCGR2B/CD247/FCER1G/FGR/FCGR1A/WIPF1/MYO1G/CLEC4E/FCGR3A/IGLV3-1/NFATC2/IGLC2/LILRA4/IGKC/IGKV1D-39/IGHV4-59/IGLV2-11/IGLV1-44/IGLV6-57/FCGR1B/IGLV2-23/IGHV3-53/IGKV4-1/IGKV1-5/IGLV2-8/IGLV2-14/IGKV3-20/CLEC4D/FCGR2A/IGKV3-15/IGLV3-19/IGHV3-30/IGKV3D-11/IGHV3-23/IGHV3-13/IGLV1-51/CD3G/IGLV3-21/IGHV4-34/IGHG1/IGLV3-25/IGLV1-40/IGKV1D-33/IGHV3-33/IGKV1-39/IGKV3D-…	90	BP
GO:0051604	protein maturation	111/1530	353/17910	1.53676e-35	1.83983e-33	1.47921e-33	CST7/CTSS/SRGN/C1QA/C1QB/C3AR1/C1QC/CFP/CD19/CR1/IGLV3-1/IGLC2/IGKC/IGKV1D-39/IGHV4-59/IGLV2-11/IGLV1-44/IGLV6-57/VSIG4/A2M/IGLV2-23/IGHV3-53/IGKV4-1/IGKV1-5/IGLV2-8/C2/IGLV2-14/C5AR1/IGKV3-20/IGKV3-15/IGLV3-19/IGHV3-30/IGKV3D-11/IGHV3-23/IGHV3-13/IGLV1-51/CR2/SERPING1/IGLV3-21/IGHV4-34/IGHG1/IGLV3-25/IGLV1-40/IGKV1D-33/IGHV3-33/IGKV1-39/IGKV3D-20/IGHG2/IGKV2-30/IGHV4-39/IGLC3/IGHV2-70/IGHV1-69/C…	111	BP
GO:0051249	regulation of lymphocyte activation	119/1530	401/17910	2.62684e-35	3.09417e-33	2.4877e-33	BTK/SASH3/PTPRC/CD27/NCKAP1L/CCR2/DOCK8/CD3E/CD4/CD74/TNFRSF1B/HLA-DMB/HLA-DPB1/CD2/CD28/GPR183/CD40LG/SAMSN1/IL12RB1/CORO1A/HLA-DPA1/TESPA1/TNFSF13B/LAX1/PTPN22/TNFSF8/HAVCR2/LILRB1/FCRL3/MEF2C/AIF1/ICOS/SLA2/HLA-DOA/TYROBP/FCGR2B/SPN/CD22/IRF4/MNDA/BTLA/SIRPG/SLAMF8/CD86/LST1/IL2RA/LILRB2/NFAM1/LILRB4/CD19/CCR7/CR1/CD6/PIK3R6/FOXP3/MZB1/INPP5D/PDCD1/TIGIT/NLRP3/CD80/CD300A/NFATC2/RASAL3/LCK/SIT…	119	BP
GO:0080134	regulation of response to stress	282/1530	1592/17910	5.25922e-35	6.09652e-33	4.90158e-33	BTK/SLAMF6/PTPRC/CD27/WAS/ICAM3/CCR2/SLAMF1/CD74/TNFRSF1B/CD28/CD40LG/CST7/IL12RB1/CTSS/NCR3/PIK3CG/PTPN22/HAVCR2/LILRB1/TLR10/ABCD2/FCRL3/MEF2C/PYHIN1/NCF1/CD226/FCGR2B/PLEK/CRTAM/IRF4/MNDA/CD300LF/TLR7/RASSF2/FGD2/SIGLEC10/CNR2/FCER1G/FGL2/C1QA/SLAMF8/ITGB2/TLR8/LTA/CLEC10A/C1QB/IL2RA/C3AR1/FGR/C1QC/CD96/CFP/CD19/CCR7/CR1/CD6/AKNA/PIK3R6/FOXP3/PLA2G7/CLEC4E/FCN1/ICAM2/NLRP3/GPSM3/LILRA2/CD300A/…	282	BP
GO:0009897	external side of plasma membrane	79/1603	199/18675	2.47491e-33	2.94102e-31	2.43583e-31	PTPRC/CD3E/CD4/CD74/CD2/CD28/CD5/CD40LG/IL2RG/LILRB1/CCR5/ICOS/MS4A1/FCGR2B/CD79A/PECAM1/ITGB2/TLR8/P2RX1/IL2RA/CCR1/CD19/CD8A/FCER2/FCRL6/PDCD1/FCN1/FCGR3A/CD244/CD14/SELP/IL2RB/CD69/CD163/B2M/ITGAM/CTLA4/FOLR2/TNFRSF9/CD33/S1PR1/TLR4/LAG3/CXCL9/FASLG/KLRD1/P2RY12/VCAM1/CDH5/P2RX7/GPIHBP1/ICAM1/MS4A2/IL1RL1/CXCL10/IL7R/CD209/THBS1/PDGFRA/ADGRE1/LRP2/WNT2/FGB/KCNJ5/TF/AQP4/FOLR1/DNAI2/FGG/IL13/FG…	79	CC
GO:0006950	response to stress	520/1530	3822/17910	2.745e-33	3.1323e-31	2.51835e-31	BTK/SLAMF6/PTPRC/RCSD1/CCR4/CD27/WAS/ICAM3/NCF4/CCR2/IRF8/DOCK8/CD180/CD48/SLAMF1/CD4/ITK/RNASE6/CD74/TNFRSF1B/HLA-DPB1/CD28/LCP2/CD40LG/CST7/ITGAL/TNFAIP8L2/IL12RB1/SLAMF7/CORO1A/CTSS/NCR3/SP140/PIK3CG/HLA-DPA1/HLA-DRA/FCMR/PTPN22/TNFSF8/CYBB/HAVCR2/LILRB1/TLR10/CXCR3/CCR5/LY86/ABCD2/CXCR6/FCRL3/MEF2C/HLA-DRB1/JAML/PYHIN1/AIF1/TPH1/NCF1/CD226/TYROBP/FCGR2B/SPN/PLEK/CRTAM/IRF4/JCHAIN/MNDA/CD300LF…	520	BP
GO:0001816	cytokine production	171/1530	765/17910	4.58945e-33	5.15642e-31	4.14574e-31	BTK/SASH3/SLAMF6/PTPRC/NCKAP1L/CCR2/IRF8/CD3E/SLAMF1/CD4/ITK/CD74/TNFRSF1B/HLA-DPB1/CD2/CD28/LCP2/CD40LG/IL12RB1/PIK3CG/HLA-DPA1/PTPN22/CYBB/HAVCR2/LILRB1/TLR10/ABCD2/AIF1/SRGN/TYROBP/FCGR2B/SPN/GPR18/CRTAM/IRF4/TLR7/CD247/CD84/FCER1G/TLR8/LTA/CD86/C3AR1/LILRB2/NFAM1/LY9/FGR/CD96/CCR7/CSF1R/CMKLR1/CD6/FOXP3/INPP5D/CLEC4E/TIGIT/FCN1/NLRP3/GPSM3/CD80/LILRA2/LILRA4/ZBP1/NLRC3/CD244/CLECL1/APOA1/VSIG…	171	BP
GO:0002366	leukocyte activation involved in immune response	159/1530	684/17910	7.82323e-33	8.65652e-31	6.9598e-31	BTK/CD53/SLAMF6/PTPRC/GMFG/NCKAP1L/CCR2/DOCK2/SLAMF1/TNFRSF1B/HLA-DMB/CD28/GPR183/CD40LG/ITGAL/APBB1IP/IL12RB1/CORO1A/CTSS/PIK3CG/LAT2/CYBB/HAVCR2/LILRB1/DOK3/ARHGAP9/TYROBP/FCGR2B/SPN/LAIR1/IRF4/MNDA/TBC1D10C/MILR1/CD84/BIN2/FCER1G/FGL2/PECAM1/ITGB2/P2RX1/CD86/C3AR1/LILRB2/NFAM1/LYZ/LY9/FGR/CFP/CD19/CR1/FOXP3/FPR1/CCR6/CLEC4E/FCN1/NLRP3/CD80/LILRA2/CD300A/LILRB3/DOCK10/CD244/RAB37/ITGAX/CD14/SIG…	159	BP
GO:0070661	leukocyte proliferation	92/1530	270/17910	1.17883e-32	1.28493e-30	1.03308e-30	BTK/SASH3/PTPRC/NCKAP1L/CCR2/DOCK8/CD3E/DOCK2/CD4/CD74/TNFRSF1B/HLA-DMB/HLA-DPB1/CD28/GPR183/CD40LG/IL12RB1/CORO1A/PIK3CG/HLA-DPA1/TNFSF13B/PTPN22/TNFSF8/HAVCR2/LILRB1/FCRL3/MEF2C/AIF1/MS4A1/TYROBP/FCGR2B/SPN/CD79A/CD22/MNDA/LST1/IL2RA/LILRB2/CD19/CSF1R/CD6/FOXP3/MZB1/INPP5D/CD300A/NFATC2/RASAL3/FLT3/CLECL1/VSIG4/CTLA4/CR2/CCL5/IKZF3/ZAP70/TMIGD2/PLCL2/EBI3/TLR4/IL5RA/CCL19/VCAM1/IRF1/IL21/P2RX7/…	92	BP
GO:0046903	secretion	275/1530	1584/17910	1.5795e-32	1.69634e-30	1.36385e-30	BTK/CD53/PTPRC/GMFG/NCKAP1L/CCR2/DOCK2/CD74/TNFRSF1B/CD2/LCP2/CD40LG/ITGAL/CORO1A/CTSS/PIK3CG/LAT2/TNFSF13B/LAX1/PTPN22/CYBB/HAVCR2/LILRB1/TLR10/MEF2C/DOK3/ARHGAP9/AIF1/SRGN/TYROBP/FCGR2B/LAIR1/PLEK/CD22/CRTAM/MNDA/TBC1D10C/MILR1/CD84/BIN2/FCER1G/FGL2/PECAM1/ITGB2/TLR8/P2RX1/FERMT3/C3AR1/LILRB2/NFAM1/LYZ/FGR/CFP/CCR1/KMO/CCR7/CR1/CSF1R/PLA2G2D/FOXP3/MYO1G/FPR1/CLEC4E/FCN1/NLRP3/LILRA2/CD300A/PRKC…	275	BP
GO:0002263	cell activation involved in immune response	159/1530	688/17910	1.61554e-32	1.7099e-30	1.37475e-30	BTK/CD53/SLAMF6/PTPRC/GMFG/NCKAP1L/CCR2/DOCK2/SLAMF1/TNFRSF1B/HLA-DMB/CD28/GPR183/CD40LG/ITGAL/APBB1IP/IL12RB1/CORO1A/CTSS/PIK3CG/LAT2/CYBB/HAVCR2/LILRB1/DOK3/ARHGAP9/TYROBP/FCGR2B/SPN/LAIR1/IRF4/MNDA/TBC1D10C/MILR1/CD84/BIN2/FCER1G/FGL2/PECAM1/ITGB2/P2RX1/CD86/C3AR1/LILRB2/NFAM1/LYZ/LY9/FGR/CFP/CD19/CR1/FOXP3/FPR1/CCR6/CLEC4E/FCN1/NLRP3/CD80/LILRA2/CD300A/LILRB3/DOCK10/CD244/RAB37/ITGAX/CD14/SIG…	159	BP
GO:0007159	leukocyte cell-cell adhesion	102/1530	328/17910	2.9173e-32	3.04358e-30	2.44702e-30	SASH3/PTPRC/CD27/SELPLG/NCKAP1L/CCR2/DOCK8/CD3E/CD4/CD74/HLA-DMB/HLA-DPB1/CD28/CD40LG/ITGAL/IL12RB1/CORO1A/HLA-DPA1/TESPA1/TNFSF13B/LAX1/PTPN22/HAVCR2/LILRB1/AIF1/ICOS/FCGR2B/SPN/BTLA/SIRPG/PECAM1/ITGB2/CD86/FERMT3/IL2RA/LILRB2/LILRB4/CCR7/CD6/PIK3R6/FOXP3/PDCD1/TIGIT/NLRP3/CD80/CD300A/ITGB7/RASAL3/LCK/CLECL1/VSIG4/SELP/TBX21/CTLA4/CCL5/VAV1/ZAP70/JAK3/TMIGD2/EBI3/CCL21/ETS1/LAG3/GRAP2/CCL19/VCAM…	102	BP
GO:0032940	secretion by cell	258/1530	1449/17910	3.1206e-32	3.20982e-30	2.58068e-30	BTK/CD53/PTPRC/GMFG/NCKAP1L/CCR2/DOCK2/TNFRSF1B/CD2/LCP2/CD40LG/ITGAL/CORO1A/CTSS/PIK3CG/LAT2/TNFSF13B/LAX1/PTPN22/CYBB/HAVCR2/LILRB1/TLR10/MEF2C/DOK3/ARHGAP9/AIF1/SRGN/TYROBP/FCGR2B/LAIR1/PLEK/CD22/CRTAM/MNDA/TBC1D10C/MILR1/CD84/BIN2/FCER1G/FGL2/PECAM1/ITGB2/TLR8/P2RX1/FERMT3/C3AR1/LILRB2/NFAM1/LYZ/FGR/CFP/CCR1/KMO/CCR7/CR1/CSF1R/FOXP3/MYO1G/FPR1/CLEC4E/FCN1/NLRP3/LILRA2/CD300A/PRKCB/LILRB3/CD24…	258	BP
GO:0016192	vesicle-mediated transport	311/1530	1899/17910	3.63435e-32	3.68634e-30	2.9638e-30	BTK/CD53/PTPRC/GMFG/WAS/ICAM3/IL10RA/NCKAP1L/NCF4/CCR2/IRF8/DOCK2/SLAMF1/TNFRSF1B/CD5/ITGAL/CORO1A/CTSS/PIK3CG/LAT2/IL2RG/CYBB/LILRB1/DOK3/ARHGAP9/AIF1/SRGN/TYROBP/FCGR2B/LAIR1/PLEK/CD22/JCHAIN/MNDA/CD300LF/TBC1D10C/CD247/MILR1/CD84/BIN2/FCER1G/FGL2/PECAM1/ITGB2/P2RX1/FERMT3/CLEC10A/C3AR1/LILRB2/NFAM1/LYZ/FGR/CFP/CCR1/CR1/CD6/FCGR1A/WIPF1/MYO1G/FPR1/FCN1/FCGR3A/CD300A/IGLV3-1/PRKCB/IGLC2/IGKC/IGK…	311	BP
GO:0046651	lymphocyte proliferation	86/1530	244/17910	7.88602e-32	7.88926e-30	6.34293e-30	BTK/SASH3/PTPRC/NCKAP1L/CCR2/DOCK8/CD3E/DOCK2/CD4/CD74/TNFRSF1B/HLA-DMB/HLA-DPB1/CD28/GPR183/CD40LG/IL12RB1/CORO1A/PIK3CG/HLA-DPA1/TNFSF13B/PTPN22/TNFSF8/HAVCR2/LILRB1/FCRL3/MEF2C/AIF1/MS4A1/TYROBP/FCGR2B/SPN/CD79A/CD22/MNDA/LST1/IL2RA/LILRB2/CD19/CD6/FOXP3/MZB1/INPP5D/CD300A/NFATC2/RASAL3/FLT3/CLECL1/VSIG4/CTLA4/CR2/CCL5/IKZF3/ZAP70/TMIGD2/PLCL2/EBI3/TLR4/CCL19/VCAM1/IRF1/IL21/P2RX7/TNFSF4/IL12B…	86	BP
GO:0002274	myeloid leukocyte activation	152/1530	652/17910	1.53063e-31	1.51057e-29	1.21449e-29	BTK/CD53/PTPRC/GMFG/NCKAP1L/CCR2/RHOH/DOCK2/SLAMF1/CD74/TNFRSF1B/CD2/LCP2/CST7/ITGAL/CTSS/PIK3CG/LAT2/CYBB/HAVCR2/DOK3/SPI1/ARHGAP9/AIF1/CD226/TYROBP/FCGR2B/LAIR1/IRF4/MNDA/CD300LF/TLR7/TBC1D10C/MILR1/CD84/BIN2/CNR2/FCER1G/FGL2/C1QA/PECAM1/ITGB2/TLR8/P2RX1/C3AR1/LILRB2/NFAM1/LYZ/FGR/CFP/CR1/FPR1/FCN1/LILRA2/CD300A/LILRB3/RAB37/ITGAX/VSIG4/CD14/SIGLEC9/SIRPB1/C5AR1/OSCAR/CLEC4D/B2M/FCGR2A/HK3/ITGA…	152	BP
GO:0032943	mononuclear cell proliferation	86/1530	246/17910	1.5792e-31	1.53772e-29	1.23632e-29	BTK/SASH3/PTPRC/NCKAP1L/CCR2/DOCK8/CD3E/DOCK2/CD4/CD74/TNFRSF1B/HLA-DMB/HLA-DPB1/CD28/GPR183/CD40LG/IL12RB1/CORO1A/PIK3CG/HLA-DPA1/TNFSF13B/PTPN22/TNFSF8/HAVCR2/LILRB1/FCRL3/MEF2C/AIF1/MS4A1/TYROBP/FCGR2B/SPN/CD79A/CD22/MNDA/LST1/IL2RA/LILRB2/CD19/CD6/FOXP3/MZB1/INPP5D/CD300A/NFATC2/RASAL3/FLT3/CLECL1/VSIG4/CTLA4/CR2/CCL5/IKZF3/ZAP70/TMIGD2/PLCL2/EBI3/TLR4/CCL19/VCAM1/IRF1/IL21/P2RX7/TNFSF4/IL12B…	86	BP
GO:0050863	regulation of T cell activation	96/1530	307/17910	1.25026e-30	1.2014e-28	9.6592e-29	SASH3/PTPRC/CD27/NCKAP1L/CCR2/DOCK8/CD3E/CD4/CD74/TNFRSF1B/HLA-DMB/HLA-DPB1/CD2/CD28/CD40LG/IL12RB1/CORO1A/HLA-DPA1/TESPA1/TNFSF13B/LAX1/PTPN22/TNFSF8/HAVCR2/LILRB1/AIF1/ICOS/HLA-DOA/FCGR2B/SPN/IRF4/BTLA/SIRPG/CD86/IL2RA/LILRB2/LILRB4/CCR7/CR1/CD6/PIK3R6/FOXP3/PDCD1/TIGIT/NLRP3/CD80/CD300A/NFATC2/RASAL3/LCK/SIT1/CLECL1/VSIG4/TBX21/CTLA4/CCL5/VAV1/ZAP70/JAK3/TMIGD2/EBI3/CCL21/LAG3/GRAP2/CCL19/VCAM…	96	BP
GO:0038095	Fc-epsilon receptor signaling pathway	69/1530	169/17910	2.66713e-30	2.52962e-28	2.0338e-28	BTK/ITK/LCP2/LAT2/FCER1G/IGLV3-1/NFATC2/IGLC2/LILRA4/IGKC/IGKV1D-39/IGHV4-59/IGLV2-11/IGLV1-44/IGLV6-57/IGLV2-23/IGHV3-53/IGKV4-1/IGKV1-5/IGLV2-8/IGLV2-14/IGKV3-20/IGKV3-15/IGLV3-19/IGHV3-30/IGKV3D-11/IGHV3-23/IGHV3-13/IGLV1-51/IGLV3-21/IGHV4-34/IGLV3-25/IGLV1-40/IGKV1D-33/IGHV3-33/IGKV1-39/IGKV3D-20/IGKV2-30/IGHV4-39/IGLC3/VAV1/IGHV2-70/IGHV1-69/IGKV1D-12/IGHV3-48/GRAP2/IGKV2D-30/IGLV1-47/IGKV2D…	69	BP
GO:0070663	regulation of leukocyte proliferation	78/1530	214/17910	4.1944e-30	3.92714e-28	3.1574e-28	BTK/SASH3/PTPRC/NCKAP1L/CCR2/CD3E/CD4/CD74/TNFRSF1B/HLA-DMB/HLA-DPB1/CD28/GPR183/CD40LG/IL12RB1/CORO1A/HLA-DPA1/TNFSF13B/PTPN22/TNFSF8/HAVCR2/LILRB1/FCRL3/MEF2C/AIF1/TYROBP/FCGR2B/SPN/CD22/MNDA/LST1/IL2RA/LILRB2/CD6/FOXP3/MZB1/INPP5D/CD300A/NFATC2/RASAL3/CLECL1/VSIG4/CTLA4/CCL5/IKZF3/ZAP70/TMIGD2/EBI3/TLR4/IL5RA/CCL19/VCAM1/IRF1/IL21/TNFSF4/IL12B/IL10/TNFRSF4/IL27/CD209/PDCD1LG2/CD1D/AGER/GREM1/S…	78	BP
GO:0072562	blood microparticle	64/1603	147/18675	5.26028e-30	5.35798e-28	4.43762e-28	JCHAIN/C1QB/C1QC/IGLC2/IGKC/APOA1/A2M/IGKV4-1/IGKV1-5/IGKV3-20/IGHA1/IGKV3-15/IGKV3D-11/IGHV3-23/IGHV3-13/SERPING1/IGLV3-21/IGHM/IGHG1/IGLV3-25/IGKV1D-33/IGHA2/IGKV1-39/IGHG2/IGKV2-30/IGLC3/APOE/C3/IGHG3/IGKV1D-12/IGLV1-47/IGKV2D-28/FCN3/IGKV2-40/IGHG4/APOA2/IGKV1-17/IGHV3-7/ORM2/C4B/CD5L/ORM1/CFB/F13A1/AHSG/C4A/IGHD/ITIH1/SERPINC1/C4BPA/FGB/TF/ITIH2/HPR/C8A/FN1/HBD/FGG/FGA/PRSS1/HP/F2/PON1/AMBP	64	CC
GO:0001817	regulation of cytokine production	155/1530	698/17910	1.23363e-29	1.1404e-27	9.1688e-28	BTK/SASH3/SLAMF6/PTPRC/NCKAP1L/CCR2/IRF8/CD3E/SLAMF1/CD4/CD74/TNFRSF1B/HLA-DPB1/CD2/CD28/CD40LG/IL12RB1/HLA-DPA1/PTPN22/CYBB/HAVCR2/LILRB1/TLR10/ABCD2/AIF1/SRGN/TYROBP/FCGR2B/SPN/GPR18/CRTAM/IRF4/TLR7/CD84/FCER1G/TLR8/LTA/CD86/C3AR1/LILRB2/NFAM1/LY9/FGR/CD96/CCR7/CSF1R/CMKLR1/CD6/FOXP3/INPP5D/CLEC4E/TIGIT/FCN1/NLRP3/GPSM3/CD80/LILRA2/LILRA4/ZBP1/NLRC3/CD244/APOA1/VSIG4/CD14/C5AR1/CYP1B1/TBX21/B2M…	155	BP
GO:0050670	regulation of lymphocyte proliferation	74/1530	199/17910	2.85803e-29	2.60903e-27	2.09765e-27	BTK/SASH3/PTPRC/NCKAP1L/CCR2/CD3E/CD4/CD74/TNFRSF1B/HLA-DMB/HLA-DPB1/CD28/GPR183/CD40LG/IL12RB1/CORO1A/HLA-DPA1/TNFSF13B/PTPN22/TNFSF8/HAVCR2/LILRB1/FCRL3/MEF2C/AIF1/TYROBP/FCGR2B/SPN/CD22/MNDA/LST1/IL2RA/LILRB2/CD6/FOXP3/MZB1/INPP5D/CD300A/NFATC2/RASAL3/CLECL1/VSIG4/CTLA4/CCL5/IKZF3/ZAP70/TMIGD2/EBI3/TLR4/CCL19/VCAM1/IRF1/IL21/TNFSF4/IL12B/IL10/TNFRSF4/IL27/CD209/PDCD1LG2/CD1D/AGER/SFTPD/IL2/IDO…	74	BP
GO:0032944	regulation of mononuclear cell proliferation	74/1530	200/17910	4.16947e-29	3.75921e-27	3.02239e-27	BTK/SASH3/PTPRC/NCKAP1L/CCR2/CD3E/CD4/CD74/TNFRSF1B/HLA-DMB/HLA-DPB1/CD28/GPR183/CD40LG/IL12RB1/CORO1A/HLA-DPA1/TNFSF13B/PTPN22/TNFSF8/HAVCR2/LILRB1/FCRL3/MEF2C/AIF1/TYROBP/FCGR2B/SPN/CD22/MNDA/LST1/IL2RA/LILRB2/CD6/FOXP3/MZB1/INPP5D/CD300A/NFATC2/RASAL3/CLECL1/VSIG4/CTLA4/CCL5/IKZF3/ZAP70/TMIGD2/EBI3/TLR4/CCL19/VCAM1/IRF1/IL21/TNFSF4/IL12B/IL10/TNFRSF4/IL27/CD209/PDCD1LG2/CD1D/AGER/SFTPD/IL2/IDO…	74	BP
GO:0016477	cell migration	252/1530	1474/17910	1.32366e-28	1.17886e-26	9.47799e-27	PTPRC/CCR4/SELPLG/NCKAP1L/CCR2/DOCK8/CD48/CD74/CD2/GPR183/ITGAL/CORO1A/IL16/PIK3CG/SLC7A7/ABI3/CXCR3/CCR5/MEF2C/JAML/AIF1/SPN/GPR18/JCHAIN/CD84/BIN2/CNR2/SIRPG/FCER1G/SLAMF8/PECAM1/ITGB2/FERMT3/C3AR1/GYPC/DOK2/FGR/CCR1/CCR7/CSF1R/ARHGDIB/CMKLR1/CXCR5/CASS4/INPP5D/PLA2G7/MYO1G/CCR6/GPSM3/CD300A/IGLV3-1/NFATC2/IGLC2/ITGB7/IGKC/IGKV1D-39/DOCK10/CCL4/FUT7/LCK/IGHV4-59/IGLV2-11/CD244/IGLL1/IGLV1-44/IT…	252	BP
GO:0040011	locomotion	294/1530	1835/17910	1.36844e-28	1.20022e-26	9.64969e-27	PTPRC/CCR4/WAS/SELPLG/NCKAP1L/CCR2/DOCK8/DOCK2/CD48/CD74/CD2/GPR183/ITGAL/CORO1A/IL16/PIK3CG/SLC7A7/ABI3/CXCR3/CCR5/MEF2C/JAML/AIF1/SPN/GPR18/JCHAIN/CD84/BIN2/CNR2/SIRPG/FCER1G/SLAMF8/PECAM1/ITGB2/FERMT3/C3AR1/GYPC/DOK2/FGR/CCR1/CCR7/CSF1R/ARHGDIB/CMKLR1/CXCR5/FPR3/CASS4/INPP5D/PLA2G7/MYO1G/FPR1/CCR6/GPSM3/CD300A/IGLV3-1/NFATC2/IGLC2/ITGB7/IGKC/IGKV1D-39/DOCK10/CCL4/FUT7/LCK/IGHV4-59/IGLV2-11/CD2…	294	BP
GO:1903037	regulation of leukocyte cell-cell adhesion	91/1530	295/17910	1.3805e-28	1.20022e-26	9.64969e-27	SASH3/PTPRC/CD27/NCKAP1L/CCR2/DOCK8/CD3E/CD4/CD74/HLA-DMB/HLA-DPB1/CD28/CD40LG/IL12RB1/CORO1A/HLA-DPA1/TESPA1/TNFSF13B/LAX1/PTPN22/HAVCR2/LILRB1/AIF1/ICOS/FCGR2B/SPN/BTLA/SIRPG/ITGB2/CD86/IL2RA/LILRB2/LILRB4/CCR7/CD6/PIK3R6/FOXP3/PDCD1/TIGIT/NLRP3/CD80/CD300A/RASAL3/LCK/CLECL1/VSIG4/TBX21/CTLA4/CCL5/VAV1/ZAP70/JAK3/TMIGD2/EBI3/CCL21/ETS1/LAG3/GRAP2/CCL19/VCAM1/IRF1/NR4A3/IL21/CCL25/TNFSF4/IL12B/P…	91	BP
GO:0038023	signaling receptor activity	232/1397	1344/16967	2.21219e-29	1.29856e-26	1.10493e-26	P2RY10/PTPRC/CCR4/P2RY8/CD27/IL10RA/CCR2/CD79B/CD3E/EVI2A/CD48/SLAMF1/CD4/CD74/TNFRSF1B/CD2/GPR65/CD28/CD5/GPR183/ITGAL/KLRB1/IL12RB1/HLA-DPA1/CSF2RB/HLA-DRA/IL2RG/LILRB1/TLR10/CXCR3/CCR5/CD3D/CXCR6/HLA-DOA/GPR174/FCGR2B/SPN/CD79A/GPR18/CSF2RA/TLR7/CD247/BTLA/TNFRSF13B/IGSF6/IL21R/TNFRSF17/CNR2/SLAMF8/ITGB2/TLR8/HLA-DQA1/P2RX1/CD86/CCRL2/IL2RA/C3AR1/LILRB2/NFAM1/LILRB4/GPR171/FCRL1/CCR1/CD8A/SIGL…	232	MF
GO:0022610	biological adhesion	235/1530	1345/17910	5.31714e-28	4.56836e-26	3.67294e-26	SASH3/CYTIP/PTPRC/CD27/ICAM3/SELPLG/NCKAP1L/CCR2/DOCK8/CD3E/SLAMF1/CD4/CD74/HLA-DMB/HLA-DPB1/CD2/CD28/CD40LG/ITGAL/APBB1IP/IL12RB1/SLAMF7/CORO1A/PIK3CG/HLA-DPA1/TESPA1/TNFSF13B/LAX1/PTPN22/HAVCR2/LILRB1/CXCR3/JAML/AIF1/ICOS/CD226/FCGR2B/SPN/PLEK/CD22/THEMIS2/BTLA/CD84/SIGLEC10/SIRPG/PECAM1/ITGB2/CD86/FERMT3/IL2RA/LILRB2/LILRB4/LY9/CD96/PLXNC1/CCR1/SIGLEC7/CCR7/ARHGDIB/CD6/AKNA/PIK3R6/FOXP3/CCR8/C…	235	BP
GO:0098552	side of membrane	101/1603	359/18675	8.49532e-28	7.57146e-26	6.27089e-26	PTPRC/CD3E/CD4/CD74/HLA-DPB1/CD2/CD28/CD5/CD40LG/HLA-DPA1/HLA-DRA/IL2RG/PTPN22/LILRB1/GNGT2/CCR5/HLA-DRB1/ICOS/MS4A1/FCGR2B/CD79A/CNR2/PECAM1/ITGB2/TLR8/HLA-DQA1/P2RX1/RGS1/IL2RA/CCR1/CD19/CD8A/FCER2/FCRL6/PDCD1/FCN1/FCGR3A/RASAL3/CD244/HLA-DRB5/CD14/SELP/IL2RB/CD69/CD163/B2M/ITGAM/HLA-DQB1/CTLA4/FOLR2/TNFRSF9/CD33/GNG2/S1PR1/TLR4/LAG3/HLA-DQB2/CXCL9/FASLG/HLA-DQA2/KLRD1/P2RY12/VCAM1/CDH5/NTSR1/P…	101	CC
GO:0007155	cell adhesion	233/1530	1338/17910	1.53385e-27	1.30253e-25	1.04723e-25	SASH3/CYTIP/PTPRC/CD27/ICAM3/SELPLG/NCKAP1L/CCR2/DOCK8/CD3E/SLAMF1/CD4/CD74/HLA-DMB/HLA-DPB1/CD2/CD28/CD40LG/ITGAL/APBB1IP/IL12RB1/SLAMF7/CORO1A/PIK3CG/HLA-DPA1/TESPA1/TNFSF13B/LAX1/PTPN22/HAVCR2/LILRB1/CXCR3/JAML/AIF1/ICOS/CD226/FCGR2B/SPN/PLEK/CD22/THEMIS2/BTLA/CD84/SIGLEC10/SIRPG/PECAM1/ITGB2/CD86/FERMT3/IL2RA/LILRB2/LILRB4/LY9/CD96/PLXNC1/CCR1/SIGLEC7/CCR7/ARHGDIB/CD6/AKNA/PIK3R6/FOXP3/CCR8/C…	233	BP
GO:0048870	cell motility	265/1530	1611/17910	2.03801e-27	1.69132e-25	1.35981e-25	PTPRC/CCR4/WAS/SELPLG/NCKAP1L/CCR2/DOCK8/CD48/CD74/CD2/GPR183/ITGAL/CORO1A/IL16/PIK3CG/SLC7A7/ABI3/CXCR3/CCR5/MEF2C/JAML/AIF1/SPN/GPR18/JCHAIN/CD84/BIN2/CNR2/SIRPG/FCER1G/SLAMF8/PECAM1/ITGB2/FERMT3/C3AR1/GYPC/DOK2/FGR/CCR1/CCR7/CSF1R/ARHGDIB/CMKLR1/CXCR5/CASS4/INPP5D/PLA2G7/MYO1G/CCR6/GPSM3/CD300A/IGLV3-1/NFATC2/IGLC2/ITGB7/IGKC/IGKV1D-39/DOCK10/CCL4/FUT7/LCK/IGHV4-59/IGLV2-11/CD244/SPOCK2/IGLL1/…	265	BP
GO:0051674	localization of cell	265/1530	1611/17910	2.03801e-27	1.69132e-25	1.35981e-25	PTPRC/CCR4/WAS/SELPLG/NCKAP1L/CCR2/DOCK8/CD48/CD74/CD2/GPR183/ITGAL/CORO1A/IL16/PIK3CG/SLC7A7/ABI3/CXCR3/CCR5/MEF2C/JAML/AIF1/SPN/GPR18/JCHAIN/CD84/BIN2/CNR2/SIRPG/FCER1G/SLAMF8/PECAM1/ITGB2/FERMT3/C3AR1/GYPC/DOK2/FGR/CCR1/CCR7/CSF1R/ARHGDIB/CMKLR1/CXCR5/CASS4/INPP5D/PLA2G7/MYO1G/CCR6/GPSM3/CD300A/IGLV3-1/NFATC2/IGLC2/ITGB7/IGKC/IGKV1D-39/DOCK10/CCL4/FUT7/LCK/IGHV4-59/IGLV2-11/CD244/SPOCK2/IGLL1/…	265	BP
GO:0060089	molecular transducer activity	232/1397	1381/16967	1.27715e-27	4.99792e-25	4.25269e-25	P2RY10/PTPRC/CCR4/P2RY8/CD27/IL10RA/CCR2/CD79B/CD3E/EVI2A/CD48/SLAMF1/CD4/CD74/TNFRSF1B/CD2/GPR65/CD28/CD5/GPR183/ITGAL/KLRB1/IL12RB1/HLA-DPA1/CSF2RB/HLA-DRA/IL2RG/LILRB1/TLR10/CXCR3/CCR5/CD3D/CXCR6/HLA-DOA/GPR174/FCGR2B/SPN/CD79A/GPR18/CSF2RA/TLR7/CD247/BTLA/TNFRSF13B/IGSF6/IL21R/TNFRSF17/CNR2/SLAMF8/ITGB2/TLR8/HLA-DQA1/P2RX1/CD86/CCRL2/IL2RA/C3AR1/LILRB2/NFAM1/LILRB4/GPR171/FCRL1/CCR1/CD8A/SIGL…	232	MF
GO:0009617	response to bacterium	133/1530	588/17910	2.69426e-26	2.2108e-24	1.77748e-24	CCR4/IL10RA/IRF8/CD79B/CD180/CD4/RNASE6/TNFRSF1B/CSF2RB/PTPN22/TNFSF8/HAVCR2/LILRB1/CCR5/LY86/MEF2C/MS4A1/NUGGC/FCGR2B/SPN/JCHAIN/MPEG1/CNR2/SLAMF8/RGS1/LTA/LILRB2/LYZ/FGR/CD96/CFP/KMO/CCR7/CD6/CLEC4E/NLRP3/LILRA2/CD14/SELP/C5AR1/IGKV3-20/CLEC4D/IGHA1/B2M/IGHM/CCL5/NLRC4/IGHA2/TREM2/GZMA/MRC1/IKZF3/C3/TLR4/KLHL6/PTGER2/FASLG/CHGA/HAMP/PLA2G2A/FPR2/CCL3/VCAM1/AICDA/REG4/CYP1A1/STAB1/STAP1/LY96/P2R…	133	BP
GO:0001819	positive regulation of cytokine production	111/1530	446/17910	1.06496e-25	8.64152e-24	6.94774e-24	SASH3/SLAMF6/PTPRC/CCR2/IRF8/CD3E/CD4/CD74/HLA-DPB1/CD2/CD28/CD40LG/IL12RB1/HLA-DPA1/PTPN22/CYBB/HAVCR2/LILRB1/AIF1/TYROBP/SPN/CRTAM/IRF4/TLR7/FCER1G/TLR8/LTA/CD86/C3AR1/LILRB2/NFAM1/LY9/FGR/CCR7/CSF1R/CD6/FOXP3/CLEC4E/TIGIT/FCN1/NLRP3/GPSM3/CD80/LILRA2/ZBP1/CD244/CD14/C5AR1/CYP1B1/B2M/CLEC6A/LILRA5/TREM2/BIRC3/TMIGD2/C3/EBI3/TLR4/NLRP12/CCL19/CCL3/IRF1/NR4A3/IL21/LY96/P2RX7/APOA2/TNFSF4/IL12B/GB…	111	BP
GO:0051251	positive regulation of lymphocyte activation	80/1530	258/17910	1.99623e-25	1.60203e-23	1.28803e-23	BTK/SASH3/PTPRC/CD27/NCKAP1L/CCR2/DOCK8/CD3E/CD4/CD74/HLA-DMB/HLA-DPB1/CD28/GPR183/CD40LG/IL12RB1/CORO1A/HLA-DPA1/TESPA1/TNFSF13B/HAVCR2/LILRB1/FCRL3/MEF2C/AIF1/ICOS/TYROBP/BTLA/SIRPG/CD86/IL2RA/LILRB2/LILRB4/CCR7/CD6/PIK3R6/FOXP3/INPP5D/PDCD1/NLRP3/CD80/NFATC2/RASAL3/LCK/CLECL1/TBX21/CTLA4/CCL5/VAV1/ZAP70/TMIGD2/EBI3/TLR4/CCL21/GRAP2/CCL19/VCAM1/IL21/TNFSF4/IL12B/KLRC4-KLRK1/TNFRSF4/IL7R/TNFSF14…	80	BP
GO:1903039	positive regulation of leukocyte cell-cell adhesion	72/1530	214/17910	2.08354e-25	1.64821e-23	1.32515e-23	SASH3/PTPRC/CD27/NCKAP1L/CCR2/DOCK8/CD3E/CD4/CD74/HLA-DMB/HLA-DPB1/CD28/CD40LG/IL12RB1/CORO1A/HLA-DPA1/TESPA1/TNFSF13B/HAVCR2/LILRB1/AIF1/ICOS/BTLA/SIRPG/ITGB2/CD86/IL2RA/LILRB2/LILRB4/CCR7/CD6/PIK3R6/FOXP3/PDCD1/NLRP3/CD80/RASAL3/LCK/CLECL1/CTLA4/CCL5/VAV1/ZAP70/TMIGD2/EBI3/CCL21/ETS1/GRAP2/CCL19/VCAM1/NR4A3/IL21/TNFSF4/IL12B/PTAFR/ICAM1/KLRC4-KLRK1/IL7R/TNFSF14/CD209/DPP4/PDCD1LG2/IFNG/CD1D/AGE…	72	BP
GO:0043207	response to external biotic stimulus	174/1530	905/17910	2.09891e-25	1.64821e-23	1.32515e-23	BTK/PTPRC/CCR4/IL10RA/IRF8/CD79B/CD180/CD4/RNASE6/TNFRSF1B/IL12RB1/CSF2RB/PTPN22/TNFSF8/HAVCR2/LILRB1/CCR5/LY86/MEF2C/PIM2/MS4A1/NUGGC/FCGR2B/SPN/IRF4/JCHAIN/TLR7/MPEG1/CNR2/FGL2/SLAMF8/TLR8/RGS1/LTA/IL2RA/LILRB2/LYZ/FGR/CD96/CFP/KMO/CCR7/CD6/FOXP3/WIPF1/CLEC4E/NLRP3/LILRA2/CCL4/CD14/SELP/C5AR1/IGKV3-20/CLEC4D/TBX21/IGHA1/B2M/PRF1/SAMHD1/CLEC6A/IGHM/CCL5/NLRC4/IGHA2/RNASE2/TREM2/BIRC3/GZMA/MRC1/I…	174	BP
GO:0009607	response to biotic stimulus	178/1530	938/17910	2.66657e-25	2.0717e-23	1.66563e-23	BTK/PTPRC/CCR4/IL10RA/IRF8/CD79B/CD180/CD4/RNASE6/TNFRSF1B/IL12RB1/CSF2RB/PTPN22/TNFSF8/HAVCR2/LILRB1/CCR5/LY86/MEF2C/PIM2/MS4A1/NUGGC/CD226/FCGR2B/SPN/CRTAM/IRF4/JCHAIN/TLR7/MPEG1/CNR2/FGL2/SLAMF8/TLR8/RGS1/LTA/IL2RA/LILRB2/LYZ/FGR/CD96/CFP/KMO/CCR7/CD6/FOXP3/WIPF1/CLEC4E/NLRP3/LILRA2/CCL4/CD14/SELP/C5AR1/IGKV3-20/CLEC4D/TBX21/IGHA1/B2M/PRF1/SAMHD1/CLEC6A/IGHM/CCL5/NLRC4/IGHA2/RNASE2/TREM2/BIRC3…	178	BP
GO:0002521	leukocyte differentiation	116/1530	485/17910	3.26376e-25	2.50897e-23	2.0172e-23	EVI2B/BTK/SASH3/SLAMF6/PTPRC/CD27/NCKAP1L/CCR2/RHOH/CD3E/DOCK2/CD4/CD74/CD2/CD28/GPR183/CD40LG/IL12RB1/TESPA1/PTPN22/LILRB1/CD3D/FCRL3/MEF2C/SPI1/MS4A1/IKZF1/HLA-DOA/TYROBP/FCGR2B/SPN/CD79A/GPR18/IRF4/RASSF2/FCER1G/SLAMF8/CD86/IL2RA/LILRB2/NFAM1/LILRB4/LY9/C1QC/CCR1/CD19/CCR7/CR1/CSF1R/PLA2G2D/PIK3R6/FOXP3/INPP5D/CCR6/CLEC4E/NLRP3/CD80/NFATC2/LILRB3/DOCK10/FUT7/LCK/FLT3/GAB3/OSCAR/CLEC4D/TBX21/B2…	116	BP
GO:0051707	response to other organism	173/1530	903/17910	4.4566e-25	3.39026e-23	2.72576e-23	BTK/PTPRC/CCR4/IL10RA/IRF8/CD79B/CD180/CD4/RNASE6/TNFRSF1B/IL12RB1/CSF2RB/PTPN22/TNFSF8/HAVCR2/LILRB1/CCR5/LY86/MEF2C/PIM2/MS4A1/NUGGC/FCGR2B/SPN/IRF4/JCHAIN/TLR7/MPEG1/CNR2/FGL2/SLAMF8/TLR8/RGS1/LTA/IL2RA/LILRB2/LYZ/FGR/CD96/CFP/KMO/CCR7/CD6/FOXP3/WIPF1/CLEC4E/NLRP3/LILRA2/CCL4/CD14/SELP/C5AR1/IGKV3-20/CLEC4D/TBX21/IGHA1/B2M/PRF1/SAMHD1/CLEC6A/IGHM/CCL5/NLRC4/IGHA2/RNASE2/TREM2/BIRC3/GZMA/MRC1/I…	173	BP
GO:0022407	regulation of cell-cell adhesion	101/1530	389/17910	5.42591e-25	4.08509e-23	3.2844e-23	SASH3/PTPRC/CD27/NCKAP1L/CCR2/DOCK8/CD3E/CD4/CD74/HLA-DMB/HLA-DPB1/CD28/CD40LG/IL12RB1/CORO1A/HLA-DPA1/TESPA1/TNFSF13B/LAX1/PTPN22/HAVCR2/LILRB1/AIF1/ICOS/FCGR2B/SPN/BTLA/SIRPG/ITGB2/CD86/FERMT3/IL2RA/LILRB2/LILRB4/CCR7/CD6/AKNA/PIK3R6/FOXP3/PDCD1/TIGIT/NLRP3/CD80/CD300A/RASAL3/LCK/CLECL1/APOA1/VSIG4/TBX21/CTLA4/CCL5/VAV1/ZAP70/JAK3/TMIGD2/EBI3/CCL21/ETS1/LAG3/GRAP2/CCL19/VCAM1/IRF1/NR4A3/IL21/CC…	101	BP
GO:0022409	positive regulation of cell-cell adhesion	78/1530	251/17910	6.89978e-25	5.14174e-23	4.13394e-23	SASH3/PTPRC/CD27/NCKAP1L/CCR2/DOCK8/CD3E/CD4/CD74/HLA-DMB/HLA-DPB1/CD28/CD40LG/IL12RB1/CORO1A/HLA-DPA1/TESPA1/TNFSF13B/HAVCR2/LILRB1/AIF1/ICOS/BTLA/SIRPG/ITGB2/CD86/IL2RA/LILRB2/LILRB4/CCR7/CD6/PIK3R6/FOXP3/PDCD1/NLRP3/CD80/RASAL3/LCK/CLECL1/CTLA4/CCL5/VAV1/ZAP70/TMIGD2/EBI3/CCL21/ETS1/GRAP2/CCL19/VCAM1/NR4A3/IL21/TNFSF4/IL12B/PTAFR/ICAM1/IL10/KLRC4-KLRK1/IL7R/TNFSF14/CD209/DPP4/PDCD1LG2/IFNG/CD1…	78	BP
GO:0002683	negative regulation of immune system process	110/1530	451/17910	1.07103e-24	7.90071e-23	6.35214e-23	BTK/PTPRC/CCR2/CD74/CST7/SAMSN1/LAX1/PTPN22/HAVCR2/LILRB1/FCRL3/SLA2/HLA-DOA/TYROBP/FCGR2B/SPN/GPR18/CD22/IRF4/MNDA/CD300LF/MILR1/CD84/CNR2/FCER1G/FGL2/SLAMF8/LST1/IL2RA/LILRB2/LILRB4/GPR171/C1QC/CD96/CR1/FOXP3/INPP5D/PDCD1/TIGIT/LILRA2/CD300A/LILRA4/NLRC3/LILRB3/LPXN/APOA1/VSIG4/A2M/CD14/TBX21/SAMHD1/CTLA4/TMEM176B/SERPING1/HLA-DOB/JAK3/PLCL2/TLR4/CCL21/LAG3/TSC22D3/CCL3/IRF1/ADGRF5/CCL25/STAP1/…	110	BP
GO:0030595	leukocyte chemotaxis	66/1530	188/17910	1.39772e-24	1.02075e-22	8.20681e-23	NCKAP1L/CCR2/CD74/GPR183/CORO1A/IL16/PIK3CG/CXCR3/CCR5/JAML/AIF1/GPR18/CNR2/SLAMF8/ITGB2/C3AR1/CCR1/CCR7/CMKLR1/CXCR5/PLA2G7/CCR6/GPSM3/CCL4/C5AR1/CCL5/PREX1/CCL23/SCG2/S1PR1/VAV1/CXCR4/CCL21/CSF3R/CHGA/CCL19/FPR2/CCL3/STAP1/RARRES2/RIPOR2/IL10/CXCL10/KLRC4-KLRK1/TNFSF14/THBS1/EDNRB/PLA2G1B/GREM1/CCL13/CCL2/SFTPD/CXCL11/LBP/CXCR1/CXCL12/CCL1/C5AR2/CCL24/CCL7/FFAR2/PADI2/PF4/VEGFD/CXCL13/SAA1	66	BP
GO:0030098	lymphocyte differentiation	90/1530	325/17910	1.61582e-24	1.16835e-22	9.39348e-23	BTK/SASH3/SLAMF6/PTPRC/CD27/NCKAP1L/CCR2/RHOH/CD3E/DOCK2/CD4/CD74/CD2/CD28/GPR183/CD40LG/IL12RB1/TESPA1/PTPN22/CD3D/FCRL3/SPI1/MS4A1/IKZF1/HLA-DOA/FCGR2B/SPN/CD79A/GPR18/IRF4/SLAMF8/CD86/IL2RA/LILRB2/NFAM1/LILRB4/LY9/CD19/CCR7/CR1/PLA2G2D/PIK3R6/FOXP3/INPP5D/CCR6/CLEC4E/NLRP3/CD80/NFATC2/DOCK10/FUT7/LCK/FLT3/CLEC4D/TBX21/B2M/CTLA4/CR2/PREX1/VAV1/IKZF3/ZAP70/JAK3/BATF/PLCL2/LAG3/CCL19/VCAM1/AICDA/…	90	BP
GO:0032103	positive regulation of response to external stimulus	88/1530	315/17910	2.74508e-24	1.96542e-22	1.58019e-22	BTK/CCR4/NCKAP1L/CCR2/CD180/CD74/CD28/IL16/PIK3CG/HAVCR2/TLR10/LY86/AIF1/TLR7/FCER1G/C1QA/ITGB2/LTA/C3AR1/CCR1/CCR7/CMKLR1/CD6/PLA2G7/GPSM3/CCL4/C5AR1/SCARF1/TGM2/ITGAM/CCL5/LILRA5/TREM2/SCG2/S1PR1/CXCR4/C3/TLR4/CCL21/ETS1/NLRP12/PLA2G2A/CCL19/FPR2/CCL3/P2RY12/IL21/STAP1/LY96/TNFSF4/IL12B/GBP5/RARRES2/OSM/RIPOR2/IL1RL1/CXCL10/CPB2/TNFSF14/THBS1/AGER/CYP27B1/LRRK2/NTRK3/LBP/CXCL12/SUCNR1/CCL1/CASR…	88	BP
GO:0031224	intrinsic component of membrane	604/1603	4976/18675	3.0271e-24	2.39814e-22	1.9862e-22	EVI2B/SLAMF6/PTPRC/CCR4/CD27/SELPLG/IL10RA/C16orf54/NCKAP1L/NCF4/CCR2/CD79B/CD180/CD3E/EVI2A/CD48/SLAMF1/CD4/SCIMP/CD74/TNFRSF1B/CD52/TMEM273/HLA-DMB/HLA-DPB1/CD2/CD28/CD5/GPR183/CD40LG/ITGAL/KLRB1/CEACAM21/LAPTM5/IL12RB1/SLAMF7/NCR3/HLA-DPA1/HLA-DMA/LAT2/CSF2RB/HLA-DRA/FCMR/TRBC2/GIMAP1/IL2RG/SLC7A7/TNFSF13B/LAX1/TNFSF8/CYBB/HAVCR2/LILRB1/TRAC/CXCR3/CCR5/GAPT/CD3D/C1orf162/ABCD2/CXCR6/FCRL3/WDFY…	604	CC
GO:0045785	positive regulation of cell adhesion	98/1530	388/17910	2.6108e-23	1.85113e-21	1.4883e-21	SASH3/PTPRC/CD27/NCKAP1L/CCR2/DOCK8/CD3E/CD4/CD74/HLA-DMB/HLA-DPB1/CD28/CD40LG/APBB1IP/IL12RB1/CORO1A/HLA-DPA1/TESPA1/TNFSF13B/HAVCR2/LILRB1/AIF1/ICOS/BTLA/SIRPG/ITGB2/CD86/IL2RA/LILRB2/LILRB4/CCR7/CD6/PIK3R6/FOXP3/CASS4/PDCD1/NLRP3/CD80/RASAL3/LCK/SPOCK2/CLECL1/APOA1/TGM2/CTLA4/CCL5/PREX1/ABI3BP/VAV1/ZAP70/TMIGD2/EBI3/CCL21/ETS1/GRAP2/CCL19/P2RY12/VCAM1/NR4A3/IL21/CCL25/TNFSF4/IL12B/PTAFR/ICAM1/…	98	BP
GO:0050870	positive regulation of T cell activation	66/1530	198/17910	3.89244e-23	2.73332e-21	2.19758e-21	SASH3/PTPRC/CD27/NCKAP1L/CCR2/DOCK8/CD3E/CD4/CD74/HLA-DMB/HLA-DPB1/CD28/CD40LG/IL12RB1/CORO1A/HLA-DPA1/TESPA1/TNFSF13B/HAVCR2/LILRB1/AIF1/ICOS/BTLA/SIRPG/CD86/IL2RA/LILRB2/LILRB4/CCR7/CD6/PIK3R6/FOXP3/PDCD1/NLRP3/CD80/RASAL3/LCK/CLECL1/CTLA4/CCL5/VAV1/ZAP70/TMIGD2/EBI3/CCL21/GRAP2/CCL19/VCAM1/IL21/TNFSF4/IL12B/KLRC4-KLRK1/IL7R/TNFSF14/CD209/DPP4/PDCD1LG2/IFNG/CD1D/AGER/CCL2/VNN1/IL2/ZBTB16/CD70/I…	66	BP
GO:0030155	regulation of cell adhesion	136/1530	659/17910	7.26097e-23	5.05018e-21	4.06032e-21	SASH3/CYTIP/PTPRC/CD27/NCKAP1L/CCR2/DOCK8/CD3E/CD4/CD74/HLA-DMB/HLA-DPB1/CD28/CD40LG/APBB1IP/IL12RB1/CORO1A/PIK3CG/HLA-DPA1/TESPA1/TNFSF13B/LAX1/PTPN22/HAVCR2/LILRB1/CXCR3/AIF1/ICOS/FCGR2B/SPN/BTLA/SIRPG/ITGB2/CD86/FERMT3/IL2RA/LILRB2/LILRB4/CCR7/ARHGDIB/CD6/AKNA/PIK3R6/FOXP3/CASS4/PDCD1/TIGIT/NLRP3/CD80/CD300A/RASAL3/LCK/SPOCK2/CLECL1/LPXN/APOA1/VSIG4/CYP1B1/TGM2/TBX21/CTLA4/CCL5/PREX1/ADAMDEC1/…	136	BP
GO:0044421	extracellular region part	434/1603	3312/18675	1.51442e-22	1.07978e-20	8.94306e-21	CD53/SLAMF6/PTPRC/WAS/CD37/ICAM3/NCKAP1L/CD79B/DOCK2/CD48/SLAMF1/RNASE6/CD74/CD40LG/CST7/ITGAL/CORO1A/IL16/CTSS/LAT2/HLA-DRA/TNFSF13B/TNFSF8/LY86/HLA-DRB1/MS4A1/PTGDS/SRGN/SPN/CD22/JCHAIN/MNDA/FGL2/C1QA/PECAM1/ITGB2/LTA/CD86/FERMT3/UBASH3A/C1QB/LILRB2/LILRB4/LYZ/FGR/PILRA/C1QC/CFP/CD19/KMO/CR1/FCER2/ARHGDIB/PLA2G7/MYO1G/CPNE5/FCN1/FCGR3A/CD300A/PRKCB/IGLC2/ITGB7/IGKC/RASAL3/DOCK10/LCK/SIT1/SPOCK2…	434	CC
GO:0006935	chemotaxis	120/1530	551/17910	2.62674e-22	1.80973e-20	1.45501e-20	CCR4/NCKAP1L/CCR2/DOCK2/CD74/GPR183/CORO1A/IL16/PIK3CG/CXCR3/CCR5/JAML/AIF1/SPN/GPR18/BIN2/CNR2/SLAMF8/ITGB2/C3AR1/DOK2/CCR1/CCR7/CSF1R/CMKLR1/CXCR5/FPR3/PLA2G7/FPR1/CCR6/GPSM3/CCL4/APOA1/ENPP2/C5AR1/CCL5/PREX1/CCL23/RNASE2/TREM2/ECSCR/SCG2/S1PR1/VAV1/CXCR4/CCL21/CCL18/CXCL9/CSF3R/CHGA/CCL19/FPR2/CCL3/P2RY12/VCAM1/NR4A3/CYSLTR1/CCL25/STAP1/CX3CR1/FGF7/PTAFR/RARRES2/RIPOR2/IL10/CXCL10/KLRC4-KLRK1/…	120	BP
GO:0045055	regulated exocytosis	149/1530	768/17910	3.35897e-22	2.29258e-20	1.84322e-20	BTK/CD53/PTPRC/GMFG/NCKAP1L/CCR2/DOCK2/TNFRSF1B/ITGAL/CORO1A/CTSS/PIK3CG/LAT2/CYBB/DOK3/ARHGAP9/SRGN/TYROBP/FCGR2B/LAIR1/PLEK/MNDA/TBC1D10C/MILR1/CD84/BIN2/FCER1G/FGL2/PECAM1/ITGB2/P2RX1/FERMT3/C3AR1/LILRB2/NFAM1/LYZ/FGR/CFP/CR1/FPR1/FCN1/CD300A/PRKCB/LILRB3/RAB37/ITGAX/APOA1/A2M/CD14/SIGLEC9/SELP/SIRPB1/C5AR1/OSCAR/CLEC4D/B2M/FCGR2A/HK3/ITGAM/SERPING1/ADA2/CD33/CTSW/RNASE2/SIGLEC5/ALOX5/SIGLEC14…	149	BP
GO:0042330	taxis	120/1530	553/17910	3.62631e-22	2.45212e-20	1.97149e-20	CCR4/NCKAP1L/CCR2/DOCK2/CD74/GPR183/CORO1A/IL16/PIK3CG/CXCR3/CCR5/JAML/AIF1/SPN/GPR18/BIN2/CNR2/SLAMF8/ITGB2/C3AR1/DOK2/CCR1/CCR7/CSF1R/CMKLR1/CXCR5/FPR3/PLA2G7/FPR1/CCR6/GPSM3/CCL4/APOA1/ENPP2/C5AR1/CCL5/PREX1/CCL23/RNASE2/TREM2/ECSCR/SCG2/S1PR1/VAV1/CXCR4/CCL21/CCL18/CXCL9/CSF3R/CHGA/CCL19/FPR2/CCL3/P2RY12/VCAM1/NR4A3/CYSLTR1/CCL25/STAP1/CX3CR1/FGF7/PTAFR/RARRES2/RIPOR2/IL10/CXCL10/KLRC4-KLRK1/…	120	BP
GO:0016021	integral component of membrane	580/1603	4821/18675	5.0816e-22	3.2938e-20	2.72801e-20	EVI2B/SLAMF6/PTPRC/CCR4/CD27/SELPLG/IL10RA/C16orf54/NCKAP1L/NCF4/CCR2/CD79B/CD180/CD3E/EVI2A/SLAMF1/CD4/SCIMP/CD74/TNFRSF1B/TMEM273/HLA-DMB/HLA-DPB1/CD2/CD28/CD5/GPR183/CD40LG/ITGAL/KLRB1/CEACAM21/LAPTM5/IL12RB1/SLAMF7/NCR3/HLA-DPA1/HLA-DMA/LAT2/CSF2RB/HLA-DRA/FCMR/TRBC2/GIMAP1/IL2RG/SLC7A7/TNFSF13B/LAX1/TNFSF8/CYBB/HAVCR2/LILRB1/TRAC/CXCR3/CCR5/GAPT/CD3D/C1orf162/ABCD2/CXCR6/FCRL3/WDFY4/HCST/HLA…	580	CC
GO:0019221	cytokine-mediated signaling pathway	147/1530	764/17910	1.50316e-21	1.00712e-19	8.09717e-20	PTPRC/CCR4/CD27/IL10RA/CCR2/IRF8/CD4/CD74/TNFRSF1B/HLA-DPB1/CD40LG/IL12RB1/IL16/HLA-DPA1/CSF2RB/HLA-DRA/IL2RG/TNFSF13B/TNFSF8/CXCR3/CCR5/CXCR6/HLA-DRB1/SPI1/IRF4/CSF2RA/CD300LF/TNFRSF13B/IL21R/TNFRSF17/FCER1G/ITGB2/HLA-DQA1/LTA/CD86/CCRL2/IL2RA/CCR1/CCR7/FCER2/CSF1R/CMKLR1/FCGR1A/CXCR5/CCR8/INPP5D/FPR1/CCR6/CIITA/CD80/CCL4/FLT3/HLA-DRB5/ITGAX/APOA1/FCGR1B/IL2RB/IL18BP/B2M/SAMHD1/ITGAM/HLA-DQB1/IL…	147	BP
GO:0006928	movement of cell or subcellular component	292/1530	2012/17910	2.33777e-21	1.55207e-19	1.24785e-19	PTPRC/CCR4/WAS/SELPLG/NCKAP1L/CCR2/DOCK8/CD48/CD74/CD2/GPR183/ITGAL/CORO1A/IL16/PIK3CG/SLC7A7/ABI3/CXCR3/CCR5/MEF2C/JAML/AIF1/SPN/GPR18/JCHAIN/CD84/BIN2/CNR2/SIRPG/FCER1G/SLAMF8/PECAM1/ITGB2/FERMT3/C3AR1/GYPC/DOK2/FGR/CCR1/CCR7/CSF1R/ARHGDIB/CMKLR1/CXCR5/CASS4/INPP5D/PLA2G7/MYO1G/CCR6/GPSM3/CD300A/IGLV3-1/NFATC2/IGLC2/ITGB7/IGKC/IGKV1D-39/DOCK10/CCL4/FUT7/LCK/IGHV4-59/IGLV2-11/CD244/SPOCK2/IGLL1/…	292	BP
GO:0006887	exocytosis	158/1530	862/17910	6.54932e-21	4.30898e-19	3.4644e-19	BTK/CD53/PTPRC/GMFG/NCKAP1L/CCR2/DOCK2/TNFRSF1B/ITGAL/CORO1A/CTSS/PIK3CG/LAT2/CYBB/DOK3/ARHGAP9/SRGN/TYROBP/FCGR2B/LAIR1/PLEK/MNDA/TBC1D10C/MILR1/CD84/BIN2/FCER1G/FGL2/PECAM1/ITGB2/P2RX1/FERMT3/C3AR1/LILRB2/NFAM1/LYZ/FGR/CFP/CCR1/CR1/MYO1G/FPR1/FCN1/CD300A/PRKCB/LILRB3/RAB37/ITGAX/APOA1/A2M/CD14/SIGLEC9/SELP/SIRPB1/C5AR1/OSCAR/CLEC4D/B2M/FCGR2A/HK3/ITGAM/SERPING1/CCL5/ADA2/CD33/CTSW/RNASE2/SIGLEC…	158	BP
GO:0031982	vesicle	471/1603	3756/18675	1.15996e-20	6.89212e-19	5.70825e-19	BTK/CD53/CYTIP/SLAMF6/PTPRC/GMFG/WAS/CD37/ICAM3/SLA/SNX20/NCKAP1L/NCF4/CD79B/DOCK2/CD48/SLAMF1/CD4/RNASE6/CD74/TNFRSF1B/HLA-DMB/HLA-DPB1/CST7/ITGAL/CORO1A/CTSS/HLA-DPA1/HLA-DMA/LAT2/HLA-DRA/IL2RG/CYBB/HAVCR2/CCR5/CD3D/HLA-DRB1/DOK3/ARHGAP9/MS4A1/PTGDS/SLA2/NCF1/HLA-DOA/SRGN/TYROBP/SPN/CD79A/LAIR1/GPR18/CD22/JCHAIN/MNDA/TLR7/MPEG1/TBC1D10C/FGD2/BIN2/FCER1G/FGL2/PECAM1/ITGB2/TLR8/HLA-DQA1/P2RX1/CD8…	471	CC
GO:0050851	antigen receptor-mediated signaling pathway	67/1530	224/17910	1.55323e-20	1.01279e-18	8.14279e-19	BTK/PTPRC/WAS/NCKAP1L/CD3E/CD4/ITK/HLA-DPB1/LCP2/HLA-DPA1/TESPA1/LAT2/HLA-DRA/LAX1/PTPN22/TRAC/CD3D/FCRL3/MEF2C/HLA-DRB1/TRBC1/MS4A1/SLA2/CD226/FCGR2B/CD79A/CD22/MNDA/THEMIS2/CD247/HLA-DQA1/NFAM1/LILRB4/CD19/CCR7/FOXP3/TRAT1/INPP5D/TRBV7-9/TRAV8-4/CD300A/NFATC2/PRKCB/LCK/HLA-DRB5/LPXN/RFTN1/HLA-DQB1/TRAV19/CTLA4/CD3G/TRAV29DV5/ZAP70/BLK/PLCL2/HLA-DQB2/GRAP2/KLHL6/HLA-DQA2/TRBV12-3/STAP1/GBP1/FYB1…	67	BP
GO:0002275	myeloid cell activation involved in immune response	115/1530	542/17910	1.86584e-20	1.20586e-18	9.69506e-19	BTK/CD53/PTPRC/GMFG/NCKAP1L/CCR2/DOCK2/SLAMF1/TNFRSF1B/ITGAL/CTSS/PIK3CG/LAT2/CYBB/HAVCR2/DOK3/ARHGAP9/TYROBP/LAIR1/MNDA/TBC1D10C/MILR1/CD84/BIN2/FCER1G/FGL2/PECAM1/ITGB2/P2RX1/C3AR1/LILRB2/NFAM1/LYZ/FGR/CFP/CR1/FPR1/FCN1/LILRA2/CD300A/LILRB3/RAB37/ITGAX/CD14/SIGLEC9/SIRPB1/C5AR1/OSCAR/CLEC4D/B2M/FCGR2A/HK3/ITGAM/ADA2/CD33/RNASE2/SIGLEC5/ALOX5/SIGLEC14/C3/OLR1/CD93/ADGRE5/GPR84/CHGA/FPR2/CCL3/NR4…	115	BP
GO:0071345	cellular response to cytokine stimulus	184/1530	1084/17910	2.00575e-20	1.28491e-18	1.03307e-18	BTK/PTPRC/CCR4/CD27/WAS/SELPLG/IL10RA/CCR2/IRF8/DOCK8/CD4/CD74/TNFRSF1B/HLA-DPB1/CD40LG/LAPTM5/IL12RB1/CORO1A/IL16/HLA-DPA1/CSF2RB/HLA-DRA/IL2RG/TNFSF13B/TNFSF8/CXCR3/CCR5/CXCR6/HLA-DRB1/SPI1/PYHIN1/AIF1/IRF4/CSF2RA/MNDA/CD300LF/TNFRSF13B/IL21R/TNFRSF17/FCER1G/ITGB2/HLA-DQA1/LTA/CD86/CCRL2/IL2RA/CCR1/KMO/CCR7/FCER2/CSF1R/CMKLR1/FCGR1A/CXCR5/CCR8/INPP5D/FPR1/CCR6/CIITA/CD80/CCL4/FLT3/SPOCK2/HLA-DR…	184	BP
GO:0030162	regulation of proteolysis	144/1530	762/17910	2.2973e-20	1.45889e-18	1.17294e-18	CD27/TNFRSF1B/CST7/PYHIN1/C1QA/P2RX1/C1QB/C3AR1/C1QC/CFP/CD19/CR1/NLRP3/IGLV3-1/IGLC2/IGKC/IGKV1D-39/LCK/IGHV4-59/IGLV2-11/SPOCK2/IGLV1-44/IGLV6-57/VSIG4/DERL3/A2M/IGLV2-23/IGHV3-53/IGKV4-1/IGKV1-5/IGLV2-8/C2/IGLV2-14/C5AR1/IGKV3-20/IGKV3-15/IGLV3-19/IGHV3-30/IGKV3D-11/IGHV3-23/IGHV3-13/IGLV1-51/CR2/SERPING1/IGLV3-21/NLRC4/IGHV4-34/IGHG1/IGLV3-25/IGLV1-40/IGKV1D-33/NAIP/IGHV3-33/IGKV1-39/IGKV3D-2…	144	BP
GO:0005615	extracellular space	398/1603	3051/18675	4.53048e-20	2.48479e-18	2.05797e-18	CD53/SLAMF6/PTPRC/WAS/CD37/ICAM3/NCKAP1L/CD79B/DOCK2/CD48/SLAMF1/RNASE6/CD74/CD40LG/CST7/ITGAL/CORO1A/IL16/CTSS/LAT2/HLA-DRA/TNFSF13B/TNFSF8/LY86/HLA-DRB1/MS4A1/PTGDS/SRGN/SPN/CD22/JCHAIN/MNDA/FGL2/C1QA/PECAM1/ITGB2/LTA/CD86/FERMT3/UBASH3A/C1QB/LILRB2/LILRB4/LYZ/FGR/PILRA/C1QC/CFP/CD19/KMO/CR1/FCER2/ARHGDIB/PLA2G7/MYO1G/CPNE5/FCGR3A/CD300A/PRKCB/IGLC2/ITGB7/IGKC/RASAL3/DOCK10/LCK/SIT1/HLA-DRB5/GL…	398	CC
GO:0050671	positive regulation of lymphocyte proliferation	48/1530	125/17910	4.00882e-20	2.52383e-18	2.02915e-18	SASH3/PTPRC/NCKAP1L/CCR2/CD3E/CD4/CD74/HLA-DMB/HLA-DPB1/CD28/GPR183/CD40LG/IL12RB1/CORO1A/HLA-DPA1/TNFSF13B/HAVCR2/FCRL3/MEF2C/AIF1/IL2RA/LILRB2/CD6/FOXP3/NFATC2/RASAL3/CLECL1/CCL5/ZAP70/TMIGD2/EBI3/TLR4/CCL19/VCAM1/IL21/TNFSF4/IL12B/TNFRSF4/CD209/CD1D/AGER/IL2/IL13/CD70/CHRNB2/TACR1/FGF10/IGF2	48	BP
GO:0034097	response to cytokine	193/1530	1167/17910	4.21247e-20	2.62938e-18	2.11401e-18	BTK/PTPRC/CCR4/CD27/WAS/SELPLG/IL10RA/CCR2/IRF8/DOCK8/CD4/CD74/TNFRSF1B/HLA-DPB1/CD40LG/LAPTM5/IL12RB1/CORO1A/IL16/HLA-DPA1/CSF2RB/HLA-DRA/IL2RG/TNFSF13B/TNFSF8/CXCR3/CCR5/CXCR6/HLA-DRB1/SPI1/PYHIN1/AIF1/IRF4/CSF2RA/MNDA/CD300LF/TNFRSF13B/IL21R/TNFRSF17/FCER1G/ITGB2/HLA-DQA1/LTA/CD86/CCRL2/IL2RA/CCR1/KMO/CCR7/FCER2/CSF1R/CMKLR1/FCGR1A/CXCR5/CCR8/INPP5D/FPR1/CCR6/CIITA/CD80/CCL4/FLT3/SPOCK2/HLA-DR…	193	BP
GO:0042098	T cell proliferation	58/1530	177/17910	4.45377e-20	2.75643e-18	2.21616e-18	SASH3/PTPRC/NCKAP1L/CCR2/DOCK8/CD3E/DOCK2/CD4/TNFRSF1B/HLA-DMB/HLA-DPB1/CD28/CD40LG/IL12RB1/CORO1A/PIK3CG/HLA-DPA1/TNFSF13B/TNFSF8/HAVCR2/LILRB1/AIF1/SPN/IL2RA/LILRB2/CD6/FOXP3/RASAL3/CLECL1/VSIG4/CTLA4/CCL5/ZAP70/TMIGD2/EBI3/CCL19/VCAM1/IRF1/IL21/P2RX7/TNFSF4/IL12B/IL10/TNFRSF4/TNFSF14/IL27/CD209/PDCD1LG2/CD1D/AGER/SFTPD/IL2/IDO1/CD70/LMO1/SCGB1A1/IGF2/CLC	58	BP
GO:0031349	positive regulation of defense response	110/1530	512/17910	4.82603e-20	2.96172e-18	2.38121e-18	BTK/SLAMF6/ICAM3/CCR2/CD28/CTSS/NCR3/PIK3CG/PTPN22/HAVCR2/TLR10/FCRL3/MEF2C/PYHIN1/CD226/CRTAM/IRF4/MNDA/CD300LF/TLR7/FCER1G/C1QA/ITGB2/TLR8/LTA/CLEC10A/CCR7/CD6/PLA2G7/CLEC4E/FCN1/ICAM2/GPSM3/LILRA2/CD300A/LILRA4/SH2D1A/CD14/TGM2/RFTN1/CLEC4D/ITGAM/IL18RAP/CLEC6A/CCL5/NLRC4/CLEC4A/LILRA5/TREM2/BIRC3/VAV1/C3/TLR4/ETS1/LAG3/NLRP12/MARCO/PLA2G2A/FPR2/CCL3/IRF1/IL21/STAP1/LY96/TNFSF4/IL12B/GBP5/OSM/…	110	BP
GO:0032946	positive regulation of mononuclear cell proliferation	48/1530	126/17910	5.94897e-20	3.62044e-18	2.91082e-18	SASH3/PTPRC/NCKAP1L/CCR2/CD3E/CD4/CD74/HLA-DMB/HLA-DPB1/CD28/GPR183/CD40LG/IL12RB1/CORO1A/HLA-DPA1/TNFSF13B/HAVCR2/FCRL3/MEF2C/AIF1/IL2RA/LILRB2/CD6/FOXP3/NFATC2/RASAL3/CLECL1/CCL5/ZAP70/TMIGD2/EBI3/TLR4/CCL19/VCAM1/IL21/TNFSF4/IL12B/TNFRSF4/CD209/CD1D/AGER/IL2/IL13/CD70/CHRNB2/TACR1/FGF10/IGF2	48	BP
GO:0060326	cell chemotaxis	71/1530	253/17910	6.05013e-20	3.65158e-18	2.93585e-18	NCKAP1L/CCR2/CD74/GPR183/CORO1A/IL16/PIK3CG/CXCR3/CCR5/JAML/AIF1/GPR18/BIN2/CNR2/SLAMF8/ITGB2/C3AR1/CCR1/CCR7/CMKLR1/CXCR5/PLA2G7/CCR6/GPSM3/CCL4/C5AR1/CCL5/PREX1/CCL23/SCG2/S1PR1/VAV1/CXCR4/CCL21/CSF3R/CHGA/CCL19/FPR2/CCL3/VCAM1/CCL25/STAP1/RARRES2/RIPOR2/IL10/CXCL10/KLRC4-KLRK1/TNFSF14/THBS1/EDNRB/PDGFRA/PLA2G1B/GREM1/CCL13/CCL2/SFTPD/CXCL11/LBP/CXCR1/CXCL12/CCL1/C5AR2/CCL24/FGF18/CCL7/FFAR2/PA…	71	BP
GO:0005102	signaling receptor binding	213/1397	1386/16967	2.6265e-20	7.70878e-18	6.55934e-18	PTPRC/GMFG/ICAM3/SELPLG/CCR2/CD3E/DOCK2/CD4/CD74/CD2/CD40LG/IL12RB1/IL16/PIK3CG/TESPA1/TNFSF13B/TNFSF8/LILRB1/HCST/JAML/MS4A1/CD226/TYROBP/CD22/CRTAM/JCHAIN/CD300LF/LTA/FERMT3/CCRL2/LILRB2/DOK2/FGR/PLXNC1/CD8A/FCER2/FCRL6/TRAT1/CD72/TRBV7-9/FPR1/TIGIT/TRAV8-4/FCN1/ICAM2/PRKCB/LILRA4/CCL4/LCK/CD244/FLT3/ITGAX/APOA1/TRGV3/A2M/IL18BP/CLEC4D/IGHA1/TRAV19/CD3G/IGHM/TRAV29DV5/CCL5/ADA2/IGHA2/CCL23/SCG2…	213	MF
GO:0042129	regulation of T cell proliferation	52/1530	149/17910	1.63796e-19	9.7677e-18	7.85319e-18	SASH3/PTPRC/NCKAP1L/CCR2/CD3E/CD4/TNFRSF1B/HLA-DMB/HLA-DPB1/CD28/CD40LG/IL12RB1/CORO1A/HLA-DPA1/TNFSF13B/TNFSF8/HAVCR2/LILRB1/AIF1/SPN/IL2RA/LILRB2/CD6/FOXP3/RASAL3/CLECL1/VSIG4/CTLA4/CCL5/ZAP70/TMIGD2/EBI3/CCL19/VCAM1/IRF1/IL21/TNFSF4/IL12B/IL10/IL27/CD209/PDCD1LG2/CD1D/AGER/SFTPD/IL2/IDO1/CD70/LMO1/SCGB1A1/IGF2/CLC	52	BP
GO:0006810	transport	562/1530	4785/17910	1.64511e-19	9.7677e-18	7.85319e-18	BTK/CD53/PTPRC/GMFG/WAS/ICAM3/IL10RA/SNX20/NCKAP1L/NCF4/CCR2/IRF8/DOCK2/SLAMF1/CD4/CD74/TNFRSF1B/CD2/CD5/LCP2/CD40LG/ITGAL/CORO1A/IL16/CTSS/PIK3CG/LAT2/IL2RG/SLC7A7/TNFSF13B/LAX1/PTPN22/CYBB/HAVCR2/LILRB1/TLR10/CCR5/ABCD2/FCRL3/MEF2C/DOK3/ARHGAP9/AIF1/MS4A1/NCF1/SRGN/TYROBP/FCGR2B/LAIR1/PLEK/CD22/CRTAM/JCHAIN/MNDA/CD300LF/TBC1D10C/CD247/MILR1/CD84/BIN2/FCER1G/FGL2/PECAM1/ITGB2/TLR8/P2RX1/FERMT3/C…	562	BP
GO:0070665	positive regulation of leukocyte proliferation	49/1530	134/17910	1.8801e-19	1.10729e-17	8.90253e-18	SASH3/PTPRC/NCKAP1L/CCR2/CD3E/CD4/CD74/HLA-DMB/HLA-DPB1/CD28/GPR183/CD40LG/IL12RB1/CORO1A/HLA-DPA1/TNFSF13B/HAVCR2/FCRL3/MEF2C/AIF1/IL2RA/LILRB2/CD6/FOXP3/NFATC2/RASAL3/CLECL1/CCL5/ZAP70/TMIGD2/EBI3/TLR4/IL5RA/CCL19/VCAM1/IL21/TNFSF4/IL12B/TNFRSF4/CD209/CD1D/AGER/IL2/IL13/CD70/CHRNB2/TACR1/FGF10/IGF2	49	BP
GO:0050663	cytokine secretion	66/1530	230/17910	3.45104e-19	2.01623e-17	1.62104e-17	TNFRSF1B/CD2/LCP2/PTPN22/HAVCR2/LILRB1/TLR10/AIF1/SRGN/FCGR2B/CRTAM/TLR8/FGR/CCR7/CSF1R/FOXP3/CLEC4E/FCN1/NLRP3/LILRA2/CD244/CLECL1/APOA1/CD14/CLEC6A/NLRC4/LILRA5/TLR4/NLRP12/CCL19/CCL3/GBP1/P2RX7/APOA2/GBP5/CLEC9A/OSM/IL1RL1/ORM2/IL10/HTR2B/CRLF2/BANK1/CLEC5A/CHI3L1/AGER/ORM1/CD200R1/LRRK2/IGHD/IL26/CHIA/SSC5D/CCL1/C5AR2/MMP12/FN1/FFAR4/AGTR2/IL33/FFAR2/MMP8/SAA1/PYDC1/NLRP7/PAEP	66	BP
GO:0050707	regulation of cytokine secretion	61/1530	201/17910	3.68144e-19	2.13377e-17	1.71554e-17	TNFRSF1B/CD2/PTPN22/HAVCR2/LILRB1/TLR10/AIF1/SRGN/FCGR2B/CRTAM/TLR8/FGR/CCR7/CSF1R/FOXP3/CLEC4E/FCN1/NLRP3/LILRA2/CD244/APOA1/CD14/CLEC6A/LILRA5/TLR4/NLRP12/CCL19/CCL3/GBP1/P2RX7/APOA2/CLEC9A/OSM/IL1RL1/ORM2/IL10/HTR2B/CRLF2/BANK1/CLEC5A/AGER/ORM1/CD200R1/LRRK2/IGHD/IL26/CHIA/SSC5D/CCL1/C5AR2/MMP12/FN1/FFAR4/AGTR2/IL33/FFAR2/MMP8/SAA1/PYDC1/NLRP7/PAEP	61	BP
GO:0098609	cell-cell adhesion	142/1530	771/17910	4.79353e-19	2.75647e-17	2.21619e-17	SASH3/PTPRC/CD27/ICAM3/SELPLG/NCKAP1L/CCR2/DOCK8/CD3E/CD4/CD74/HLA-DMB/HLA-DPB1/CD2/CD28/CD40LG/ITGAL/IL12RB1/CORO1A/PIK3CG/HLA-DPA1/TESPA1/TNFSF13B/LAX1/PTPN22/HAVCR2/LILRB1/JAML/AIF1/ICOS/FCGR2B/SPN/PLEK/BTLA/CD84/SIRPG/PECAM1/ITGB2/CD86/FERMT3/IL2RA/LILRB2/LILRB4/CCR7/CD6/AKNA/PIK3R6/FOXP3/PDCD1/TIGIT/ICAM2/NLRP3/CD80/CD300A/ITGB7/RASAL3/LCK/CLECL1/ITGAX/APOA1/VSIG4/SELP/CYP1B1/TBX21/ITGAM/CTL…	142	BP
GO:0002685	regulation of leukocyte migration	58/1530	186/17910	6.57052e-19	3.74879e-17	3.01401e-17	NCKAP1L/CCR2/DOCK8/CD74/CXCR3/AIF1/SPN/GPR18/SLAMF8/C3AR1/CCR1/CCR7/CMKLR1/PLA2G7/CCR6/GPSM3/CD300A/CCL4/SELP/C5AR1/CCL5/TREM2/CCL21/CCL19/FPR2/CCL3/P2RY12/CCL25/STAP1/CX3CR1/AIRE/PTAFR/RARRES2/ICAM1/RIPOR2/CXCL10/KLRC4-KLRK1/TNFSF14/THBS1/AGER/GCSAML/CD200R1/GREM1/CCL2/CCL8/LBP/CXCL12/ADORA1/CCL1/C5AR2/CCL24/CCL7/IL33/ELANE/PADI2/VEGFD/TACR1/CXCL13	58	BP
GO:0004888	transmembrane signaling receptor activity	182/1397	1133/16967	2.1476e-19	5.04258e-17	4.29069e-17	P2RY10/PTPRC/CCR4/P2RY8/CD27/CCR2/CD79B/CD3E/EVI2A/SLAMF1/CD4/CD74/TNFRSF1B/GPR65/CD5/GPR183/ITGAL/KLRB1/IL12RB1/HLA-DPA1/CSF2RB/HLA-DRA/IL2RG/LILRB1/TLR10/CXCR3/CCR5/CD3D/CXCR6/HLA-DOA/GPR174/FCGR2B/SPN/CD79A/GPR18/TLR7/CD247/IGSF6/IL21R/CNR2/ITGB2/TLR8/HLA-DQA1/P2RX1/CCRL2/IL2RA/C3AR1/LILRB2/NFAM1/GPR171/CCR1/CCR7/CR1/CSF1R/CMKLR1/CXCR5/CCR8/S1PR4/CD72/FPR1/CCR6/LILRA1/CD300C/LILRB3/P2RY14/FLT3…	182	MF
GO:0043299	leukocyte degranulation	110/1530	532/17910	1.01785e-18	5.76227e-17	4.63284e-17	BTK/CD53/PTPRC/GMFG/NCKAP1L/CCR2/DOCK2/TNFRSF1B/ITGAL/CORO1A/CTSS/PIK3CG/LAT2/CYBB/DOK3/ARHGAP9/TYROBP/FCGR2B/LAIR1/MNDA/TBC1D10C/MILR1/CD84/BIN2/FCER1G/FGL2/PECAM1/ITGB2/P2RX1/C3AR1/LILRB2/NFAM1/LYZ/FGR/CFP/CR1/FPR1/FCN1/CD300A/LILRB3/RAB37/ITGAX/CD14/SIGLEC9/SIRPB1/C5AR1/OSCAR/CLEC4D/B2M/FCGR2A/HK3/ITGAM/ADA2/CD33/RNASE2/SIGLEC5/ALOX5/SIGLEC14/C3/OLR1/CD93/ADGRE5/GPR84/CHGA/FPR2/CCL3/NR4A3/FCAR…	110	BP
GO:0004896	cytokine receptor activity	36/1397	78/16967	4.27028e-19	8.35551e-17	7.10964e-17	CCR4/CCR2/CD4/CD74/IL12RB1/CSF2RB/IL2RG/CXCR3/CCR5/CXCR6/IL21R/CCRL2/IL2RA/CCR1/CCR7/CMKLR1/CXCR5/CCR8/CCR6/FLT3/IL2RB/IL18RAP/CXCR4/EBI3/IL5RA/IL9R/CX3CR1/IL1RL1/IL7R/CRLF2/CXCR1/XCR1/IL22RA2/IL13RA2/ACKR2/GFRA1	36	MF
GO:0002703	regulation of leukocyte mediated immunity	57/1530	185/17910	2.47612e-18	1.39101e-16	1.11836e-16	BTK/SASH3/SLAMF6/PTPRC/WAS/CCR2/TNFRSF1B/CD28/IL12RB1/NCR3/HAVCR2/LILRB1/CD226/FCGR2B/CRTAM/CD84/FCER1G/ITGB2/LTA/FGR/CD96/CR1/FCER2/PIK3R6/FOXP3/NLRP3/CD300A/SH2D1A/TBX21/B2M/ITGAM/IL18RAP/VAV1/JAK3/C3/TLR4/LAG3/NCR1/IL21/P2RX7/TNFSF4/IL12B/PRAM1/PTAFR/IL10/KLRC4-KLRK1/IL7R/SH2D1B/AGER/C4BPA/C4BPB/KIR2DL4/IL2/IL13RA2/NPPA/IL13/CLC	57	BP
GO:0002699	positive regulation of immune effector process	59/1530	198/17910	3.75599e-18	2.09389e-16	1.68348e-16	BTK/SASH3/SLAMF6/PTPRC/CCR2/CD74/HLA-DMB/CD28/IL12RB1/NCR3/LILRB1/CD226/CRTAM/CD84/FCER1G/ITGB2/LTA/CD86/FGR/FCER2/FOXP3/MZB1/NLRP3/CD80/CD300A/SH2D1A/CD244/TBX21/B2M/ITGAM/IL18RAP/VAV1/C3/TLR4/LAG3/CCL19/NR4A3/IL21/P2RX7/TNFSF4/IL12B/PTAFR/KLRC4-KLRK1/TNFRSF4/IFNG/SH2D1B/LBP/KIR2DL4/IL2/IL13RA2/PGC/FFAR3/NPPA/IL13/IL33/FFAR2/C6/ENPP3/RBP4	59	BP
GO:0030217	T cell differentiation	65/1530	234/17910	4.06673e-18	2.23535e-16	1.79721e-16	SASH3/SLAMF6/PTPRC/CD27/NCKAP1L/CCR2/RHOH/CD3E/DOCK2/CD4/CD74/CD2/CD28/GPR183/IL12RB1/TESPA1/PTPN22/CD3D/HLA-DOA/SPN/GPR18/IRF4/CD86/IL2RA/LILRB2/LILRB4/LY9/CCR7/CR1/PLA2G2D/PIK3R6/FOXP3/CCR6/CLEC4E/NLRP3/CD80/NFATC2/FUT7/LCK/CLEC4D/TBX21/B2M/CTLA4/PREX1/VAV1/ZAP70/JAK3/BATF/LAG3/CCL19/IRF1/TNFSF4/IL12B/ZNF683/IL7R/IL27/IFNG/CD1D/EOMES/SLC46A2/VNN1/IL2/ZBTB16/RORC/WNT1	65	BP
GO:0002444	myeloid leukocyte mediated immunity	111/1530	549/17910	4.07095e-18	2.23535e-16	1.79721e-16	BTK/CD53/PTPRC/GMFG/NCKAP1L/CCR2/DOCK2/TNFRSF1B/ITGAL/CTSS/PIK3CG/LAT2/CYBB/DOK3/ARHGAP9/TYROBP/FCGR2B/LAIR1/MNDA/TBC1D10C/MILR1/CD84/BIN2/FCER1G/FGL2/PECAM1/ITGB2/P2RX1/C3AR1/LILRB2/NFAM1/LYZ/FGR/CFP/CR1/FPR1/FCN1/CD300A/LILRB3/RAB37/ITGAX/CD14/SIGLEC9/SIRPB1/C5AR1/OSCAR/CLEC4D/B2M/FCGR2A/HK3/ITGAM/ADA2/CD33/RNASE2/SIGLEC5/ALOX5/SIGLEC14/C3/OLR1/CD93/ADGRE5/GPR84/CHGA/FPR2/CCL3/NR4A3/FCAR/ATP8B4…	111	BP
GO:0051234	establishment of localization	566/1530	4908/17910	7.38697e-18	4.0259e-16	3.2368e-16	BTK/CD53/PTPRC/GMFG/WAS/ICAM3/IL10RA/SNX20/NCKAP1L/NCF4/CCR2/IRF8/DOCK2/SLAMF1/CD4/CD74/TNFRSF1B/CD2/CD5/LCP2/CD40LG/ITGAL/CORO1A/IL16/CTSS/PIK3CG/LAT2/IL2RG/SLC7A7/TNFSF13B/LAX1/PTPN22/CYBB/HAVCR2/LILRB1/TLR10/CCR5/ABCD2/FCRL3/MEF2C/DOK3/ARHGAP9/AIF1/MS4A1/NCF1/SRGN/TYROBP/FCGR2B/LAIR1/PLEK/CD22/CRTAM/JCHAIN/MNDA/CD300LF/TBC1D10C/CD247/MILR1/CD84/BIN2/FCER1G/FGL2/PECAM1/ITGB2/TLR8/P2RX1/FERMT3/C…	566	BP
GO:0006968	cellular defense response	29/1530	53/17910	8.32291e-18	4.50239e-16	3.6199e-16	CCR2/ITK/FCMR/CCR5/NCF1/TYROBP/SPN/MNDA/LILRB2/TRAT1/CCR6/CD300C/SH2D1A/C5AR1/PRF1/KLRG1/CXCL9/NCR1/LSP1/LY96/CX3CR1/CLEC5A/CD5L/GNLY/LBP/KLRC2/KLRC3/KIR2DL4/KIR3DL2	29	BP
GO:0030141	secretory granule	143/1603	806/18675	1.81488e-17	9.24292e-16	7.65525e-16	CD53/PTPRC/GMFG/NCKAP1L/DOCK2/TNFRSF1B/ITGAL/CTSS/CYBB/DOK3/ARHGAP9/SRGN/TYROBP/LAIR1/MNDA/TBC1D10C/BIN2/FCER1G/FGL2/PECAM1/ITGB2/P2RX1/FERMT3/C3AR1/LILRB2/NFAM1/LYZ/FGR/CFP/CR1/FPR1/FCN1/CD300A/LILRB3/RAB37/ITGAX/APOA1/A2M/CD14/SIGLEC9/SELP/SIRPB1/C5AR1/OSCAR/CLEC4D/B2M/FCGR2A/HK3/ITGAM/SERPING1/ADA2/CD33/CTSW/RNASE2/SIGLEC5/SCG2/ALOX5/SIGLEC14/C3/OLR1/GZMB/CD93/ADGRE5/GPR84/CHGA/MMRN1/PLA2G2A/F…	143	CC
GO:0030246	carbohydrate binding	66/1397	252/16967	8.93116e-18	1.49788e-15	1.27454e-15	KLRB1/CD22/SIGLEC10/CLEC10A/SIGLEC7/FCER2/CD72/CLEC4E/FCN1/CLECL1/SIGLEC9/SELP/CD69/ENPP2/CLEC4D/HK3/CLEC6A/SIGLEC8/CD33/CLEC4A/ASGR2/SIGLEC5/SIGLEC1/KLRG1/LGALS2/CLEC17A/MRC1/SIGLEC14/OLR1/CD93/CHI3L2/KLRD1/SIGLEC6/FBP1/REG4/FCN3/SELL/KLRC1/CLEC9A/SELE/KLRC4-KLRK1/CLEC3B/C4B/CD209/PRG4/SUSD2/CLEC5A/CHI3L1/CLEC1A/COLEC12/SLC2A5/CLEC4C/NPTX2/SFTPD/CNTN2/KLRC2/KLRC3/CLEC12A/IL2/SIGLEC12/NCAN/CLEC4M…	66	MF
GO:0036230	granulocyte activation	103/1530	506/17910	4.25135e-17	2.28291e-15	1.83545e-15	CD53/PTPRC/GMFG/NCKAP1L/CCR2/DOCK2/TNFRSF1B/ITGAL/CTSS/CYBB/DOK3/ARHGAP9/TYROBP/FCGR2B/LAIR1/MNDA/TBC1D10C/BIN2/FCER1G/FGL2/PECAM1/ITGB2/P2RX1/C3AR1/LILRB2/NFAM1/LYZ/FGR/CFP/CR1/FPR1/FCN1/LILRA2/CD300A/LILRB3/RAB37/ITGAX/CD14/SIGLEC9/SIRPB1/C5AR1/OSCAR/CLEC4D/B2M/FCGR2A/HK3/ITGAM/IL18RAP/CCL5/ADA2/CD33/PREX1/RNASE2/SIGLEC5/ALOX5/SIGLEC14/C3/OLR1/CD93/ADGRE5/GPR84/FPR2/CCL3/FCAR/ATP8B4/SELL/PRAM1/…	103	BP
GO:0031012	extracellular matrix	98/1603	468/18675	5.13676e-17	2.44167e-15	2.02226e-15	CTSS/FGL2/C1QA/C1QB/C1QC/CFP/FCN1/SPOCK2/APOA1/A2M/TGM2/SERPING1/ADAMDEC1/ABI3BP/APOE/ANXA6/MMRN1/PODN/CPA3/MMP19/RARRES2/ICAM1/ORM2/CLEC3B/CRISPLD2/PRG4/DPT/CILP/THBS1/NDNF/CHI3L1/TPSAB1/SERPINA1/FMOD/PRELP/ECM2/FBLN5/ADAMTS8/CCDC80/ORM1/GREM1/TNXB/COL6A6/COL8A1/ADAM11/F13A1/AHSG/TPSB2/CCN1/COL4A3/ITIH1/COL4A4/MFAP4/SFRP2/WNT2/SPON1/SERPINC1/CXCL12/MGP/FGB/OGN/COL20A1/CTSG/SSC5D/FBN1/CMA1/GPC6/I…	98	CC
GO:0002237	response to molecule of bacterial origin	75/1530	309/17910	4.59851e-17	2.45131e-15	1.97084e-15	IL10RA/IRF8/CD180/TNFRSF1B/CSF2RB/PTPN22/HAVCR2/LILRB1/CCR5/LY86/MEF2C/NUGGC/FCGR2B/CNR2/LTA/LILRB2/CD96/KMO/CCR7/CD6/NLRP3/LILRA2/CD14/SELP/C5AR1/B2M/CCL5/TREM2/MRC1/TLR4/PTGER2/FASLG/HAMP/CCL3/VCAM1/AICDA/CYP1A1/STAP1/LY96/P2RX7/CX3CR1/TNFSF4/IL12B/PTGIR/PTAFR/ICAM1/IL10/SELE/CXCL10/KLRC4-KLRK1/C4B/IRAK3/ATP4B/EDNRB/LTF/CYP27B1/CYP1A2/TH/CCL2/LBP/TNIP3/CTSG/APOB/SSC5D/PCK1/ANKRD1/IDO1/CXCL2/PTG…	75	BP
GO:0001906	cell killing	50/1530	156/17910	4.84041e-17	2.56156e-15	2.05948e-15	SLAMF6/PTPRC/IL12RB1/SLAMF7/CORO1A/NCR3/HAVCR2/LILRB1/CD226/TYROBP/FCGR2B/CRTAM/LYZ/FCER2/PIK3R6/SH2D1A/B2M/PRF1/ITGAM/IL18RAP/VAV1/C3/GZMB/LAG3/CHGA/HAMP/GZMM/NCR1/IL21/STAP1/P2RX7/IL12B/ICAM1/KLRC4-KLRK1/IL7R/IFNG/AGER/CD5L/LTF/GNLY/CCL13/CTSG/KIR2DL4/CR1L/IL13/ELANE/PF4/KIR3DL1/DEFB4A/F2	50	BP
GO:0042102	positive regulation of T cell proliferation	37/1530	90/17910	5.5574e-17	2.91984e-15	2.34753e-15	SASH3/PTPRC/NCKAP1L/CCR2/CD3E/CD4/HLA-DMB/HLA-DPB1/CD28/CD40LG/IL12RB1/CORO1A/HLA-DPA1/TNFSF13B/HAVCR2/AIF1/IL2RA/LILRB2/CD6/FOXP3/RASAL3/CLECL1/CCL5/ZAP70/TMIGD2/EBI3/CCL19/VCAM1/IL21/TNFSF4/IL12B/CD209/CD1D/AGER/IL2/CD70/IGF2	37	BP
GO:0051046	regulation of secretion	135/1530	757/17910	6.21465e-17	3.24183e-15	2.60642e-15	CCR2/CD74/TNFRSF1B/CD2/CD40LG/PTPN22/HAVCR2/LILRB1/TLR10/MEF2C/AIF1/SRGN/FCGR2B/CD22/CRTAM/CD84/FCER1G/ITGB2/TLR8/P2RX1/FGR/KMO/CCR7/CSF1R/FOXP3/CLEC4E/FCN1/NLRP3/LILRA2/CD300A/PRKCB/TIFAB/CD244/APOA1/CD14/ITGAM/CLEC6A/CCL5/CD33/LILRA5/TREM2/APOE/BLK/TLR4/AQP1/ARRB1/NLRP12/CHGA/CCL19/CCL3/P2RY12/CHRNA6/NTSR1/GBP1/GJA5/P2RX7/APOA2/TNFSF4/PRAM1/PTAFR/CLEC9A/OSM/IL1RL1/ORM2/IL10/HTR2B/TNFRSF4/CPB2/C…	135	BP
GO:0042113	B cell activation	60/1530	215/17910	6.26491e-17	3.24487e-15	2.60886e-15	BTK/PTPRC/CD27/NCKAP1L/CD74/CD28/GPR183/CD40LG/SAMSN1/LAT2/TNFSF13B/LAX1/FCRL3/MEF2C/MS4A1/SLA2/TYROBP/FCGR2B/CD79A/CD22/MNDA/SLAMF8/NFAM1/FCRL1/CD19/CXCR5/FOXP3/MZB1/INPP5D/CCR6/CD300A/NFATC2/PRKCB/DOCK10/FLT3/TBX21/CTLA4/CR2/IKZF3/ZAP70/JAK3/BATF/PLCL2/TLR4/VCAM1/AICDA/IL21/TNFSF4/MFNG/POU2F2/IL10/TNFRSF4/IL7R/BANK1/ITM2A/ADGRG3/IL2/IL13/CHRNB2/POU1F1	60	BP
GO:0044433	cytoplasmic vesicle part	215/1603	1450/18675	2.29834e-16	1.00402e-14	8.31554e-15	CD53/PTPRC/GMFG/SNX20/NCKAP1L/NCF4/DOCK2/CD4/CD74/TNFRSF1B/HLA-DMB/HLA-DPB1/ITGAL/CORO1A/CTSS/HLA-DPA1/HLA-DMA/HLA-DRA/CYBB/CD3D/HLA-DRB1/DOK3/ARHGAP9/SLA2/HLA-DOA/SRGN/TYROBP/LAIR1/GPR18/MNDA/TLR7/TBC1D10C/FGD2/BIN2/FCER1G/FGL2/PECAM1/ITGB2/TLR8/HLA-DQA1/P2RX1/FERMT3/C3AR1/LILRB2/NFAM1/LYZ/FGR/CFP/CR1/FCGR1A/FPR1/FCN1/CD300A/LILRB3/TMEM150B/RAB37/HLA-DRB5/ITGAX/APOA1/FCGR1B/A2M/CD14/SIGLEC9/ACAP…	215	CC
GO:0062023	collagen-containing extracellular matrix	87/1603	399/18675	2.39387e-16	1.00402e-14	8.31554e-15	CTSS/FGL2/C1QA/C1QB/C1QC/CFP/FCN1/APOA1/A2M/TGM2/SERPING1/ADAMDEC1/ABI3BP/APOE/ANXA6/MMRN1/PODN/CPA3/RARRES2/ICAM1/ORM2/CLEC3B/PRG4/DPT/CILP/THBS1/TPSAB1/SERPINA1/FMOD/PRELP/ECM2/FBLN5/ADAMTS8/CCDC80/ORM1/GREM1/TNXB/COL6A6/COL8A1/ADAM11/F13A1/AHSG/TPSB2/CCN1/COL4A3/ITIH1/COL4A4/MFAP4/SFRP2/WNT2/SPON1/SERPINC1/CXCL12/MGP/FGB/OGN/COL20A1/CTSG/SSC5D/FBN1/CMA1/GPC6/ITIH2/ITIH5/COMP/EMILIN3/HRNR/NPPA/…	87	CC
GO:1903530	regulation of secretion by cell	127/1530	703/17910	1.96308e-16	1.0096e-14	8.11717e-15	CCR2/TNFRSF1B/CD2/CD40LG/PTPN22/HAVCR2/LILRB1/TLR10/MEF2C/AIF1/SRGN/FCGR2B/CD22/CRTAM/CD84/FCER1G/ITGB2/TLR8/P2RX1/FGR/KMO/CCR7/CSF1R/FOXP3/CLEC4E/FCN1/NLRP3/LILRA2/CD300A/PRKCB/CD244/APOA1/CD14/ITGAM/CLEC6A/CCL5/CD33/LILRA5/TREM2/APOE/BLK/TLR4/ARRB1/NLRP12/CHGA/CCL19/CCL3/P2RY12/CHRNA6/NTSR1/GBP1/GJA5/P2RX7/APOA2/TNFSF4/PRAM1/PTAFR/CLEC9A/OSM/IL1RL1/ORM2/IL10/HTR2B/TNFRSF4/CPB2/CRLF2/BANK1/DPP4/…	127	BP
GO:0005539	glycosaminoglycan binding	56/1397	199/16967	8.66717e-17	1.27191e-14	1.08226e-14	PTPRC/JCHAIN/PLA2G2D/NLRP3/SPOCK2/SELP/IGHM/ADA2/CCL23/TREM2/ABI3BP/APOE/PLA2G5/REG4/STAB1/SELL/FGF7/CXCL10/CLEC3B/CRISPLD2/THBS1/NDNF/ADAMTS8/LTF/CCDC80/TNXB/RSPO3/CXCL11/CCL8/SERPINC1/TNFAIP6/CTSG/APOB/RSPO1/FBN1/EPYC/COMP/HAPLN2/CCL15/NCAN/MMP7/LIPC/FN1/CCL7/APOA5/ELANE/PF4/SERPIND1/CEL/APOH/CXCL13/SAA1/ANGPTL3/FGF10/F11/F2	56	MF
GO:0042100	B cell proliferation	32/1530	71/17910	2.798e-16	1.42894e-14	1.14886e-14	BTK/PTPRC/NCKAP1L/CD74/GPR183/CD40LG/TNFSF13B/FCRL3/MEF2C/MS4A1/TYROBP/FCGR2B/CD79A/CD22/MNDA/CD19/MZB1/INPP5D/CD300A/NFATC2/CTLA4/CR2/IKZF3/PLCL2/TLR4/IL21/IL10/TNFRSF4/IL7R/IL2/IL13/CHRNB2	32	BP
GO:0042119	neutrophil activation	100/1530	499/17910	3.70482e-16	1.87891e-14	1.51063e-14	CD53/PTPRC/GMFG/NCKAP1L/DOCK2/TNFRSF1B/ITGAL/CTSS/CYBB/DOK3/ARHGAP9/TYROBP/FCGR2B/LAIR1/MNDA/TBC1D10C/BIN2/FCER1G/FGL2/PECAM1/ITGB2/P2RX1/C3AR1/LILRB2/NFAM1/LYZ/FGR/CFP/CR1/FPR1/FCN1/LILRA2/CD300A/LILRB3/RAB37/ITGAX/CD14/SIGLEC9/SIRPB1/C5AR1/OSCAR/CLEC4D/B2M/FCGR2A/HK3/ITGAM/IL18RAP/CCL5/ADA2/CD33/PREX1/RNASE2/SIGLEC5/ALOX5/SIGLEC14/C3/OLR1/CD93/ADGRE5/GPR84/FPR2/FCAR/ATP8B4/SELL/PRAM1/PTAFR/ORM2…	100	BP
GO:0002706	regulation of lymphocyte mediated immunity	45/1530	136/17910	4.60858e-16	2.32113e-14	1.86618e-14	BTK/SASH3/SLAMF6/PTPRC/WAS/CCR2/TNFRSF1B/CD28/IL12RB1/NCR3/HAVCR2/LILRB1/CD226/FCGR2B/CRTAM/FCER1G/LTA/CD96/CR1/FCER2/PIK3R6/FOXP3/NLRP3/SH2D1A/TBX21/B2M/IL18RAP/VAV1/C3/LAG3/NCR1/IL21/P2RX7/TNFSF4/IL12B/IL10/KLRC4-KLRK1/IL7R/SH2D1B/AGER/C4BPA/C4BPB/KIR2DL4/IL2/CLC	45	BP
GO:0097529	myeloid leukocyte migration	51/1530	170/17910	5.22035e-16	2.61125e-14	2.09943e-14	NCKAP1L/CCR2/CD74/PIK3CG/JAML/AIF1/SLAMF8/PECAM1/ITGB2/C3AR1/CCR1/CCR7/CMKLR1/PLA2G7/CD300A/C5AR1/CCL5/PREX1/CCL23/TREM2/SCG2/VAV1/CCL21/CSF3R/CHGA/CCL19/FPR2/CCL3/P2RY12/STAP1/CX3CR1/RARRES2/RIPOR2/CXCL10/THBS1/AGER/EDNRB/PLA2G1B/CD200R1/GREM1/CCL13/CCL2/SFTPD/LBP/CXCL12/CCL1/C5AR2/CCL24/CCL7/VEGFD/SAA1	51	BP
GO:0099503	secretory vesicle	153/1603	923/18675	6.70412e-16	2.65558e-14	2.19942e-14	CD53/PTPRC/GMFG/NCKAP1L/DOCK2/TNFRSF1B/ITGAL/CTSS/CYBB/DOK3/ARHGAP9/SRGN/TYROBP/LAIR1/MNDA/TBC1D10C/BIN2/FCER1G/FGL2/PECAM1/ITGB2/P2RX1/FERMT3/C3AR1/LILRB2/NFAM1/LYZ/FGR/CFP/CR1/FPR1/FCN1/CD300A/LILRB3/RAB37/ITGAX/APOA1/A2M/CD14/SIGLEC9/SELP/SIRPB1/C5AR1/OSCAR/CLEC4D/B2M/FCGR2A/HK3/ITGAM/SERPING1/ADA2/CD33/CTSW/RNASE2/SIGLEC5/SCG2/ALOX5/SIGLEC14/C3/OLR1/GZMB/CD93/ADGRE5/GPR84/CHGA/MMRN1/PLA2G2A/F…	153	CC
GO:0051240	positive regulation of multicellular organismal process	245/1530	1750/17910	7.06877e-16	3.51178e-14	2.82346e-14	EVI2B/BTK/SASH3/SLAMF6/PTPRC/CD27/NCKAP1L/CCR2/IRF8/CD3E/CD4/CD74/TNFRSF1B/HLA-DPB1/CD2/CD28/CD40LG/CST7/IL12RB1/HLA-DPA1/TESPA1/PPP1R16B/PTPN22/OTP/CYBB/HAVCR2/LILRB1/MEF2C/AIF1/TYROBP/SPN/PLEK/CRTAM/IRF4/TLR7/FCER1G/C1QA/ITGB2/TLR8/LTA/CD86/IL2RA/C3AR1/LILRB2/NFAM1/LILRB4/LY9/FGR/CCR1/CCR7/CSF1R/CMKLR1/CD6/PIK3R6/FOXP3/INPP5D/CPNE5/CCR6/CLEC4E/TIGIT/FCN1/NLRP3/GPSM3/CD80/LILRA2/PRKCB/ZBP1/CD244…	245	BP
GO:0050715	positive regulation of cytokine secretion	44/1530	132/17910	7.16307e-16	3.53459e-14	2.84179e-14	CD2/PTPN22/HAVCR2/AIF1/CRTAM/TLR8/FGR/CSF1R/CLEC4E/FCN1/NLRP3/LILRA2/CD244/CD14/CLEC6A/LILRA5/TLR4/NLRP12/CCL19/CCL3/P2RX7/CLEC9A/OSM/IL1RL1/ORM2/IL10/HTR2B/CRLF2/CLEC5A/AGER/ORM1/LRRK2/IGHD/IL26/CHIA/CCL1/MMP12/AGTR2/IL33/FFAR2/MMP8/SAA1/PYDC1/PAEP	44	BP
GO:0002790	peptide secretion	110/1530	582/17910	9.07704e-16	4.44897e-14	3.57695e-14	CD74/TNFRSF1B/CD2/LCP2/CD40LG/TNFSF13B/LAX1/PTPN22/HAVCR2/LILRB1/TLR10/AIF1/SRGN/FCGR2B/PLEK/CD22/CRTAM/TLR8/FGR/CCR7/CSF1R/FOXP3/CLEC4E/FCN1/NLRP3/LILRA2/CD244/CLECL1/APOA1/CD14/CLEC6A/CCL5/NLRC4/CD33/LILRA5/TREM2/SCG2/APOE/BLK/TLR4/ARRB1/NLRP12/CCL19/CCL3/GBP1/GJA5/P2RX7/APOA2/TNFSF4/GBP5/POU2F2/CLEC9A/OSM/IL1RL1/ORM2/IL10/HTR2B/TNFRSF4/CRLF2/BANK1/DPP4/VGF/CLEC5A/IFNG/CHI3L1/AGER/HNF1B/ORM1/PL…	110	BP
GO:0002440	production of molecular mediator of immune response	54/1530	191/17910	1.23021e-15	5.98946e-14	4.8155e-14	BTK/SASH3/PTPRC/CCR2/CD74/TNFRSF1B/CD28/CD40LG/TNFSF13B/LAX1/LILRB1/FCRL3/FCGR2B/CD22/FCER1G/FGL2/CD96/FOXP3/MZB1/CCR6/NLRP3/CD244/APOA1/TBX21/B2M/SAMHD1/HLA-DQB1/IL18RAP/JAK3/BATF/TLR4/CHGA/AICDA/NR4A3/APOA2/TNFSF4/IL12B/POU2F2/IL10/TNFRSF4/IL7R/ITM2A/IRAK3/KIR2DL4/IL2/IL13RA2/PGC/FFAR3/IL13/IL33/ELANE/FFAR2/RBP4/CLC	54	BP
GO:1902105	regulation of leukocyte differentiation	66/1530	267/17910	1.37247e-15	6.63783e-14	5.33678e-14	EVI2B/BTK/SASH3/PTPRC/CD27/NCKAP1L/CCR2/CD4/CD74/CD2/CD28/IL12RB1/TESPA1/LILRB1/FCRL3/HLA-DOA/TYROBP/FCGR2B/IRF4/RASSF2/SLAMF8/CD86/IL2RA/LILRB2/NFAM1/LILRB4/C1QC/CCR1/CR1/PIK3R6/FOXP3/INPP5D/NLRP3/CD80/NFATC2/LILRB3/TBX21/CTLA4/TMEM176B/TREM2/IKZF3/ZAP70/JAK3/TLR4/LAG3/CCL19/CCL3/IRF1/TNFSF4/IL12B/ZNF683/TMEM176A/IL7R/GPR55/IL27/IFNG/AGER/LTF/CLDN18/SLC46A2/VNN1/DCSTAMP/FBN1/IL2/ZBTB16/PF4	66	BP
GO:0050920	regulation of chemotaxis	53/1530	186/17910	1.57293e-15	7.55732e-14	6.07605e-14	CCR4/NCKAP1L/CCR2/CD74/GPR183/IL16/AIF1/GPR18/SLAMF8/C3AR1/CCR1/CCR7/CMKLR1/PLA2G7/GPSM3/CCL4/C5AR1/CCL5/TREM2/SCG2/S1PR1/CXCR4/CCL21/CCL19/FPR2/CCL3/P2RY12/STAP1/RARRES2/RIPOR2/CXCL10/KLRC4-KLRK1/TNFSF14/THBS1/AGER/PDGFRA/GREM1/CCL2/PLXNA4/NTRK3/LBP/CXCL12/SUCNR1/CCL1/C5AR2/CASR/FGF18/CCL7/ELANE/PADI2/VEGFD/CXCL13/FGF10	53	BP
GO:0019865	immunoglobulin binding	18/1397	23/16967	6.16107e-16	8.03677e-14	6.83842e-14	CD4/MS4A1/FCGR2B/CD22/JCHAIN/FCER2/FCGR1A/FCGR3A/LILRA2/FCGR1B/FCGR2A/FCGR2C/FCAR/MS4A2/FCGR3B/FCER1A/PIP/AMBP	18	MF
GO:0032496	response to lipopolysaccharide	70/1530	295/17910	1.80833e-15	8.63154e-14	6.93972e-14	IL10RA/IRF8/CD180/TNFRSF1B/CSF2RB/PTPN22/HAVCR2/LILRB1/CCR5/LY86/MEF2C/NUGGC/CNR2/LTA/LILRB2/CD96/KMO/CCR7/CD6/NLRP3/LILRA2/CD14/SELP/C5AR1/CCL5/TREM2/MRC1/TLR4/PTGER2/FASLG/HAMP/CCL3/VCAM1/AICDA/CYP1A1/STAP1/LY96/P2RX7/CX3CR1/TNFSF4/IL12B/PTGIR/PTAFR/ICAM1/IL10/SELE/CXCL10/KLRC4-KLRK1/IRAK3/ATP4B/EDNRB/LTF/CYP27B1/CYP1A2/TH/CCL2/LBP/TNIP3/CTSG/APOB/PCK1/ANKRD1/IDO1/PTGFR/IL13/ELANE/ACOD1/SCGB1A1…	70	BP
GO:0009306	protein secretion	105/1530	549/17910	1.84709e-15	8.7593e-14	7.04243e-14	TNFRSF1B/CD2/LCP2/CD40LG/TNFSF13B/LAX1/PTPN22/HAVCR2/LILRB1/TLR10/AIF1/SRGN/FCGR2B/PLEK/CD22/CRTAM/TLR8/FGR/CCR7/CSF1R/FOXP3/CLEC4E/FCN1/NLRP3/LILRA2/CD244/CLECL1/APOA1/CD14/CLEC6A/CCL5/NLRC4/CD33/LILRA5/TREM2/SCG2/APOE/BLK/TLR4/ARRB1/NLRP12/CCL19/CCL3/GBP1/GJA5/P2RX7/APOA2/TNFSF4/GBP5/POU2F2/CLEC9A/OSM/IL1RL1/ORM2/IL10/HTR2B/TNFRSF4/CRLF2/BANK1/DPP4/VGF/CLEC5A/IFNG/CHI3L1/AGER/HNF1B/ORM1/PLA2G1B…	105	BP
GO:0008201	heparin binding	46/1397	148/16967	7.86214e-16	8.9972e-14	7.65565e-14	PTPRC/PLA2G2D/SELP/ADA2/CCL23/ABI3BP/APOE/PLA2G5/REG4/SELL/FGF7/CXCL10/CLEC3B/CRISPLD2/THBS1/NDNF/ADAMTS8/LTF/CCDC80/TNXB/RSPO3/CXCL11/CCL8/SERPINC1/CTSG/APOB/RSPO1/FBN1/COMP/CCL15/MMP7/LIPC/FN1/CCL7/APOA5/ELANE/PF4/SERPIND1/CEL/APOH/CXCL13/SAA1/ANGPTL3/FGF10/F11/F2	46	MF
GO:0005125	cytokine activity	47/1397	154/16967	8.43009e-16	8.9972e-14	7.65565e-14	CD40LG/IL16/TNFSF13B/TNFSF8/LTA/CCL4/CCL5/CCL23/SCG2/EBI3/CCL21/CXCL9/FASLG/CCL19/CCL3/IL21/CCL25/TNFSF4/IL12B/OSM/IL10/CXCL10/IL32/TNFSF14/IL27/LTB/GREM1/CCL13/CXCL11/SCGB3A1/WNT2/IL26/CXCL12/CCL1/IL2/CCL24/VSTM1/CCL7/IL13/IL33/IL37/PF4/CD70/WNT1/CXCL13/NDP/IL36B	47	MF
GO:0002285	lymphocyte activation involved in immune response	48/1530	158/17910	2.19296e-15	1.03096e-13	8.28891e-14	SLAMF6/PTPRC/HLA-DMB/CD28/GPR183/CD40LG/ITGAL/APBB1IP/IL12RB1/CORO1A/HAVCR2/LILRB1/FCGR2B/SPN/IRF4/FGL2/CD86/LY9/CD19/FOXP3/CCR6/CLEC4E/NLRP3/CD80/DOCK10/CD244/CLEC4D/TBX21/JAK3/BATF/PLCL2/TLR4/LCP1/CCL19/AICDA/CD1C/TNFSF4/IL12B/ZNF683/MFNG/ICAM1/IL10/ITM2A/IL27/IFNG/EOMES/IL2/RORC	48	BP
GO:0007186	G protein-coupled receptor signaling pathway	170/1530	1087/17910	2.20225e-15	1.03096e-13	8.28891e-14	P2RY10/BTK/CCR4/P2RY8/CCR2/CD3E/GPR65/GPR183/PIK3CG/GNGT2/CXCR3/CCR5/CXCR6/GPR18/PLEK/P2RY13/FGD2/CNR2/RGS1/CCRL2/C3AR1/PIK3R5/GPR171/RGS18/CCR1/CCR7/CMKLR1/PIK3R6/CXCR5/CCR8/FPR3/S1PR4/FPR1/CCR6/FCN1/ARHGEF6/CCL4/P2RY14/APOA1/GPR34/C5AR1/TGM2/RASGRP4/CCL5/NSG2/PREX1/CCL23/GPR82/GPR132/GNG2/S1PR1/VAV1/GPR15/APOE/PDE6G/CXCR4/RGS13/ADGRL4/C3/PLCL2/CCL21/ACKR1/PROK1/GPR31/ARRB1/PTGER2/CXCL9/MARCO/AD…	170	BP
GO:0051047	positive regulation of secretion	86/1530	409/17910	2.50667e-15	1.166e-13	9.3746e-14	CD2/PTPN22/HAVCR2/AIF1/CRTAM/FCER1G/ITGB2/TLR8/FGR/KMO/CSF1R/CLEC4E/FCN1/NLRP3/LILRA2/CD244/CD14/ITGAM/CLEC6A/CD33/LILRA5/TREM2/BLK/TLR4/AQP1/ARRB1/NLRP12/CCL19/CCL3/NTSR1/P2RX7/TNFSF4/PTAFR/CLEC9A/OSM/IL1RL1/ORM2/IL10/HTR2B/TNFRSF4/CPB2/CRLF2/NPR1/CLEC5A/IFNG/AGER/EDNRB/ORM1/PLA2G1B/LRRK2/OR51E2/IGHD/C1QTNF1/RETN/IL26/CXCL12/UNC13A/CHIA/FGB/ADORA1/ANKRD1/CCL1/CASR/IL2/CYP4F2/SLC6A1/MMP12/NPPA/CF…	86	BP
GO:0070887	cellular response to chemical stimulus	381/1530	3100/17910	2.5476e-15	1.17754e-13	9.46738e-14	BTK/PTPRC/CCR4/CD27/WAS/SELPLG/IL10RA/NCKAP1L/NCF4/CCR2/IRF8/DOCK8/CD180/CD4/CD74/TNFRSF1B/HLA-DPB1/GPR183/CD40LG/LAPTM5/IL12RB1/CORO1A/IL16/CTSS/PIK3CG/HLA-DPA1/CSF2RB/HLA-DRA/IL2RG/TNFSF13B/PTPN22/TNFSF8/CYBB/HAVCR2/LILRB1/CXCR3/CCR5/LY86/CXCR6/MEF2C/HLA-DRB1/JAML/SPI1/PYHIN1/AIF1/NUGGC/NCF1/FCGR2B/GPR18/IRF4/CSF2RA/MNDA/CD300LF/P2RY13/TNFRSF13B/IL21R/BIN2/TNFRSF17/CNR2/FCER1G/SLAMF8/ITGB2/HLA-…	381	BP
GO:0032609	interferon-gamma production	38/1530	105/17910	3.1782e-15	1.45977e-13	1.17365e-13	SASH3/SLAMF6/CCR2/IRF8/CD3E/ITK/HLA-DPB1/CD2/IL12RB1/HLA-DPA1/PTPN22/HAVCR2/LILRB1/SPN/TLR7/TLR8/LTA/CD96/CCR7/FOXP3/CD244/CD14/IL18RAP/EBI3/TLR4/IL21/TNFSF4/IL12B/IL1RL1/IL10/KLRC4-KLRK1/IL27/PDCD1LG2/EOMES/TXK/IL2/IL33/SCGB1A1	38	BP
GO:0045088	regulation of innate immune response	90/1530	440/17910	3.23387e-15	1.47606e-13	1.18675e-13	BTK/SLAMF6/ICAM3/CTSS/NCR3/PTPN22/HAVCR2/LILRB1/TLR10/FCRL3/PYHIN1/CD226/FCGR2B/CRTAM/IRF4/MNDA/CD300LF/TLR7/FCER1G/SLAMF8/ITGB2/TLR8/CLEC10A/FGR/CD96/CR1/PIK3R6/CLEC4E/FCN1/ICAM2/LILRA2/CD300A/LILRA4/NLRC3/SH2D1A/VSIG4/A2M/CD14/RFTN1/CLEC4D/SAMHD1/ITGAM/IL18RAP/CLEC6A/SERPING1/CCL5/NLRC4/CLEC4A/BIRC3/VAV1/APOE/TLR4/LAG3/MARCO/FPR2/IRF1/NCR1/IL21/LY96/IL12B/GBP5/KLRC4-KLRK1/CD209/IFNG/SH2D1B/CD1D…	90	BP
GO:0002520	immune system development	152/1530	938/17910	3.76153e-15	1.70624e-13	1.37181e-13	EVI2B/BTK/SASH3/SLAMF6/PTPRC/CCR4/CD27/NCKAP1L/CCR2/IRF8/RHOH/CD3E/DOCK2/CD4/CD74/CD2/CD28/GPR183/CD40LG/IL12RB1/TESPA1/PTPN22/HAVCR2/LILRB1/CD3D/FCRL3/MEF2C/SPI1/ICOS/MS4A1/IKZF1/HLA-DOA/TYROBP/FCGR2B/SPN/CD79A/GPR18/PLEK/IRF4/RASSF2/FCER1G/FLI1/SLAMF8/LTA/CD86/IL2RA/LILRB2/NFAM1/LILRB4/LY9/GPR171/C1QC/CCR1/CD19/CCR7/CR1/CSF1R/PLA2G2D/PIK3R6/CXCR5/FOXP3/INPP5D/CCR6/CLEC4E/PDCD1/NLRP3/CD80/NFATC2…	152	BP
GO:0002283	neutrophil activation involved in immune response	96/1530	488/17910	5.02979e-15	2.26744e-13	1.82301e-13	CD53/PTPRC/GMFG/NCKAP1L/DOCK2/TNFRSF1B/ITGAL/CTSS/CYBB/DOK3/ARHGAP9/TYROBP/LAIR1/MNDA/TBC1D10C/BIN2/FCER1G/FGL2/PECAM1/ITGB2/P2RX1/C3AR1/LILRB2/NFAM1/LYZ/FGR/CFP/CR1/FPR1/FCN1/LILRA2/CD300A/LILRB3/RAB37/ITGAX/CD14/SIGLEC9/SIRPB1/C5AR1/OSCAR/CLEC4D/B2M/FCGR2A/HK3/ITGAM/ADA2/CD33/RNASE2/SIGLEC5/ALOX5/SIGLEC14/C3/OLR1/CD93/ADGRE5/GPR84/FPR2/FCAR/ATP8B4/SELL/PRAM1/PTAFR/ORM2/ALDH3B1/CRISPLD2/CHIT1/CL…	96	BP
GO:0071310	cellular response to organic substance	326/1530	2564/17910	5.64098e-15	2.52737e-13	2.03199e-13	BTK/PTPRC/CCR4/CD27/WAS/SELPLG/IL10RA/CCR2/IRF8/DOCK8/CD180/CD4/CD74/TNFRSF1B/HLA-DPB1/CD40LG/LAPTM5/IL12RB1/CORO1A/IL16/CTSS/PIK3CG/HLA-DPA1/CSF2RB/HLA-DRA/IL2RG/TNFSF13B/PTPN22/TNFSF8/CYBB/HAVCR2/LILRB1/CXCR3/CCR5/LY86/CXCR6/MEF2C/HLA-DRB1/SPI1/PYHIN1/AIF1/NUGGC/FCGR2B/IRF4/CSF2RA/MNDA/CD300LF/P2RY13/TNFRSF13B/IL21R/TNFRSF17/FCER1G/ITGB2/HLA-DQA1/LTA/CD86/CCRL2/IL2RA/LILRB2/CCR1/KMO/CCR7/FCER2/…	326	BP
GO:0031341	regulation of cell killing	33/1530	82/17910	5.70347e-15	2.53978e-13	2.04197e-13	SLAMF6/PTPRC/IL12RB1/NCR3/HAVCR2/LILRB1/CD226/TYROBP/FCGR2B/CRTAM/FCER2/PIK3R6/SH2D1A/B2M/PRF1/ITGAM/IL18RAP/VAV1/LAG3/NCR1/IL21/STAP1/P2RX7/IL12B/ICAM1/KLRC4-KLRK1/IL7R/IFNG/AGER/CD5L/KIR2DL4/CR1L/IL13	33	BP
GO:0072676	lymphocyte migration	34/1530	87/17910	6.30642e-15	2.79126e-13	2.24416e-13	CCR2/DOCK8/GPR183/PIK3CG/CXCR3/AIF1/SPN/CCR7/MYO1G/CCR6/ITGB7/CCL4/TBX21/CCL5/S1PR1/GPR15/ZAP70/CCL21/CCL3/AIRE/ICAM1/RIPOR2/CXCL10/KLRC4-KLRK1/TNFSF14/GCSAML/CD200R1/CCL2/CXCL11/CXCL12/CCL7/PADI2/CXCL13/SAA1	34	BP
GO:0001909	leukocyte mediated cytotoxicity	36/1530	97/17910	6.81786e-15	2.99945e-13	2.41154e-13	SLAMF6/PTPRC/IL12RB1/SLAMF7/CORO1A/NCR3/HAVCR2/LILRB1/CD226/TYROBP/FCGR2B/CRTAM/PIK3R6/SH2D1A/B2M/PRF1/ITGAM/IL18RAP/VAV1/GZMB/LAG3/GZMM/NCR1/IL21/STAP1/P2RX7/IL12B/ICAM1/KLRC4-KLRK1/IL7R/AGER/CTSG/KIR2DL4/ELANE/KIR3DL1/F2	36	BP
GO:0002446	neutrophil mediated immunity	97/1530	499/17910	7.91826e-15	3.4627e-13	2.78399e-13	CD53/PTPRC/GMFG/NCKAP1L/DOCK2/TNFRSF1B/ITGAL/CTSS/CYBB/DOK3/ARHGAP9/TYROBP/LAIR1/MNDA/TBC1D10C/BIN2/FCER1G/FGL2/PECAM1/ITGB2/P2RX1/C3AR1/LILRB2/NFAM1/LYZ/FGR/CFP/CR1/FPR1/FCN1/CD300A/LILRB3/RAB37/ITGAX/CD14/SIGLEC9/SIRPB1/C5AR1/OSCAR/CLEC4D/B2M/FCGR2A/HK3/ITGAM/ADA2/CD33/RNASE2/SIGLEC5/ALOX5/SIGLEC14/C3/OLR1/CD93/ADGRE5/GPR84/FPR2/FCAR/ATP8B4/SELL/PRAM1/PTAFR/ORM2/ALDH3B1/CRISPLD2/CHIT1/CLEC5A/MC…	97	BP
GO:0001818	negative regulation of cytokine production	68/1530	290/17910	8.62067e-15	3.74743e-13	3.01291e-13	BTK/PTPRC/NCKAP1L/SLAMF1/PTPN22/HAVCR2/LILRB1/ABCD2/SRGN/TYROBP/FCGR2B/GPR18/CD84/TLR8/CD96/CMKLR1/FOXP3/INPP5D/TIGIT/NLRP3/LILRA4/NLRC3/APOA1/VSIG4/TBX21/CD33/CLEC4A/LILRA5/TREM2/JAK3/TLR4/LAG3/ARRB1/KLF2/NLRP12/GBP1/APOA2/CX3CR1/TNFSF4/IL12B/IL1RL1/IL10/BANK1/GATA6/PDCD1LG2/IFNG/THBS1/IRAK3/AGER/LTF/ORM1/CD200R1/SFTPD/MEFV/LBP/SSC5D/C5AR2/IDO1/FN1/FFAR4/IL13/IL33/ELANE/MMP8/ACOD1/SCGB1A1/F2/NLR…	68	BP
GO:0043312	neutrophil degranulation	95/1530	485/17910	9.26864e-15	4.00526e-13	3.22021e-13	CD53/PTPRC/GMFG/NCKAP1L/DOCK2/TNFRSF1B/ITGAL/CTSS/CYBB/DOK3/ARHGAP9/TYROBP/LAIR1/MNDA/TBC1D10C/BIN2/FCER1G/FGL2/PECAM1/ITGB2/P2RX1/C3AR1/LILRB2/NFAM1/LYZ/FGR/CFP/CR1/FPR1/FCN1/CD300A/LILRB3/RAB37/ITGAX/CD14/SIGLEC9/SIRPB1/C5AR1/OSCAR/CLEC4D/B2M/FCGR2A/HK3/ITGAM/ADA2/CD33/RNASE2/SIGLEC5/ALOX5/SIGLEC14/C3/OLR1/CD93/ADGRE5/GPR84/FPR2/FCAR/ATP8B4/SELL/PRAM1/PTAFR/ORM2/ALDH3B1/CRISPLD2/CHIT1/CLEC5A/MC…	95	BP
GO:0050853	B cell receptor signaling pathway	26/1530	53/17910	1.36666e-14	5.871e-13	4.72025e-13	BTK/PTPRC/NCKAP1L/LAT2/PTPN22/FCRL3/MEF2C/MS4A1/FCGR2B/CD79A/CD22/MNDA/NFAM1/CD19/CD300A/NFATC2/PRKCB/LPXN/RFTN1/CTLA4/BLK/PLCL2/KLHL6/STAP1/GCSAML/PAX5	26	BP
GO:0002791	regulation of peptide secretion	94/1530	483/17910	1.94394e-14	8.30212e-13	6.67487e-13	CD74/TNFRSF1B/CD2/CD40LG/PTPN22/HAVCR2/LILRB1/TLR10/AIF1/SRGN/FCGR2B/CD22/CRTAM/TLR8/FGR/CCR7/CSF1R/FOXP3/CLEC4E/FCN1/NLRP3/LILRA2/CD244/APOA1/CD14/CLEC6A/CCL5/CD33/LILRA5/TREM2/APOE/BLK/TLR4/ARRB1/NLRP12/CCL19/CCL3/GBP1/GJA5/P2RX7/APOA2/TNFSF4/CLEC9A/OSM/IL1RL1/ORM2/IL10/HTR2B/TNFRSF4/CRLF2/BANK1/DPP4/CLEC5A/IFNG/AGER/ORM1/PLA2G1B/CD200R1/ADRA2A/LRRK2/OR51E2/IGHD/IL26/CHIA/FGB/ADORA1/SSC5D/ANKRD…	94	BP
GO:0002687	positive regulation of leukocyte migration	40/1530	121/17910	2.0354e-14	8.64218e-13	6.94827e-13	NCKAP1L/CCR2/DOCK8/CD74/AIF1/SPN/C3AR1/CCR1/CCR7/CMKLR1/PLA2G7/GPSM3/CCL4/SELP/C5AR1/CCL5/TREM2/CCL21/CCL19/FPR2/CCL3/P2RY12/PTAFR/RARRES2/ICAM1/RIPOR2/CXCL10/TNFSF14/THBS1/AGER/CCL8/LBP/CXCL12/CCL1/CCL24/CCL7/ELANE/VEGFD/TACR1/CXCL13	40	BP
GO:0051239	regulation of multicellular organismal process	381/1530	3144/17910	2.28935e-14	9.66423e-13	7.77e-13	EVI2B/BTK/SASH3/SLAMF6/PTPRC/CD27/NCKAP1L/CCR2/IRF8/CD3E/SLAMF1/CD4/CD74/TNFRSF1B/HLA-DPB1/CD2/CD28/GPR183/CD40LG/CST7/IL12RB1/PIK3CG/HLA-DPA1/TESPA1/PPP1R16B/PTPN22/OTP/CYBB/HAVCR2/LILRB1/TLR10/ABCD2/FCRL3/MEF2C/SPI1/AIF1/TPH1/PTGDS/HLA-DOA/SRGN/TYROBP/FCGR2B/SPN/GPR18/PLEK/CRTAM/IRF4/TLR7/RASSF2/CD84/FCER1G/C1QA/SLAMF8/ITGB2/TLR8/P2RX1/LTA/CD86/IL2RA/C3AR1/LILRB2/NFAM1/LILRB4/LY9/GPR171/FGR/C1Q…	381	BP
GO:1903532	positive regulation of secretion by cell	80/1530	381/17910	2.61326e-14	1.09682e-12	8.81836e-13	CD2/PTPN22/HAVCR2/AIF1/CRTAM/FCER1G/ITGB2/TLR8/FGR/KMO/CSF1R/CLEC4E/FCN1/NLRP3/LILRA2/CD244/CD14/ITGAM/CLEC6A/CD33/LILRA5/TREM2/BLK/TLR4/ARRB1/NLRP12/CCL19/CCL3/NTSR1/P2RX7/TNFSF4/PTAFR/CLEC9A/OSM/IL1RL1/ORM2/IL10/HTR2B/TNFRSF4/CPB2/CRLF2/CLEC5A/IFNG/AGER/ORM1/PLA2G1B/LRRK2/OR51E2/IGHD/C1QTNF1/RETN/IL26/CXCL12/UNC13A/CHIA/FGB/ANKRD1/CCL1/CASR/IL2/MMP12/NPPA/CFTR/AGTR2/FGG/IL13/CDK5R2/IL33/NKX6-1/…	80	BP
GO:0050714	positive regulation of protein secretion	62/1530	256/17910	2.76008e-14	1.15182e-12	9.26057e-13	CD2/PTPN22/HAVCR2/AIF1/CRTAM/TLR8/FGR/CSF1R/CLEC4E/FCN1/NLRP3/LILRA2/CD244/CD14/CLEC6A/CD33/LILRA5/TREM2/BLK/TLR4/ARRB1/NLRP12/CCL19/CCL3/P2RX7/TNFSF4/CLEC9A/OSM/IL1RL1/ORM2/IL10/HTR2B/TNFRSF4/CRLF2/CLEC5A/AGER/ORM1/PLA2G1B/LRRK2/OR51E2/IGHD/IL26/CHIA/FGB/ANKRD1/CCL1/CASR/IL2/MMP12/CFTR/AGTR2/FGG/IL13/IL33/NKX6-1/FGA/FFAR2/MMP8/SAA1/RBP4/PYDC1/PAEP	62	BP
GO:0010033	response to organic substance	380/1530	3138/17910	2.80944e-14	1.16576e-12	9.37264e-13	BTK/PTPRC/CCR4/CD27/WAS/SELPLG/IL10RA/CCR2/IRF8/DOCK8/CD180/CD4/CD74/TNFRSF1B/HLA-DPB1/CD40LG/LAPTM5/IL12RB1/CORO1A/IL16/CTSS/PIK3CG/HLA-DPA1/CSF2RB/HLA-DRA/IL2RG/TNFSF13B/PTPN22/TNFSF8/CYBB/HAVCR2/LILRB1/CXCR3/CCR5/LY86/CXCR6/MEF2C/HLA-DRB1/SPI1/PYHIN1/AIF1/NUGGC/FCGR2B/IRF4/CSF2RA/MNDA/CD300LF/P2RY13/TNFRSF13B/IL21R/TNFRSF17/CNR2/FCER1G/ITGB2/HLA-DQA1/P2RX1/LTA/CD86/CCRL2/IL2RA/LILRB2/CD96/CCR1…	380	BP
GO:0050708	regulation of protein secretion	90/1530	456/17910	3.01234e-14	1.24289e-12	9.99278e-13	TNFRSF1B/CD2/CD40LG/PTPN22/HAVCR2/LILRB1/TLR10/AIF1/SRGN/FCGR2B/CD22/CRTAM/TLR8/FGR/CCR7/CSF1R/FOXP3/CLEC4E/FCN1/NLRP3/LILRA2/CD244/APOA1/CD14/CLEC6A/CCL5/CD33/LILRA5/TREM2/APOE/BLK/TLR4/ARRB1/NLRP12/CCL19/CCL3/GBP1/GJA5/P2RX7/APOA2/TNFSF4/CLEC9A/OSM/IL1RL1/ORM2/IL10/HTR2B/TNFRSF4/CRLF2/BANK1/DPP4/CLEC5A/IFNG/AGER/ORM1/PLA2G1B/CD200R1/ADRA2A/LRRK2/OR51E2/IGHD/IL26/CHIA/FGB/SSC5D/ANKRD1/CCL1/C5AR2…	90	BP
GO:0050866	negative regulation of cell activation	51/1530	187/17910	3.71315e-14	1.52344e-12	1.22483e-12	BTK/PTPRC/CCR2/CD74/CST7/SAMSN1/LAX1/PTPN22/HAVCR2/LILRB1/SLA2/TYROBP/FCGR2B/SPN/MNDA/CD300LF/MILR1/CD84/CNR2/LST1/IL2RA/LILRB2/FOXP3/INPP5D/TIGIT/CD300A/VSIG4/TBX21/CTLA4/APOE/JAK3/LAG3/IRF1/ADGRF5/TNFSF4/RIPOR2/IL10/BANK1/PDCD1LG2/TSPAN32/FGL1/PDGFRA/SFTPD/C1QTNF1/IL2/IL13RA2/IDO1/FGG/ENPP3/SCGB1A1/F2	51	BP
GO:0070098	chemokine-mediated signaling pathway	25/1530	51/17910	4.51088e-14	1.84039e-12	1.47967e-12	CCR4/CCR2/CXCR3/CCR5/CXCR6/CCRL2/CCR1/CCR7/CMKLR1/CXCR5/CCR8/CCR6/CCL5/TREM2/CXCR4/CCL21/ACKR1/CX3CR1/CXCL10/CXCL11/CXCR1/CXCL12/XCR1/ACKR2/PADI2	25	BP
GO:0048534	hematopoietic or lymphoid organ development	143/1530	890/17910	5.31457e-14	2.15624e-12	1.73361e-12	EVI2B/BTK/SASH3/SLAMF6/PTPRC/CD27/NCKAP1L/CCR2/IRF8/RHOH/CD3E/DOCK2/CD4/CD74/CD2/CD28/GPR183/CD40LG/IL12RB1/TESPA1/PTPN22/LILRB1/CD3D/FCRL3/MEF2C/SPI1/MS4A1/IKZF1/HLA-DOA/TYROBP/FCGR2B/SPN/CD79A/GPR18/PLEK/IRF4/RASSF2/FCER1G/FLI1/SLAMF8/LTA/CD86/IL2RA/LILRB2/NFAM1/LILRB4/LY9/GPR171/C1QC/CCR1/CD19/CCR7/CR1/CSF1R/PLA2G2D/PIK3R6/CXCR5/FOXP3/INPP5D/CCR6/CLEC4E/NLRP3/CD80/NFATC2/PRKCB/LILRB3/DOCK10/FU…	143	BP
GO:0050921	positive regulation of chemotaxis	41/1530	130/17910	5.88885e-14	2.37604e-12	1.91032e-12	CCR4/NCKAP1L/CCR2/CD74/IL16/AIF1/C3AR1/CCR1/CCR7/CMKLR1/PLA2G7/GPSM3/CCL4/C5AR1/CCL5/TREM2/SCG2/S1PR1/CXCR4/CCL21/CCL19/FPR2/CCL3/P2RY12/RARRES2/RIPOR2/CXCL10/TNFSF14/THBS1/AGER/NTRK3/LBP/CXCL12/SUCNR1/CCL1/CASR/FGF18/CCL7/VEGFD/CXCL13/FGF10	41	BP
GO:0050729	positive regulation of inflammatory response	45/1530	153/17910	6.09661e-14	2.44635e-12	1.96685e-12	BTK/CCR2/CD28/PIK3CG/TLR10/TLR7/FCER1G/C1QA/ITGB2/LTA/CCR7/CD6/PLA2G7/GPSM3/TGM2/ITGAM/LILRA5/TREM2/C3/TLR4/ETS1/NLRP12/PLA2G2A/CCL3/IL21/STAP1/TNFSF4/IL12B/GBP5/OSM/IL1RL1/AGER/LRRK2/LBP/SUCNR1/CCL1/IL2/IDO1/FFAR3/CREB3L3/NPPA/CCL24/IL33/FFAR2/MMP8	45	BP
GO:1990868	response to chemokine	27/1530	60/17910	6.25101e-14	2.48104e-12	1.99475e-12	CCR4/CCR2/DOCK8/CXCR3/CCR5/CXCR6/CCRL2/CCR1/CCR7/CMKLR1/CXCR5/CCR8/CCR6/CCL5/TREM2/CXCR4/CCL21/ACKR1/CX3CR1/RIPOR2/CXCL10/CXCL11/CXCR1/CXCL12/XCR1/ACKR2/PADI2	27	BP
GO:1990869	cellular response to chemokine	27/1530	60/17910	6.25101e-14	2.48104e-12	1.99475e-12	CCR4/CCR2/DOCK8/CXCR3/CCR5/CXCR6/CCRL2/CCR1/CCR7/CMKLR1/CXCR5/CCR8/CCR6/CCL5/TREM2/CXCR4/CCL21/ACKR1/CX3CR1/RIPOR2/CXCL10/CXCL11/CXCR1/CXCL12/XCR1/ACKR2/PADI2	27	BP
GO:0002286	T cell activation involved in immune response	33/1530	88/17910	6.41721e-14	2.52071e-12	2.02664e-12	SLAMF6/HLA-DMB/GPR183/ITGAL/APBB1IP/IL12RB1/HAVCR2/LILRB1/FCGR2B/SPN/IRF4/FGL2/CD86/LY9/FOXP3/CLEC4E/NLRP3/CD80/CLEC4D/TBX21/JAK3/BATF/LCP1/CCL19/CD1C/TNFSF4/IL12B/ICAM1/IL27/IFNG/EOMES/IL2/RORC	33	BP
GO:0032649	regulation of interferon-gamma production	34/1530	93/17910	6.41998e-14	2.52071e-12	2.02664e-12	SASH3/SLAMF6/CCR2/IRF8/CD3E/HLA-DPB1/CD2/IL12RB1/HLA-DPA1/PTPN22/HAVCR2/LILRB1/TLR7/TLR8/LTA/CD96/CCR7/FOXP3/CD244/CD14/EBI3/TLR4/IL21/TNFSF4/IL12B/IL1RL1/IL10/KLRC4-KLRK1/IL27/PDCD1LG2/TXK/IL2/IL33/SCGB1A1	34	BP
GO:0002793	positive regulation of peptide secretion	64/1530	275/17910	7.74809e-14	3.0259e-12	2.43281e-12	CD2/PTPN22/HAVCR2/AIF1/CRTAM/TLR8/FGR/CSF1R/CLEC4E/FCN1/NLRP3/LILRA2/CD244/CD14/CLEC6A/CD33/LILRA5/TREM2/BLK/TLR4/ARRB1/NLRP12/CCL19/CCL3/P2RX7/TNFSF4/CLEC9A/OSM/IL1RL1/ORM2/IL10/HTR2B/TNFRSF4/CRLF2/CLEC5A/AGER/ORM1/PLA2G1B/LRRK2/OR51E2/IGHD/IL26/CHIA/FGB/ADORA1/ANKRD1/CCL1/CASR/IL2/MMP12/CFTR/AGTR2/FGG/IL13/IL33/NKX6-1/FGA/FFAR2/MMP8/KISS1/SAA1/RBP4/PYDC1/PAEP	64	BP
GO:0031410	cytoplasmic vesicle	283/1603	2179/18675	9.95137e-14	3.73438e-12	3.09292e-12	BTK/CD53/CYTIP/PTPRC/GMFG/WAS/SLA/SNX20/NCKAP1L/NCF4/DOCK2/CD4/RNASE6/CD74/TNFRSF1B/HLA-DMB/HLA-DPB1/CST7/ITGAL/CORO1A/CTSS/HLA-DPA1/HLA-DMA/HLA-DRA/IL2RG/CYBB/HAVCR2/CCR5/CD3D/HLA-DRB1/DOK3/ARHGAP9/SLA2/NCF1/HLA-DOA/SRGN/TYROBP/CD79A/LAIR1/GPR18/CD22/MNDA/TLR7/MPEG1/TBC1D10C/FGD2/BIN2/FCER1G/FGL2/PECAM1/ITGB2/TLR8/HLA-DQA1/P2RX1/FERMT3/C3AR1/LILRB2/NFAM1/LYZ/FGR/CFP/CR1/ARHGDIB/FCGR1A/WIPF1/FPR1…	283	CC
GO:0042613	MHC class II protein complex	14/1603	16/18675	1.13784e-13	4.0013e-12	3.31399e-12	CD74/HLA-DMB/HLA-DPB1/HLA-DPA1/HLA-DMA/HLA-DRA/HLA-DRB1/HLA-DOA/HLA-DQA1/HLA-DRB5/HLA-DQB1/HLA-DOB/HLA-DQB2/HLA-DQA2	14	CC
GO:0097708	intracellular vesicle	283/1603	2182/18675	1.1785e-13	4.0013e-12	3.31399e-12	BTK/CD53/CYTIP/PTPRC/GMFG/WAS/SLA/SNX20/NCKAP1L/NCF4/DOCK2/CD4/RNASE6/CD74/TNFRSF1B/HLA-DMB/HLA-DPB1/CST7/ITGAL/CORO1A/CTSS/HLA-DPA1/HLA-DMA/HLA-DRA/IL2RG/CYBB/HAVCR2/CCR5/CD3D/HLA-DRB1/DOK3/ARHGAP9/SLA2/NCF1/HLA-DOA/SRGN/TYROBP/CD79A/LAIR1/GPR18/CD22/MNDA/TLR7/MPEG1/TBC1D10C/FGD2/BIN2/FCER1G/FGL2/PECAM1/ITGB2/TLR8/HLA-DQA1/P2RX1/FERMT3/C3AR1/LILRB2/NFAM1/LYZ/FGR/CFP/CR1/ARHGDIB/FCGR1A/WIPF1/FPR1…	283	CC
GO:0030097	hemopoiesis	137/1530	847/17910	1.12073e-13	4.35355e-12	3.50023e-12	EVI2B/BTK/SASH3/SLAMF6/PTPRC/CD27/NCKAP1L/CCR2/IRF8/RHOH/CD3E/DOCK2/CD4/CD74/CD2/CD28/GPR183/CD40LG/IL12RB1/TESPA1/PTPN22/LILRB1/CD3D/FCRL3/MEF2C/SPI1/MS4A1/IKZF1/HLA-DOA/TYROBP/FCGR2B/SPN/CD79A/GPR18/PLEK/IRF4/RASSF2/FCER1G/FLI1/SLAMF8/CD86/IL2RA/LILRB2/NFAM1/LILRB4/LY9/GPR171/C1QC/CCR1/CD19/CCR7/CR1/CSF1R/PLA2G2D/PIK3R6/FOXP3/INPP5D/CCR6/CLEC4E/NLRP3/CD80/NFATC2/PRKCB/LILRB3/DOCK10/FUT7/LCK/FLT…	137	BP
GO:0002688	regulation of leukocyte chemotaxis	36/1530	105/17910	1.15453e-13	4.46112e-12	3.58672e-12	NCKAP1L/CCR2/CD74/AIF1/GPR18/SLAMF8/C3AR1/CCR1/CCR7/CMKLR1/PLA2G7/GPSM3/CCL4/C5AR1/CCL5/CCL21/CCL19/FPR2/CCL3/STAP1/RARRES2/RIPOR2/CXCL10/KLRC4-KLRK1/TNFSF14/THBS1/GREM1/CCL2/LBP/CXCL12/CCL1/C5AR2/CCL7/PADI2/VEGFD/CXCL13	36	BP
GO:0046631	alpha-beta T cell activation	41/1530	133/17910	1.39375e-13	5.35713e-12	4.30711e-12	SASH3/SLAMF6/PTPRC/NCKAP1L/CCR2/CD3E/DOCK2/CD28/GPR183/IL12RB1/LILRB1/SPN/GPR18/IRF4/CD86/LY9/PLA2G2D/FOXP3/NLRP3/CD80/CD300A/RASAL3/FUT7/TBX21/CLEC4A/ZAP70/JAK3/BATF/EBI3/CCL19/IRF1/TNFSF4/IL12B/ZNF683/IL27/IFNG/AGER/EOMES/IL2/ZBTB16/RORC	41	BP
GO:0002695	negative regulation of leukocyte activation	46/1530	163/17910	1.71172e-13	6.54486e-12	5.26204e-12	BTK/PTPRC/CCR2/CD74/CST7/SAMSN1/LAX1/PTPN22/HAVCR2/LILRB1/SLA2/TYROBP/FCGR2B/SPN/MNDA/CD300LF/MILR1/CD84/CNR2/LST1/IL2RA/LILRB2/FOXP3/INPP5D/TIGIT/CD300A/VSIG4/TBX21/CTLA4/JAK3/LAG3/IRF1/ADGRF5/TNFSF4/RIPOR2/IL10/BANK1/PDCD1LG2/TSPAN32/FGL1/SFTPD/IL2/IL13RA2/IDO1/ENPP3/SCGB1A1	46	BP
GO:0030667	secretory granule membrane	66/1603	293/18675	2.08724e-13	6.76457e-12	5.6026e-12	CD53/PTPRC/NCKAP1L/TNFRSF1B/ITGAL/CYBB/DOK3/TYROBP/LAIR1/TBC1D10C/FCER1G/PECAM1/ITGB2/P2RX1/C3AR1/LILRB2/NFAM1/CR1/FPR1/CD300A/LILRB3/RAB37/ITGAX/CD14/SIGLEC9/SELP/SIRPB1/C5AR1/CLEC4D/FCGR2A/ITGAM/CD33/SIGLEC5/SIGLEC14/OLR1/CD93/ADGRE5/GPR84/FPR2/FCAR/ATP8B4/SELL/PTAFR/ALDH3B1/CLEC5A/MCEMP1/PLA1A/CEACAM3/ADGRE3/SLC2A5/IQGAP2/CLEC4C/FCGR3B/VNN1/ABCA3/CXCR1/PIGR/ADGRG3/CLEC12A/SCG3/SPACA3/DMBT1/CA4…	66	CC
GO:0042116	macrophage activation	34/1530	96/17910	1.88156e-13	7.15678e-12	5.75402e-12	PTPRC/CD74/CST7/HAVCR2/AIF1/TYROBP/FCGR2B/TLR7/C1QA/ITGB2/TLR8/VSIG4/C5AR1/ITGAM/TREM2/TLR4/CD93/FPR2/CCL3/ADGRF5/STAP1/IL1RL1/IL10/IFNG/THBS1/AGER/LRRK2/LBP/SUCNR1/MAPT/SPACA3/IL13/IL33/MMP8	34	BP
GO:0072678	T cell migration	26/1530	59/17910	3.35375e-13	1.26904e-11	1.0203e-11	CCR2/DOCK8/GPR183/PIK3CG/CXCR3/AIF1/SPN/MYO1G/CCR6/ITGB7/CCL5/S1PR1/GPR15/ZAP70/CCL21/CCL3/AIRE/ICAM1/RIPOR2/CXCL10/TNFSF14/CD200R1/CCL2/CXCL11/CXCL12/CXCL13	26	BP
GO:0001910	regulation of leukocyte mediated cytotoxicity	27/1530	64/17910	4.29234e-13	1.61582e-11	1.29912e-11	SLAMF6/PTPRC/IL12RB1/NCR3/HAVCR2/LILRB1/CD226/TYROBP/FCGR2B/CRTAM/PIK3R6/SH2D1A/B2M/ITGAM/IL18RAP/VAV1/LAG3/NCR1/IL21/STAP1/P2RX7/IL12B/ICAM1/KLRC4-KLRK1/IL7R/AGER/KIR2DL4	27	BP
GO:0001637	G protein-coupled chemoattractant receptor activity	17/1397	25/16967	1.91589e-13	1.7302e-11	1.47221e-11	CCR4/CCR2/CXCR3/CCR5/CXCR6/CCRL2/CCR1/CCR7/CMKLR1/CXCR5/CCR8/CCR6/CXCR4/CX3CR1/CXCR1/XCR1/ACKR2	17	MF
GO:0004950	chemokine receptor activity	17/1397	25/16967	1.91589e-13	1.7302e-11	1.47221e-11	CCR4/CCR2/CXCR3/CCR5/CXCR6/CCRL2/CCR1/CCR7/CMKLR1/CXCR5/CCR8/CCR6/CXCR4/CX3CR1/CXCR1/XCR1/ACKR2	17	MF
GO:0010469	regulation of signaling receptor activity	104/1530	588/17910	4.80671e-13	1.80017e-11	1.44733e-11	GMFG/CCR2/CD40LG/IL16/TNFSF13B/TNFSF8/MEF2C/NCF1/FCGR2B/LTA/CCL4/IL18BP/CCL5/ADA2/CCL14/CCL23/SCG2/EBI3/CCL21/CCL18/PROK1/CXCL9/FASLG/HAMP/CCL19/CCL3/DKK4/IL21/CCL25/RAMP3/TNFSF4/IL12B/FGF7/OSM/IL10/CXCL10/IL32/TNFSF14/IL27/LTB/VGF/IFNG/CALCB/NPTX2/GREM1/CCL13/XCL2/ADRA2A/CCL2/CXCL11/CCL8/RASGRF1/SFRP2/SCGB3A1/WNT2/RETN/IL26/CXCL12/CCL22/ADORA1/OGN/CCL1/CCL16/FBN1/CCL17/IL2/CCL3L3/NPTX1/CCL15/CXC…	104	BP
GO:0051050	positive regulation of transport	146/1530	942/17910	5.257e-13	1.95877e-11	1.57484e-11	PTPRC/NCKAP1L/CCR2/DOCK2/CD4/CD2/CTSS/IL2RG/PTPN22/HAVCR2/AIF1/FCGR2B/CRTAM/CD300LF/FCER1G/ITGB2/TLR8/P2RX1/FGR/CCR1/CD19/KMO/CSF1R/CLEC4E/FCN1/NLRP3/LILRA2/CCL4/CD244/GLRX/APOA1/CD14/IL2RB/TRPV2/C2/B2M/ITGAM/CLEC6A/CCL5/CD33/LILRA5/TREM2/APOE/BLK/KCNMB1/C3/SLC35D3/TLR4/CCL21/GZMB/AQP1/ARRB1/NLRP12/CXCL9/CCL19/FPR2/CCL3/P2RY12/NR4A3/NTSR1/STAP1/RAMP3/P2RX7/APOA2/TNFSF4/PTAFR/CLEC9A/OSM/IL1RL1/ORM…	146	BP
GO:0050864	regulation of B cell activation	36/1530	110/17910	5.74395e-13	2.12935e-11	1.71198e-11	BTK/PTPRC/CD27/NCKAP1L/CD74/CD28/GPR183/SAMSN1/TNFSF13B/FCRL3/MEF2C/SLA2/TYROBP/FCGR2B/CD22/MNDA/SLAMF8/NFAM1/CD19/FOXP3/MZB1/INPP5D/CD300A/NFATC2/TBX21/CTLA4/IKZF3/TLR4/IL21/TNFSF4/IL10/TNFRSF4/BANK1/IL2/IL13/CHRNB2	36	BP
GO:0002819	regulation of adaptive immune response	43/1530	150/17910	5.84e-13	2.15402e-11	1.73182e-11	BTK/SASH3/PTPRC/WAS/CCR2/CD48/CD4/TNFRSF1B/CD28/SAMSN1/IL12RB1/TNFSF13B/HAVCR2/LILRB1/MEF2C/CD226/FCGR2B/FCER1G/LTA/CR1/FCER2/FOXP3/NLRP3/CD80/TBX21/B2M/JAK3/C3/CCL19/IRF1/P2RX7/TNFSF4/IL12B/IL1RL1/IL10/IL7R/IL27/AGER/C4BPA/C4BPB/IL2/IL33/CLC	43	BP
GO:0051049	regulation of transport	236/1530	1773/17910	7.39039e-13	2.71216e-11	2.18056e-11	PTPRC/NCKAP1L/CCR2/DOCK2/CD4/CD74/TNFRSF1B/CD2/CD40LG/CORO1A/IL16/CTSS/PIK3CG/IL2RG/PTPN22/CYBB/HAVCR2/LILRB1/TLR10/FCRL3/MEF2C/AIF1/SRGN/FCGR2B/CD22/CRTAM/CD300LF/CD84/FCER1G/ITGB2/TLR8/P2RX1/LILRB2/FGR/CCR1/CD19/KMO/CCR7/CSF1R/FOXP3/TRAT1/CLEC4E/FCN1/NLRP3/LILRA2/CD300A/PRKCB/CCL4/TIFAB/CD244/GLRX/APOA1/DERL3/APOC1/CD14/IL2RB/TRPV2/KCNA3/C2/B2M/ITGAM/CLEC6A/CCL5/CD33/LILRA5/TREM2/APOE/BLK/CXCR4…	236	BP
GO:0045619	regulation of lymphocyte differentiation	45/1530	164/17910	9.33561e-13	3.4089e-11	2.74074e-11	BTK/SASH3/PTPRC/CD27/NCKAP1L/CCR2/CD74/CD2/CD28/IL12RB1/TESPA1/FCRL3/HLA-DOA/IRF4/SLAMF8/CD86/IL2RA/LILRB2/NFAM1/LILRB4/CR1/PIK3R6/FOXP3/INPP5D/NLRP3/CD80/NFATC2/TBX21/CTLA4/IKZF3/ZAP70/JAK3/LAG3/CCL19/IRF1/TNFSF4/IL12B/ZNF683/IL7R/IL27/IFNG/SLC46A2/VNN1/IL2/ZBTB16	45	BP
GO:0030888	regulation of B cell proliferation	25/1530	57/17910	1.09026e-12	3.96129e-11	3.18486e-11	BTK/PTPRC/NCKAP1L/CD74/GPR183/TNFSF13B/FCRL3/MEF2C/TYROBP/FCGR2B/CD22/MNDA/MZB1/INPP5D/CD300A/NFATC2/CTLA4/IKZF3/TLR4/IL21/IL10/TNFRSF4/IL2/IL13/CHRNB2	25	BP
GO:0002822	regulation of adaptive immune response based on somatic recombination of immune receptors built from immunoglobulin superfamily domains	40/1530	135/17910	1.15878e-12	4.18941e-11	3.36827e-11	BTK/SASH3/PTPRC/WAS/CCR2/CD4/TNFRSF1B/CD28/IL12RB1/TNFSF13B/HAVCR2/LILRB1/MEF2C/CD226/FCGR2B/FCER1G/LTA/CR1/FCER2/FOXP3/NLRP3/CD80/TBX21/B2M/JAK3/C3/CCL19/P2RX7/TNFSF4/IL12B/IL1RL1/IL10/IL7R/IL27/AGER/C4BPA/C4BPB/IL2/IL33/CLC	40	BP
GO:0030659	cytoplasmic vesicle membrane	121/1603	735/18675	1.45287e-12	4.50388e-11	3.73024e-11	CD53/PTPRC/NCKAP1L/CD4/CD74/TNFRSF1B/HLA-DPB1/ITGAL/CORO1A/HLA-DPA1/HLA-DRA/CYBB/CD3D/HLA-DRB1/DOK3/TYROBP/LAIR1/GPR18/TBC1D10C/FCER1G/PECAM1/ITGB2/HLA-DQA1/P2RX1/C3AR1/LILRB2/NFAM1/CR1/FCGR1A/FPR1/CD300A/LILRB3/RAB37/HLA-DRB5/ITGAX/FCGR1B/CD14/SIGLEC9/VAMP5/SELP/SIRPB1/C5AR1/SCARF1/CD163/CLEC4D/B2M/FCGR2A/ITGAM/HLA-DQB1/CD3G/NSG2/CD33/MSR1/SIGLEC5/APOE/SIGLEC14/OLR1/CD93/HLA-DQB2/ARRB1/MARCO/ADG…	121	CC
GO:0012506	vesicle membrane	123/1603	754/18675	1.78735e-12	5.30992e-11	4.39782e-11	CD53/PTPRC/WAS/NCKAP1L/CD4/CD74/TNFRSF1B/HLA-DPB1/ITGAL/CORO1A/HLA-DPA1/HLA-DRA/CYBB/CD3D/HLA-DRB1/DOK3/TYROBP/LAIR1/GPR18/TBC1D10C/FCER1G/PECAM1/ITGB2/HLA-DQA1/P2RX1/C3AR1/LILRB2/NFAM1/CR1/FCGR1A/FPR1/CD300A/LILRB3/RAB37/HLA-DRB5/ITGAX/FCGR1B/CD14/SIGLEC9/VAMP5/SELP/SIRPB1/C5AR1/SCARF1/CD163/CLEC4D/B2M/FCGR2A/ITGAM/HLA-DQB1/CD3G/NSG2/CD33/MSR1/SIGLEC5/APOE/SIGLEC14/OLR1/CD93/HLA-DQB2/ARRB1/MARCO…	123	CC
GO:0045089	positive regulation of innate immune response	75/1530	373/17910	1.68528e-12	6.06285e-11	4.8745e-11	BTK/SLAMF6/ICAM3/CTSS/NCR3/PTPN22/HAVCR2/TLR10/FCRL3/PYHIN1/CD226/CRTAM/IRF4/MNDA/CD300LF/TLR7/FCER1G/ITGB2/TLR8/CLEC10A/CLEC4E/FCN1/ICAM2/LILRA2/CD300A/LILRA4/SH2D1A/CD14/RFTN1/CLEC4D/ITGAM/IL18RAP/CLEC6A/CCL5/NLRC4/CLEC4A/BIRC3/VAV1/TLR4/LAG3/MARCO/FPR2/IRF1/IL21/LY96/IL12B/GBP5/KLRC4-KLRK1/CD209/SH2D1B/CD1D/IRAK3/COLEC12/LTF/CLEC4C/MUC5AC/PSMB9/TXK/SFTPD/MUC5B/LBP/TNIP3/FGB/APOB/KIR2DL4/MMP12/…	75	BP
GO:1903555	regulation of tumor necrosis factor superfamily cytokine production	43/1530	155/17910	1.98999e-12	7.09642e-11	5.70549e-11	SASH3/PTPRC/CCR2/SLAMF1/CD2/PTPN22/CYBB/HAVCR2/LILRB1/TYROBP/SPN/GPR18/FCER1G/CD86/FOXP3/LILRA2/LILRA4/NLRC3/CD14/CD33/CLEC4A/LILRA5/TREM2/TLR4/CCL19/CCL3/LY96/CX3CR1/IL12B/PTAFR/ORM2/IL10/IFNG/THBS1/IRAK3/AGER/LTF/ORM1/LRRK2/LBP/C5AR2/PF4/MMP8	43	BP
GO:0032879	regulation of localization	327/1530	2688/17910	1.99863e-12	7.09642e-11	5.70549e-11	PTPRC/WAS/NCKAP1L/CCR2/DOCK8/DOCK2/CD4/CD74/TNFRSF1B/CD2/GPR183/CD40LG/CORO1A/IL16/CTSS/PIK3CG/IL2RG/PTPN22/CYBB/HAVCR2/LILRB1/ABI3/TLR10/CXCR3/CCR5/FCRL3/MEF2C/PYHIN1/AIF1/SRGN/TYROBP/FCGR2B/SPN/GPR18/CD22/CRTAM/CD300LF/CD247/CD84/FCER1G/SLAMF8/PECAM1/ITGB2/TLR8/P2RX1/FERMT3/C3AR1/LILRB2/LILRB4/FGR/CCR1/CD19/KMO/CCR7/CSF1R/ARHGDIB/CMKLR1/FOXP3/TRAT1/CASS4/PLA2G7/CCR6/CLEC4E/FCN1/NLRP3/GPSM3/LILR…	327	BP
GO:0050777	negative regulation of immune response	41/1530	143/17910	2.00173e-12	7.09642e-11	5.70549e-11	PTPRC/CCR2/SAMSN1/HAVCR2/LILRB1/FCGR2B/CD84/SLAMF8/IL2RA/CD96/CR1/FOXP3/INPP5D/PDCD1/CD300A/NLRC3/APOA1/VSIG4/A2M/TBX21/SAMHD1/CTLA4/SERPING1/JAK3/APOA2/TNFSF4/IL12B/IL1RL1/IL10/IL7R/IRAK3/C4BPA/C4BPB/KIR2DL4/IL2/IL13RA2/MMP12/IL33/ACOD1/ENPP3/AMBP	41	BP
GO:0042108	positive regulation of cytokine biosynthetic process	26/1530	63/17910	2.15981e-12	7.61984e-11	6.12632e-11	PTPRC/CCR2/CD3E/CD4/CD28/CYBB/TYROBP/SPN/IRF4/TLR7/TLR8/CD86/CD80/EBI3/TLR4/IRF1/IL21/APOA2/IL12B/PTAFR/IL27/LTB/THBS1/AGER/LBP/ELANE	26	BP
GO:0042379	chemokine receptor binding	22/1397	47/16967	2.35507e-12	1.86766e-10	1.58918e-10	CCR2/CCRL2/CCL4/CCL5/CCL23/CCL21/CXCL9/CCL19/CCL3/CCL25/CXCL10/CCL13/CCL2/CXCL11/CXCL12/CCL1/CCL17/CCL24/CCL7/PF4/DEFB4A/CXCL13	22	MF
GO:0048018	receptor ligand activity	76/1397	397/16967	2.38628e-12	1.86766e-10	1.58918e-10	GMFG/CD40LG/IL16/TNFSF13B/TNFSF8/LTA/CCL4/APOA1/CCL5/ADA2/CCL23/SCG2/EBI3/CCL21/PROK1/CXCL9/FASLG/HAMP/CCL19/CCL3/IL21/CCL25/TNFSF4/IL12B/FGF7/OSM/IL10/CXCL10/IL32/TNFSF14/IL27/LTB/VGF/CALCB/GREM1/CCL13/CXCL11/SFRP2/SCGB3A1/WNT2/RETN/IL26/CXCL12/OGN/CCL1/CCL16/FBN1/IL2/CCL15/MAPT/NPPA/KL/CCL24/FGF18/UTS2/VSTM1/CCL7/IL13/IL33/FGF17/PNOC/IL37/PF4/CD70/COLEC10/GH1/VEGFD/WNT1/CXCL13/NDP/ANGPTL3/FGF10…	76	MF
GO:0042611	MHC protein complex	16/1603	25/18675	7.82411e-12	2.23144e-10	1.84814e-10	CD74/HLA-DMB/HLA-DPB1/HLA-DPA1/HLA-DMA/HLA-DRA/HLA-DRB1/HLA-DOA/HLA-DQA1/HLA-DRB5/B2M/HLA-DQB1/HLA-DOB/HLA-DQB2/HLA-DQA2/HLA-B	16	CC
GO:0071706	tumor necrosis factor superfamily cytokine production	43/1530	161/17910	7.99325e-12	2.80647e-10	2.25639e-10	SASH3/PTPRC/CCR2/SLAMF1/CD2/PTPN22/CYBB/HAVCR2/LILRB1/TYROBP/SPN/GPR18/FCER1G/CD86/FOXP3/LILRA2/LILRA4/NLRC3/CD14/CD33/CLEC4A/LILRA5/TREM2/TLR4/CCL19/CCL3/LY96/CX3CR1/IL12B/PTAFR/ORM2/IL10/IFNG/THBS1/IRAK3/AGER/LTF/ORM1/LRRK2/LBP/C5AR2/PF4/MMP8	43	BP
GO:0032729	positive regulation of interferon-gamma production	25/1530	62/17910	1.06292e-11	3.71411e-10	2.98613e-10	SASH3/SLAMF6/CCR2/IRF8/CD3E/HLA-DPB1/CD2/IL12RB1/HLA-DPA1/PTPN22/HAVCR2/TLR7/TLR8/LTA/CD244/CD14/EBI3/TLR4/IL21/TNFSF4/IL12B/KLRC4-KLRK1/IL27/TXK/IL2	25	BP
GO:0002700	regulation of production of molecular mediator of immune response	39/1530	138/17910	1.12826e-11	3.92367e-10	3.15461e-10	BTK/SASH3/PTPRC/CCR2/CD74/TNFRSF1B/CD28/CD40LG/LILRB1/FCRL3/FCGR2B/CD22/FCER1G/CD96/FOXP3/MZB1/NLRP3/CD244/APOA1/TBX21/B2M/JAK3/TLR4/NR4A3/APOA2/TNFSF4/IL10/TNFRSF4/IRAK3/KIR2DL4/IL2/IL13RA2/PGC/FFAR3/IL13/IL33/FFAR2/RBP4/CLC	39	BP
GO:0032655	regulation of interleukin-12 production	23/1530	53/17910	1.14921e-11	3.97758e-10	3.19796e-10	IRF8/SLAMF1/CD40LG/LILRB1/TLR8/CCR7/CMKLR1/TIGIT/LILRA5/JAK3/TLR4/CCL19/IRF1/TNFSF4/IL12B/IL10/LTB/IFNG/THBS1/IRAK3/AGER/MEFV/IDO1	23	BP
GO:0032680	regulation of tumor necrosis factor production	41/1530	151/17910	1.37674e-11	4.7426e-10	3.81303e-10	SASH3/PTPRC/CCR2/SLAMF1/CD2/PTPN22/CYBB/HAVCR2/LILRB1/TYROBP/SPN/GPR18/FCER1G/FOXP3/LILRA2/LILRA4/NLRC3/CD14/CD33/CLEC4A/LILRA5/TREM2/TLR4/CCL19/CCL3/LY96/CX3CR1/IL12B/PTAFR/ORM2/IL10/THBS1/IRAK3/AGER/LTF/ORM1/LRRK2/LBP/C5AR2/PF4/MMP8	41	BP
GO:0045580	regulation of T cell differentiation	39/1530	139/17910	1.44091e-11	4.94036e-10	3.97202e-10	SASH3/PTPRC/CD27/NCKAP1L/CCR2/CD74/CD2/CD28/IL12RB1/TESPA1/HLA-DOA/IRF4/CD86/IL2RA/LILRB2/LILRB4/CR1/PIK3R6/FOXP3/NLRP3/CD80/NFATC2/TBX21/CTLA4/ZAP70/JAK3/LAG3/CCL19/IRF1/TNFSF4/IL12B/ZNF683/IL7R/IL27/IFNG/SLC46A2/VNN1/IL2/ZBTB16	39	BP
GO:0042035	regulation of cytokine biosynthetic process	34/1530	110/17910	1.53877e-11	5.25124e-10	4.22197e-10	PTPRC/CCR2/CD3E/CD4/CD28/CYBB/LILRB1/TYROBP/SPN/IRF4/TLR7/TLR8/CD86/FOXP3/INPP5D/CD80/EBI3/TLR4/LAG3/NLRP12/IRF1/IL21/APOA2/CX3CR1/IL12B/PTAFR/IL10/IL27/LTB/THBS1/AGER/SFTPD/LBP/ELANE	34	BP
GO:0043032	positive regulation of macrophage activation	18/1530	33/17910	1.59172e-11	5.40667e-10	4.34694e-10	HAVCR2/C1QA/ITGB2/ITGAM/TREM2/TLR4/CCL3/STAP1/IL1RL1/IL10/THBS1/AGER/LRRK2/LBP/SPACA3/IL13/IL33/MMP8	18	BP
GO:0042742	defense response to bacterium	55/1530	245/17910	1.99192e-11	6.73472e-10	5.41468e-10	IRF8/CD4/RNASE6/TNFSF8/HAVCR2/SPN/JCHAIN/MPEG1/SLAMF8/LTA/LYZ/FGR/CFP/CLEC4E/NLRP3/SELP/C5AR1/IGKV3-20/CLEC4D/IGHA1/IGHM/NLRC4/IGHA2/TLR4/CHGA/PLA2G2A/FPR2/AICDA/STAB1/P2RX7/IL12B/RARRES2/IL10/KLRC4-KLRK1/VGF/LTF/GNLY/PLA2G1B/SFTPD/RNASE3/LBP/FGB/CTSG/SSC5D/PGC/DMBT1/FGA/ELANE/PRB3/BPIFA1/DEFB4A/CXCL13/HP/EPPIN/F2	55	BP
GO:0002705	positive regulation of leukocyte mediated immunity	35/1530	117/17910	2.19e-11	7.37032e-10	5.92571e-10	BTK/SASH3/SLAMF6/PTPRC/CD28/IL12RB1/NCR3/CD226/CRTAM/FCER1G/ITGB2/LTA/FGR/FCER2/FOXP3/NLRP3/SH2D1A/TBX21/B2M/ITGAM/IL18RAP/VAV1/C3/LAG3/IL21/P2RX7/TNFSF4/IL12B/PTAFR/KLRC4-KLRK1/SH2D1B/KIR2DL4/IL2/NPPA/IL13	35	BP
GO:0031343	positive regulation of cell killing	22/1530	50/17910	2.30363e-11	7.71717e-10	6.20457e-10	SLAMF6/PTPRC/IL12RB1/NCR3/CD226/TYROBP/CRTAM/FCER2/SH2D1A/B2M/PRF1/ITGAM/IL18RAP/VAV1/LAG3/IL21/STAP1/P2RX7/IL12B/KLRC4-KLRK1/IFNG/CD5L	22	BP
GO:0030545	receptor regulator activity	78/1397	425/16967	1.11218e-11	8.16059e-10	6.94379e-10	GMFG/CD40LG/IL16/TNFSF13B/TNFSF8/LTA/CCL4/APOA1/IL18BP/CCL5/ADA2/CCL23/SCG2/EBI3/CCL21/PROK1/CXCL9/FASLG/HAMP/CCL19/CCL3/IL21/CCL25/TNFSF4/IL12B/FGF7/OSM/IL10/CXCL10/IL32/TNFSF14/IL27/LTB/VGF/CALCB/GREM1/CCL13/CXCL11/SFRP2/SCGB3A1/WNT2/RETN/IL26/CXCL12/OGN/CCL1/CCL16/FBN1/IL2/CCL15/MAPT/NPPA/KL/CCL24/FGF18/UTS2/AGTR2/VSTM1/CCL7/IL13/IL33/FGF17/PNOC/IL37/PF4/CD70/COLEC10/GH1/VEGFD/WNT1/CXCL13/NDP/…	78	MF
GO:0032615	interleukin-12 production	23/1530	55/17910	2.90932e-11	9.7017e-10	7.80012e-10	IRF8/SLAMF1/CD40LG/LILRB1/TLR8/CCR7/CMKLR1/TIGIT/LILRA5/JAK3/TLR4/CCL19/IRF1/TNFSF4/IL12B/IL10/LTB/IFNG/THBS1/IRAK3/AGER/MEFV/IDO1	23	BP
GO:0042605	peptide antigen binding	17/1397	30/16967	1.42321e-11	9.82855e-10	8.36304e-10	HLA-DPB1/HLA-DPA1/HLA-DRA/HLA-DRB1/HLA-DQA1/TRBV7-9/TRAV8-4/HLA-DRB5/TRGV3/HLA-DQB1/TRAV19/TRAV29DV5/TRBV12-3/HLA-B/CD209/CLEC4M/TRGV9	17	MF
GO:0005126	cytokine receptor binding	49/1397	210/16967	1.55542e-11	1.01448e-09	8.63212e-10	CCR2/CD40LG/IL12RB1/TNFSF13B/TNFSF8/CD300LF/LTA/CCRL2/CCL4/CCL5/CCL23/CCL21/CXCL9/FASLG/CCL19/CCL3/CDH5/IL21/CCL25/STAP1/TNFSF4/IL12B/OSM/IL10/CXCL10/TNFSF14/IL27/LTB/IFNG/GREM1/CCL13/CCL2/CXCL11/CXCL12/CCL1/CCL17/IL2/CCL24/CCL7/IL13/RHEX/IL37/PF4/CD70/GH1/VEGFD/DEFB4A/CXCL13/IL36B	49	MF
GO:0042287	MHC protein binding	19/1397	38/16967	1.71092e-11	1.05717e-09	8.99538e-10	CD4/CD74/LILRB1/LILRB2/CD8A/FCRL6/TRBV7-9/TRAV8-4/CD244/TRGV3/TRAV19/TRAV29DV5/LAG3/KLRD1/TRBV12-3/KLRC4-KLRK1/KIR3DL2/TRGV9/KIR2DS4	19	MF
GO:0032640	tumor necrosis factor production	41/1530	155/17910	3.40017e-11	1.1287e-09	9.07472e-10	SASH3/PTPRC/CCR2/SLAMF1/CD2/PTPN22/CYBB/HAVCR2/LILRB1/TYROBP/SPN/GPR18/FCER1G/FOXP3/LILRA2/LILRA4/NLRC3/CD14/CD33/CLEC4A/LILRA5/TREM2/TLR4/CCL19/CCL3/LY96/CX3CR1/IL12B/PTAFR/ORM2/IL10/THBS1/IRAK3/AGER/LTF/ORM1/LRRK2/LBP/C5AR2/PF4/MMP8	41	BP
GO:0098797	plasma membrane protein complex	82/1603	451/18675	4.79234e-11	1.31421e-09	1.08846e-09	NCF4/CD3E/CD4/CD74/HLA-DMB/HLA-DPB1/ITGAL/APBB1IP/IL12RB1/HLA-DPA1/HLA-DMA/CSF2RB/HLA-DRA/CYBB/GNGT2/CD3D/HLA-DRB1/NCF1/HLA-DOA/CD79A/CD247/ITGB2/HLA-DQA1/IL2RA/CD8A/CD6/TRAT1/ITGB7/LILRA4/HLA-DRB5/ITGAX/IL2RB/B2M/ITGAM/HLA-DQB1/IL18RAP/CD3G/HLA-DOB/GNG2/ZAP70/HLA-DQB2/C7/HLA-DQA2/ITGA8/VCAM1/RAMP3/GJA5/HLA-B/MS4A2/CATSPER1/TSPAN32/LRRC55/FAS/FXYD2/KCNE1/C8B/ITGAD/CNTN2/GABBR2/KCNJ5/CATSPERD/CHRN…	82	CC
GO:0042089	cytokine biosynthetic process	35/1530	120/17910	4.83138e-11	1.59654e-09	1.28361e-09	PTPRC/CCR2/CD3E/CD4/CD28/CYBB/LILRB1/TYROBP/SPN/IRF4/TLR7/TLR8/CD86/FOXP3/INPP5D/CD80/EBI3/TLR4/LAG3/NLRP12/IRF1/IL21/APOA2/CX3CR1/IL12B/PTAFR/IL10/IL27/LTB/THBS1/AGER/SFTPD/LBP/CMA1/ELANE	35	BP
GO:0002690	positive regulation of leukocyte chemotaxis	28/1530	81/17910	4.90468e-11	1.60623e-09	1.2914e-09	NCKAP1L/CCR2/CD74/AIF1/C3AR1/CCR1/CCR7/CMKLR1/PLA2G7/GPSM3/CCL4/C5AR1/CCL5/CCL21/CCL19/FPR2/CCL3/RARRES2/RIPOR2/CXCL10/TNFSF14/THBS1/LBP/CXCL12/CCL1/CCL7/VEGFD/CXCL13	28	BP
GO:1903557	positive regulation of tumor necrosis factor superfamily cytokine production	28/1530	81/17910	4.90468e-11	1.60623e-09	1.2914e-09	SASH3/PTPRC/CCR2/CD2/CYBB/HAVCR2/TYROBP/SPN/FCER1G/CD86/LILRA2/CD14/LILRA5/TLR4/CCL19/CCL3/LY96/IL12B/PTAFR/ORM2/IFNG/THBS1/AGER/ORM1/LRRK2/LBP/PF4/MMP8	28	BP
GO:0043030	regulation of macrophage activation	25/1530	66/17910	5.40464e-11	1.76206e-09	1.41669e-09	PTPRC/CD74/CST7/HAVCR2/FCGR2B/C1QA/ITGB2/VSIG4/C5AR1/ITGAM/TREM2/TLR4/CCL3/ADGRF5/STAP1/IL1RL1/IL10/THBS1/AGER/LRRK2/LBP/SPACA3/IL13/IL33/MMP8	25	BP
GO:0043230	extracellular organelle	271/1603	2187/18675	7.45191e-11	1.96786e-09	1.62983e-09	CD53/SLAMF6/PTPRC/WAS/CD37/ICAM3/NCKAP1L/CD79B/DOCK2/CD48/SLAMF1/CD74/ITGAL/CORO1A/LAT2/HLA-DRA/HLA-DRB1/MS4A1/PTGDS/SPN/CD22/JCHAIN/MNDA/FGL2/PECAM1/ITGB2/CD86/FERMT3/UBASH3A/LILRB4/LYZ/FGR/PILRA/CD19/CR1/FCER2/ARHGDIB/MYO1G/CPNE5/FCGR3A/CD300A/PRKCB/IGLC2/ITGB7/IGKC/RASAL3/DOCK10/LCK/SIT1/HLA-DRB5/GLRX/APOA1/IGLL5/A2M/CD14/VAMP5/IGKV1-5/C2/IGLV2-14/IGKV3-20/FMNL1/TGM2/OSCAR/RFTN1/IL18BP/IGHA1/B…	271	CC
GO:0042107	cytokine metabolic process	35/1530	121/17910	6.24635e-11	2.02743e-09	1.63004e-09	PTPRC/CCR2/CD3E/CD4/CD28/CYBB/LILRB1/TYROBP/SPN/IRF4/TLR7/TLR8/CD86/FOXP3/INPP5D/CD80/EBI3/TLR4/LAG3/NLRP12/IRF1/IL21/APOA2/CX3CR1/IL12B/PTAFR/IL10/IL27/LTB/THBS1/AGER/SFTPD/LBP/CMA1/ELANE	35	BP
GO:0070062	extracellular exosome	268/1603	2162/18675	9.38517e-11	2.38987e-09	1.97935e-09	CD53/SLAMF6/PTPRC/WAS/CD37/ICAM3/NCKAP1L/CD79B/DOCK2/CD48/SLAMF1/CD74/ITGAL/CORO1A/LAT2/HLA-DRA/HLA-DRB1/MS4A1/PTGDS/SPN/CD22/JCHAIN/MNDA/FGL2/PECAM1/ITGB2/CD86/FERMT3/UBASH3A/LILRB4/LYZ/FGR/PILRA/CD19/CR1/FCER2/ARHGDIB/MYO1G/CPNE5/FCGR3A/CD300A/PRKCB/IGLC2/ITGB7/IGKC/RASAL3/DOCK10/LCK/SIT1/HLA-DRB5/GLRX/APOA1/IGLL5/A2M/CD14/VAMP5/IGKV1-5/C2/IGLV2-14/IGKV3-20/FMNL1/TGM2/OSCAR/RFTN1/IL18BP/IGHA1/B…	268	CC
GO:0019955	cytokine binding	31/1397	100/16967	4.3296e-11	2.54147e-09	2.16252e-09	IL10RA/CCR2/CD4/CD74/TNFRSF1B/IL12RB1/IL2RG/CXCR3/CCR5/CXCR6/CCR1/CCR7/CSF1R/CCR6/A2M/IL2RB/IL18BP/ACVRL1/CXCR4/ACKR1/CSF3R/GBP1/CX3CR1/IL12B/THBS1/GREM1/CXCR1/IL22RA2/COMP/ELANE/NLRP7	31	MF
GO:1903561	extracellular vesicle	270/1603	2185/18675	1.09575e-10	2.69404e-09	2.23128e-09	CD53/SLAMF6/PTPRC/WAS/CD37/ICAM3/NCKAP1L/CD79B/DOCK2/CD48/SLAMF1/CD74/ITGAL/CORO1A/LAT2/HLA-DRA/HLA-DRB1/MS4A1/PTGDS/SPN/CD22/JCHAIN/MNDA/FGL2/PECAM1/ITGB2/CD86/FERMT3/UBASH3A/LILRB4/LYZ/FGR/PILRA/CD19/CR1/FCER2/ARHGDIB/MYO1G/CPNE5/FCGR3A/CD300A/PRKCB/IGLC2/ITGB7/IGKC/RASAL3/DOCK10/LCK/SIT1/HLA-DRB5/GLRX/APOA1/IGLL5/A2M/CD14/VAMP5/IGKV1-5/C2/IGLV2-14/IGKV3-20/FMNL1/TGM2/OSCAR/RFTN1/IL18BP/IGHA1/B…	270	CC
GO:0070374	positive regulation of ERK1 and ERK2 cascade	45/1530	186/17910	9.89866e-11	3.19867e-09	2.57172e-09	PTPRC/SLAMF1/CD4/SCIMP/CD74/GPR183/PTPN22/HAVCR2/CCR1/CCR7/CSF1R/C5AR1/GLIPR2/TREM2/APOE/PLA2G5/TLR4/CCL21/ARRB1/MARCO/PLA2G2A/CCL19/FPR2/CCL3/RAMP3/ICAM1/HTR2B/TEK/GPR55/CHI3L1/AGER/PDGFRA/IL26/FGB/C5AR2/CASR/FFAR4/FGF18/FGG/FGA/NECAB2/FGF10/ADRA1A/FGF20/GATA4	45	BP
GO:0043235	receptor complex	60/1603	292/18675	1.42883e-10	3.39584e-09	2.81253e-09	CD3E/CD4/CD74/TNFRSF1B/ITGAL/APBB1IP/IL12RB1/CSF2RB/CD3D/CD79A/TLR7/CD247/ITGB2/IL2RA/FCRL5/CD8A/CD6/TRAT1/ITGB7/ITGAX/CD14/IL2RB/B2M/ITGAM/IL18RAP/CR2/CD3G/ZAP70/OLR1/TLR4/GPR84/KLRD1/ITGA8/LY96/RAMP3/KLRC1/TSHR/NPR1/PKD2L1/TSPAN32/CD200R1/ROR1/ADRA2A/PLXNA4/ITGAD/NTRK3/LRP2/KLRC2/PIGR/GABBR2/CHRNA2/TF/P2RX3/CR1L/GH1/GRIA2/CHRNB2/MTTP/CHRNA9/VWC2	60	CC
GO:0002228	natural killer cell mediated immunity	24/1530	63/17910	1.13872e-10	3.66346e-09	2.94541e-09	SLAMF6/SLAMF7/CORO1A/NCR3/HAVCR2/LILRB1/CD226/CRTAM/CD96/PIK3R6/SH2D1A/IL18RAP/VAV1/GZMB/LAG3/KLRD1/NCR1/IL21/IL12B/KLRC4-KLRK1/SH2D1B/KLRC2/KIR2DL4/KIR3DL1	24	BP
GO:0050901	leukocyte tethering or rolling	15/1530	25/17910	1.26567e-10	4.05402e-09	3.25941e-09	SELPLG/CCR2/SPN/ITGB7/SELP/CCL21/VCAM1/CCL25/CX3CR1/SELL/PTAFR/SELE/CXCL12/ELANE/ADD2	15	BP
GO:0034358	plasma lipoprotein particle	18/1603	37/18675	2.11022e-10	4.70184e-09	3.89419e-09	PLA2G7/APOA1/APOC1/MSR1/APOE/APOC2/CETP/APOBR/APOA2/APOB/HPR/SAA2/LIPC/APOA5/APOH/SAA1/SAA4/PON1	18	CC
GO:1990777	lipoprotein particle	18/1603	37/18675	2.11022e-10	4.70184e-09	3.89419e-09	PLA2G7/APOA1/APOC1/MSR1/APOE/APOC2/CETP/APOBR/APOA2/APOB/HPR/SAA2/LIPC/APOA5/APOH/SAA1/SAA4/PON1	18	CC
GO:0046634	regulation of alpha-beta T cell activation	29/1530	90/17910	1.55618e-10	4.96278e-09	3.99005e-09	SASH3/PTPRC/NCKAP1L/CCR2/CD3E/CD28/IL12RB1/LILRB1/IRF4/CD86/FOXP3/NLRP3/CD80/CD300A/RASAL3/TBX21/ZAP70/JAK3/EBI3/CCL19/IRF1/TNFSF4/IL12B/ZNF683/IL27/IFNG/AGER/IL2/ZBTB16	29	BP
GO:0045123	cellular extravasation	23/1530	59/17910	1.6074e-10	5.10385e-09	4.10347e-09	SELPLG/CCR2/PIK3CG/JAML/SPN/PECAM1/ITGB2/ITGB7/SELP/CCL21/VCAM1/CCL25/CX3CR1/SELL/PTAFR/ICAM1/RIPOR2/SELE/AGER/CCL2/CXCL12/ELANE/ADD2	23	BP
GO:0098542	defense response to other organism	84/1530	481/17910	1.74131e-10	5.50511e-09	4.42608e-09	PTPRC/IRF8/CD4/RNASE6/IL12RB1/TNFSF8/HAVCR2/LILRB1/SPN/IRF4/JCHAIN/TLR7/MPEG1/FGL2/SLAMF8/TLR8/LTA/IL2RA/LYZ/FGR/CFP/CLEC4E/NLRP3/SELP/C5AR1/IGKV3-20/CLEC4D/IGHA1/PRF1/SAMHD1/CLEC6A/IGHM/NLRC4/IGHA2/RNASE2/BIRC3/BATF/TLR4/TRIM22/CXCL9/CHGA/HAMP/PLA2G2A/FPR2/AICDA/IRF1/FCN3/STAB1/GBP1/P2RX7/TNFSF4/IL12B/RARRES2/IL10/CXCL10/KLRC4-KLRK1/IL27/VGF/IFNG/TSPAN32/LTF/GNLY/PLA2G1B/SFTPD/RNASE3/LBP/BATF2/F…	84	BP
GO:0070820	tertiary granule	41/1603	164/18675	2.66461e-10	5.75718e-09	4.76825e-09	CD53/NCKAP1L/CTSS/CYBB/DOK3/LAIR1/TBC1D10C/FCER1G/ITGB2/LILRB2/LYZ/CFP/CR1/FPR1/CD300A/ITGAX/OSCAR/CLEC4D/B2M/ITGAM/CD33/SIGLEC5/SIGLEC14/OLR1/CD93/GPR84/FPR2/FCAR/ATP8B4/PTAFR/CHIT1/CLEC5A/MCEMP1/ADGRE3/LTF/CLEC4C/ORM1/TNFAIP6/CLEC12A/MMP8/HP	41	CC
GO:0001774	microglial cell activation	21/1530	50/17910	1.9135e-10	5.99756e-09	4.82201e-09	PTPRC/CST7/AIF1/TYROBP/TLR7/C1QA/ITGB2/TLR8/C5AR1/ITGAM/TREM2/FPR2/CCL3/STAP1/IFNG/AGER/LRRK2/MAPT/IL13/IL33/MMP8	21	BP
GO:0002269	leukocyte activation involved in inflammatory response	21/1530	50/17910	1.9135e-10	5.99756e-09	4.82201e-09	PTPRC/CST7/AIF1/TYROBP/TLR7/C1QA/ITGB2/TLR8/C5AR1/ITGAM/TREM2/FPR2/CCL3/STAP1/IFNG/AGER/LRRK2/MAPT/IL13/IL33/MMP8	21	BP
GO:0034364	high-density lipoprotein particle	15/1603	26/18675	2.95379e-10	6.19427e-09	5.13027e-09	APOA1/APOC1/APOE/APOC2/CETP/APOA2/APOB/HPR/SAA2/LIPC/APOA5/APOH/SAA1/SAA4/PON1	15	CC
GO:0002708	positive regulation of lymphocyte mediated immunity	29/1530	91/17910	2.09944e-10	6.55224e-09	5.26797e-09	BTK/SASH3/SLAMF6/PTPRC/CD28/IL12RB1/NCR3/CD226/CRTAM/FCER1G/LTA/FCER2/FOXP3/NLRP3/SH2D1A/TBX21/B2M/IL18RAP/VAV1/C3/LAG3/IL21/P2RX7/TNFSF4/IL12B/KLRC4-KLRK1/SH2D1B/KIR2DL4/IL2	29	BP
GO:0031295	T cell costimulation	22/1530	55/17910	2.22156e-10	6.90386e-09	5.55067e-09	CD3E/CD28/CD40LG/TNFSF13B/ICOS/BTLA/CD86/CCR7/PDCD1/CD80/LCK/CTLA4/VAV1/TMIGD2/CCL21/GRAP2/CCL19/TNFSF4/KLRC4-KLRK1/TNFSF14/DPP4/PDCD1LG2	22	BP
GO:0042581	specific granule	40/1603	160/18675	4.38979e-10	8.94264e-09	7.40654e-09	CD53/DOCK2/TNFRSF1B/ITGAL/CYBB/LAIR1/ITGB2/P2RX1/C3AR1/LYZ/CFP/RAB37/OSCAR/CLEC4D/B2M/ITGAM/CD33/OLR1/CD93/GPR84/FPR2/FCAR/ATP8B4/ORM2/ALDH3B1/CHIT1/CLEC5A/MCEMP1/CEACAM3/CHI3L1/SLC2A5/LTF/ORM1/RETN/ADGRG3/CLEC12A/ELANE/MMP8/HP/MS4A3	40	CC
GO:0048020	CCR chemokine receptor binding	15/1397	26/16967	1.63113e-10	9.11881e-09	7.75912e-09	CCR2/CCRL2/CCL4/CCL5/CCL23/CCL21/CCL19/CCL3/CCL25/CCL2/CCL17/CCL24/CCL7/DEFB4A/CXCL13	15	MF
GO:0031294	lymphocyte costimulation	22/1530	56/17910	3.36529e-10	1.04139e-08	8.37269e-09	CD3E/CD28/CD40LG/TNFSF13B/ICOS/BTLA/CD86/CCR7/PDCD1/CD80/LCK/CTLA4/VAV1/TMIGD2/CCL21/GRAP2/CCL19/TNFSF4/KLRC4-KLRK1/TNFSF14/DPP4/PDCD1LG2	22	BP
GO:0008009	chemokine activity	16/1397	30/16967	1.96547e-10	1.04884e-08	8.92454e-09	CCL5/CCL23/CCL21/CXCL9/CCL19/CCL3/CCL25/CXCL10/CCL13/CXCL11/CXCL12/CCL1/CCL24/CCL7/PF4/CXCL13	16	MF
GO:0002698	negative regulation of immune effector process	33/1530	116/17910	3.54158e-10	1.09131e-08	8.77412e-09	PTPRC/CCR2/HAVCR2/LILRB1/FCRL3/FCGR2B/CD22/CD84/FGL2/SLAMF8/IL2RA/CD96/CR1/FOXP3/CD300A/APOA1/VSIG4/A2M/TBX21/SERPING1/JAK3/APOA2/TNFSF4/IL10/IL7R/IRAK3/C4BPA/C4BPB/KIR2DL4/IL2/IL13RA2/IL33/ENPP3	33	BP
GO:1902533	positive regulation of intracellular signal transduction	145/1530	1019/17910	3.78928e-10	1.16274e-08	9.34835e-09	PTPRC/CD27/IL10RA/CD3E/SLAMF1/CD4/SCIMP/CD74/CD28/GPR183/CD40LG/PIK3CG/PTPN22/HAVCR2/FCRL3/HCST/PIM2/PYHIN1/ICOS/NCF1/FCGR2B/TLR7/RASSF2/FGD2/PECAM1/CD86/PIK3R5/FGR/CCR1/CD19/CCR7/CSF1R/PIK3R6/TRAT1/FPR1/CD80/CD300A/PRKCB/CCL4/LCK/FLT3/ZEB2/APOA1/CD14/SELP/C5AR1/CYP1B1/TGM2/RASGRP4/CLEC6A/CCL5/LILRA5/GLIPR2/TREM2/BIRC3/APOL3/VAV1/ZAP70/APOE/PDE6G/PLA2G5/CXCR4/TLR4/CCL21/ARRB1/TRIM22/NLRP12/FASLG/…	145	BP
GO:2000106	regulation of leukocyte apoptotic process	27/1530	82/17910	3.8286e-10	1.16988e-08	9.40582e-09	BTK/CD27/DOCK8/CD74/LILRB1/CCR5/MEF2C/FCER1G/CCR7/GIMAP8/PDCD1/CD3G/CCL5/JAK3/CCL21/TSC22D3/CCL19/NR4A3/P2RX7/BIRC7/IL10/IL7R/SLC46A2/CXCL12/IL2/IDO1/PIP	27	BP
GO:0050852	T cell receptor signaling pathway	43/1530	180/17910	3.94952e-10	1.2018e-08	9.66246e-09	PTPRC/WAS/CD3E/CD4/ITK/HLA-DPB1/LCP2/HLA-DPA1/TESPA1/HLA-DRA/PTPN22/TRAC/CD3D/HLA-DRB1/TRBC1/CD226/THEMIS2/CD247/HLA-DQA1/LILRB4/CCR7/FOXP3/TRAT1/INPP5D/TRBV7-9/TRAV8-4/CD300A/LCK/HLA-DRB5/RFTN1/HLA-DQB1/TRAV19/CD3G/TRAV29DV5/ZAP70/HLA-DQB2/GRAP2/HLA-DQA2/TRBV12-3/GBP1/FYB1/PSMB9/TXK	43	BP
GO:0046632	alpha-beta T cell differentiation	30/1530	99/17910	4.11574e-10	1.24719e-08	1.00273e-08	SASH3/SLAMF6/NCKAP1L/GPR183/IL12RB1/SPN/GPR18/IRF4/CD86/LY9/PLA2G2D/FOXP3/NLRP3/CD80/FUT7/TBX21/ZAP70/JAK3/BATF/CCL19/IRF1/TNFSF4/IL12B/ZNF683/IL27/IFNG/EOMES/IL2/ZBTB16/RORC	30	BP
GO:0032994	protein-lipid complex	18/1603	39/18675	6.30029e-10	1.24781e-08	1.03347e-08	PLA2G7/APOA1/APOC1/MSR1/APOE/APOC2/CETP/APOBR/APOA2/APOB/HPR/SAA2/LIPC/APOA5/APOH/SAA1/SAA4/PON1	18	CC
GO:0043062	extracellular structure organization	71/1530	387/17910	5.10653e-10	1.54103e-08	1.23898e-08	ICAM3/TNFRSF1B/ITGAL/CTSS/PECAM1/ITGB2/PLA2G7/ICAM2/ITGB7/SPOCK2/ITGAX/APOA1/A2M/APOC1/CYP1B1/ITGAM/ABI3BP/APOE/ETS1/LCP1/PLA2G2A/ITGA8/VCAM1/APOC2/CETP/APOA2/GPIHBP1/MMP19/ICAM1/CRISPLD2/CPB2/DPP4/THBS1/NDNF/TPSAB1/FMOD/FBLN5/CCDC80/PDGFRA/GREM1/TNXB/COL8A1/CCN1/COL4A3/ITGAD/COL4A4/MFAP4/SFRP2/FGB/CTSG/APOB/FBN1/CMA1/COMP/HAPLN2/NCAN/MMP12/MMP7/LIPC/FN1/FGG/APOA5/FGA/ELANE/FBN2/HAS1/MMP8/MTTP/KL…	71	BP
GO:0042221	response to chemical	488/1530	4520/17910	5.33429e-10	1.60314e-08	1.28892e-08	BTK/PTPRC/CCR4/CD27/WAS/SELPLG/IL10RA/NCKAP1L/NCF4/CCR2/IRF8/DOCK8/CD180/CD3E/DOCK2/CD4/CD74/TNFRSF1B/HLA-DPB1/GPR183/CD40LG/LAPTM5/IL12RB1/CORO1A/IL16/CTSS/PIK3CG/HLA-DPA1/CSF2RB/HLA-DRA/IL2RG/TNFSF13B/PTPN22/TNFSF8/CYBB/HAVCR2/LILRB1/CXCR3/CCR5/LY86/CXCR6/MEF2C/HLA-DRB1/JAML/SPI1/PYHIN1/AIF1/NUGGC/NCF1/FCGR2B/SPN/GPR18/IRF4/CSF2RA/MNDA/CD300LF/P2RY13/TNFRSF13B/IL21R/BIN2/TNFRSF17/CNR2/FCER1G/C1…	488	BP
GO:0097530	granulocyte migration	30/1530	100/17910	5.4042e-10	1.6175e-08	1.30046e-08	NCKAP1L/CD74/PIK3CG/JAML/SLAMF8/PECAM1/ITGB2/C3AR1/CCR7/CMKLR1/CD300A/C5AR1/CCL5/PREX1/SCG2/VAV1/CCL21/CSF3R/CCL19/CCL3/RARRES2/RIPOR2/THBS1/PLA2G1B/CCL13/LBP/C5AR2/CCL24/CCL7/SAA1	30	BP
GO:0019730	antimicrobial humoral response	31/1530	106/17910	5.66443e-10	1.68846e-08	1.35752e-08	RNASE6/JCHAIN/LYZ/IGKV3-20/IGHA1/IGHM/IGHA2/CHGA/PLA2G2A/RARRES2/LTF/GNLY/PLA2G1B/CCL13/SFTPD/RNASE3/FGB/CTSG/PGC/BPIFB2/DMBT1/BPIFB1/FGA/ELANE/PF4/ACOD1/BPIFA1/DEFB4A/EPPIN/F2/PRSS2	31	BP
GO:0036336	dendritic cell migration	15/1530	27/17910	5.70808e-10	1.69456e-08	1.36242e-08	CCR2/DOCK8/GPR183/PIK3CG/CCR5/SLAMF8/CCR1/CCR7/CCR6/CCL5/CXCR4/CCL21/NLRP12/CCL19/CXCR1	15	BP
GO:0032760	positive regulation of tumor necrosis factor production	26/1530	78/17910	5.9606e-10	1.76236e-08	1.41693e-08	SASH3/PTPRC/CCR2/CD2/CYBB/HAVCR2/TYROBP/SPN/FCER1G/LILRA2/CD14/LILRA5/TLR4/CCL19/CCL3/LY96/IL12B/PTAFR/ORM2/THBS1/AGER/ORM1/LRRK2/LBP/PF4/MMP8	26	BP
GO:1901681	sulfur compound binding	48/1397	221/16967	3.52115e-10	1.79732e-08	1.52932e-08	PTPRC/PLA2G2D/SELP/ADA2/CCL23/ABI3BP/APOE/PLA2G5/REG4/SELL/FGF7/CXCL10/CLEC3B/CRISPLD2/THBS1/NDNF/ADAMTS8/LTF/CCDC80/TNXB/RSPO3/CXCL11/CCL8/SERPINC1/CTSG/APOB/RSPO1/FBN1/COMP/CCL15/MMP7/LIPC/FN1/CCL7/APOA5/ELANE/PF4/SERPIND1/PRMT8/CEL/APOH/CXCL13/SAA1/ANGPTL3/FGF10/F11/F2/FGF20	48	MF
GO:0032653	regulation of interleukin-10 production	20/1530	48/17910	6.15539e-10	1.81261e-08	1.45733e-08	SASH3/CD28/CD40LG/LILRB1/TYROBP/FCGR2B/IRF4/FCER1G/FOXP3/TIGIT/LILRA5/TREM2/JAK3/TLR4/TNFSF4/IL12B/PDCD1LG2/AGER/IDO1/MMP8	20	BP
GO:0071219	cellular response to molecule of bacterial origin	43/1530	183/17910	6.87573e-10	2.0166e-08	1.62134e-08	IRF8/CD180/TNFRSF1B/PTPN22/HAVCR2/LILRB1/CCR5/LY86/MEF2C/NUGGC/FCGR2B/LILRB2/KMO/CD6/NLRP3/LILRA2/CD14/CCL5/TREM2/MRC1/TLR4/HAMP/CCL3/AICDA/STAP1/LY96/CX3CR1/TNFSF4/IL12B/PTAFR/ICAM1/IL10/CXCL10/KLRC4-KLRK1/EDNRB/LTF/CCL2/LBP/TNIP3/CTSG/ANKRD1/ACOD1/NLRP7	43	BP
GO:0038024	cargo receptor activity	27/1397	85/16967	4.17324e-10	2.04141e-08	1.73702e-08	CD5/ITGB2/CD6/ENPP2/SCARF1/CD163/ITGAM/FOLR2/ASGR2/MSR1/MRC1/ARRB1/MARCO/FPR2/STAB1/PRG4/SUSD2/AGER/CD5L/COLEC12/SSC5D/FOLR1/TMPRSS15/ACKR2/DMBT1/TMPRSS2/ENPP3	27	MF
GO:0071621	granulocyte chemotaxis	27/1530	84/17910	7.06745e-10	2.06454e-08	1.65988e-08	NCKAP1L/CD74/PIK3CG/JAML/ITGB2/C3AR1/CCR7/CMKLR1/C5AR1/CCL5/PREX1/SCG2/VAV1/CCL21/CSF3R/CCL19/CCL3/RARRES2/RIPOR2/THBS1/PLA2G1B/CCL13/LBP/C5AR2/CCL24/CCL7/SAA1	27	BP
GO:0051250	negative regulation of lymphocyte activation	35/1530	132/17910	8.57488e-10	2.49491e-08	2.0059e-08	BTK/CD74/SAMSN1/LAX1/PTPN22/HAVCR2/LILRB1/SLA2/TYROBP/FCGR2B/SPN/MNDA/LST1/IL2RA/LILRB2/FOXP3/INPP5D/TIGIT/CD300A/VSIG4/TBX21/CTLA4/JAK3/LAG3/IRF1/TNFSF4/RIPOR2/IL10/BANK1/PDCD1LG2/FGL1/SFTPD/IL2/IDO1/SCGB1A1	35	BP
GO:0001912	positive regulation of leukocyte mediated cytotoxicity	18/1530	40/17910	9.7244e-10	2.81815e-08	2.26578e-08	SLAMF6/PTPRC/IL12RB1/NCR3/CD226/TYROBP/CRTAM/SH2D1A/B2M/ITGAM/IL18RAP/VAV1/LAG3/IL21/STAP1/P2RX7/IL12B/KLRC4-KLRK1	18	BP
GO:0071887	leukocyte apoptotic process	30/1530	103/17910	1.19328e-09	3.44447e-08	2.76934e-08	BTK/CD27/DOCK8/CD74/LILRB1/CCR5/MEF2C/FCER1G/IL2RA/CCR7/GIMAP8/PDCD1/CD3G/CCL5/JAK3/CCL21/FASLG/TSC22D3/CCL19/NR4A3/P2RX7/BIRC7/IL10/IL7R/SLC46A2/CXCL12/IL2/IDO1/PIP/CLC	30	BP
GO:0008283	cell proliferation	242/1530	1969/17910	1.20336e-09	3.4599e-08	2.78174e-08	BTK/SASH3/PTPRC/NCKAP1L/CCR2/DOCK8/CD3E/DOCK2/SLAMF1/CD4/CD74/TNFRSF1B/HLA-DMB/HLA-DPB1/CD28/CD5/GPR183/CD40LG/IL12RB1/CORO1A/PIK3CG/HLA-DPA1/PPP1R16B/TNFSF13B/PTPN22/TNFSF8/OTP/HAVCR2/LILRB1/FCRL3/MEF2C/JAML/PIM2/AIF1/MS4A1/TYROBP/FCGR2B/SPN/CD79A/CD22/MNDA/SIRPG/LTA/CD86/LST1/IL2RA/LILRB2/CD19/CSF1R/CD6/AKNA/FOXP3/MZB1/INPP5D/CD300A/NFATC2/RASAL3/NLRC3/FLT3/CLECL1/ITGAX/ZEB2/APOA1/VSIG4/C5AR1/C…	242	BP
GO:0045058	T cell selection	19/1530	45/17910	1.26087e-09	3.61104e-08	2.90326e-08	SLAMF6/PTPRC/CD3E/DOCK2/CD4/CD74/CD28/IL12RB1/CD3D/SPN/IRF4/LY9/CCR7/FOXP3/TBX21/ZAP70/BATF/IL12B/CD1D	19	BP
GO:0002576	platelet degranulation	34/1530	128/17910	1.41494e-09	4.03646e-08	3.24529e-08	SRGN/PLEK/FCER1G/PECAM1/P2RX1/FERMT3/APOA1/A2M/SELP/SERPING1/CTSW/MMRN1/RARRES2/ORM2/CLEC3B/ITIH3/THBS1/SERPINA1/ORM1/SERPINA4/F13A1/AHSG/FGB/TF/SCG3/F5/FN1/FGG/FGA/PF4/VEGFD/APOH/LY6G6F/IGF2	34	BP
GO:0055074	calcium ion homeostasis	70/1530	388/17910	1.42685e-09	4.05458e-08	3.25986e-08	PTPRC/CCR2/CD4/CD52/CORO1A/PIK3CG/CCR5/MS4A1/P2RX1/C3AR1/CCR1/CD19/CCR7/S1PR4/PRKCB/LCK/TGM2/CCL5/CCL14/CCL23/S1PR1/APOE/CCL21/CXCL9/FASLG/CCL19/CCL3/CYSLTR1/NTSR1/RAMP3/P2RX7/HTR2B/CXCL10/KEL/CLIC2/CALCB/EDNRB/PDGFRA/PLA2G1B/CCL13/CYP27B1/APLNR/CXCL11/CCL8/C1QTNF1/CXCL12/ADORA1/CCL1/CASR/IL2/FATE1/MCHR1/CCL15/TRPA1/P2RX3/KL/CCL7/IL13/ELANE/ATP2B3/KISS1/TACR1/CXCL13/SAA1/TRPC5/CHRNA9/ADRA1A/TRPM8…	70	BP
GO:0002377	immunoglobulin production	29/1530	98/17910	1.49262e-09	4.22503e-08	3.39691e-08	BTK/PTPRC/CD28/CD40LG/TNFSF13B/LAX1/FCRL3/FCGR2B/CD22/FGL2/FOXP3/MZB1/CCR6/TBX21/SAMHD1/HLA-DQB1/BATF/AICDA/TNFSF4/POU2F2/IL10/TNFRSF4/IL7R/ITM2A/IL2/IL13RA2/IL13/IL33/RBP4	29	BP
GO:0023023	MHC protein complex binding	14/1397	25/16967	1.15775e-09	5.43678e-08	4.62612e-08	CD74/HLA-DMB/HLA-DMA/HLA-DRA/LILRB1/HLA-DRB1/MS4A1/HLA-DOA/LILRB2/CD8A/HLA-DOB/KLRD1/KLRC1/KLRC2	14	MF
GO:0070664	negative regulation of leukocyte proliferation	24/1530	71/17910	1.9694e-09	5.53248e-08	4.44809e-08	BTK/HAVCR2/LILRB1/TYROBP/FCGR2B/SPN/MNDA/LST1/IL2RA/LILRB2/FOXP3/INPP5D/CD300A/VSIG4/CTLA4/IL10/PDCD1LG2/GREM1/SFTPD/CCL8/IL2/IDO1/ENPP3/SCGB1A1	24	BP
GO:0006874	cellular calcium ion homeostasis	68/1530	375/17910	1.96966e-09	5.53248e-08	4.44809e-08	PTPRC/CCR2/CD4/CD52/CORO1A/PIK3CG/CCR5/MS4A1/P2RX1/C3AR1/CCR1/CD19/CCR7/S1PR4/PRKCB/LCK/TGM2/CCL5/CCL14/CCL23/S1PR1/APOE/CCL21/CXCL9/FASLG/CCL19/CCL3/CYSLTR1/NTSR1/RAMP3/P2RX7/HTR2B/CXCL10/KEL/CLIC2/CALCB/EDNRB/PDGFRA/PLA2G1B/CCL13/APLNR/CXCL11/CCL8/C1QTNF1/CXCL12/ADORA1/CCL1/CASR/IL2/FATE1/MCHR1/CCL15/TRPA1/P2RX3/CCL7/IL13/ELANE/ATP2B3/KISS1/TACR1/CXCL13/SAA1/TRPC5/CHRNA9/ADRA1A/TRPM8/F2/JPH3	68	BP
GO:0006816	calcium ion transport	73/1530	415/17910	2.00261e-09	5.60348e-08	4.50517e-08	PTPRC/CD4/CORO1A/IL16/PIK3CG/LILRB1/CCR5/FCRL3/MS4A1/CD84/P2RX1/LILRB2/CCR1/CD19/CCR7/LILRA2/PRKCB/CCL4/LCK/TRPV2/CCL5/CD33/LILRA5/CXCR4/CCL21/ATP2A3/CXCL9/FASLG/ANXA6/CCL19/REM1/CCL3/P2RY12/CYSLTR1/NTSR1/RAMP3/P2RX7/ICAM1/HTR2B/CXCL10/CATSPER1/CLIC2/RRAD/PKD2L1/BHLHA15/PLA2G1B/CYP27B1/ADRA2A/APLNR/CCL2/CXCL11/CCL8/CXCL12/CASR/MCHR1/TRPA1/P2RX3/STAC2/NPPA/CACNG6/IL13/ATP2B3/CACNA1B/CHRNB2/TRPC5/C…	73	BP
GO:0060205	cytoplasmic vesicle lumen	63/1603	338/18675	3.11989e-09	6.01212e-08	4.97941e-08	GMFG/DOCK2/ARHGAP9/SRGN/MNDA/BIN2/FERMT3/LYZ/FGR/CFP/FCN1/APOA1/A2M/OSCAR/B2M/HK3/SERPING1/ADA2/CTSW/RNASE2/APOE/ALOX5/C3/FASLG/MMRN1/RARRES2/ORM2/CLEC3B/ITIH3/CRISPLD2/CHIT1/THBS1/CHI3L1/SERPINA1/LTF/GNLY/ORM1/SERPINA4/F13A1/AHSG/RNASE3/RETN/FGB/CTSG/APOB/TF/SCG3/F5/HRNR/FN1/FGG/FGA/ELANE/PADI2/PF4/MMP8/VEGFD/APOH/SAA1/PCSK1/HP/PRSS2/IGF2	63	CC
GO:0002292	T cell differentiation involved in immune response	23/1530	66/17910	2.16119e-09	6.0241e-08	4.84335e-08	SLAMF6/GPR183/IL12RB1/SPN/IRF4/CD86/LY9/FOXP3/CLEC4E/NLRP3/CD80/CLEC4D/TBX21/JAK3/BATF/CCL19/TNFSF4/IL12B/IL27/IFNG/EOMES/IL2/RORC	23	BP
GO:0032613	interleukin-10 production	20/1530	51/17910	2.22067e-09	6.16637e-08	4.95774e-08	SASH3/CD28/CD40LG/LILRB1/TYROBP/FCGR2B/IRF4/FCER1G/FOXP3/TIGIT/LILRA5/TREM2/JAK3/TLR4/TNFSF4/IL12B/PDCD1LG2/AGER/IDO1/MMP8	20	BP
GO:0071222	cellular response to lipopolysaccharide	41/1530	176/17910	2.24266e-09	6.20383e-08	4.98785e-08	IRF8/CD180/TNFRSF1B/PTPN22/HAVCR2/LILRB1/CCR5/LY86/MEF2C/NUGGC/LILRB2/KMO/CD6/NLRP3/LILRA2/CD14/CCL5/MRC1/TLR4/HAMP/CCL3/AICDA/STAP1/LY96/CX3CR1/TNFSF4/IL12B/PTAFR/ICAM1/IL10/CXCL10/KLRC4-KLRK1/EDNRB/LTF/CCL2/LBP/TNIP3/CTSG/ANKRD1/ACOD1/NLRP7	41	BP
GO:0031983	vesicle lumen	63/1603	339/18675	3.51836e-09	6.60156e-08	5.4676e-08	GMFG/DOCK2/ARHGAP9/SRGN/MNDA/BIN2/FERMT3/LYZ/FGR/CFP/FCN1/APOA1/A2M/OSCAR/B2M/HK3/SERPING1/ADA2/CTSW/RNASE2/APOE/ALOX5/C3/FASLG/MMRN1/RARRES2/ORM2/CLEC3B/ITIH3/CRISPLD2/CHIT1/THBS1/CHI3L1/SERPINA1/LTF/GNLY/ORM1/SERPINA4/F13A1/AHSG/RNASE3/RETN/FGB/CTSG/APOB/TF/SCG3/F5/HRNR/FN1/FGG/FGA/ELANE/PADI2/PF4/MMP8/VEGFD/APOH/SAA1/PCSK1/HP/PRSS2/IGF2	63	CC
GO:0002715	regulation of natural killer cell mediated immunity	18/1530	42/17910	2.56943e-09	7.08095e-08	5.69305e-08	SLAMF6/NCR3/HAVCR2/LILRB1/CD226/CRTAM/CD96/PIK3R6/SH2D1A/IL18RAP/VAV1/LAG3/NCR1/IL21/IL12B/KLRC4-KLRK1/SH2D1B/KIR2DL4	18	BP
GO:0070821	tertiary granule membrane	24/1603	73/18675	4.11021e-09	7.51431e-08	6.22356e-08	CD53/CYBB/LAIR1/FCER1G/ITGB2/LILRB2/CD300A/ITGAX/CLEC4D/ITGAM/CD33/SIGLEC5/SIGLEC14/OLR1/CD93/GPR84/FPR2/FCAR/ATP8B4/PTAFR/CLEC5A/MCEMP1/CLEC4C/CLEC12A	24	CC
GO:1903706	regulation of hemopoiesis	79/1530	468/17910	3.08368e-09	8.46622e-08	6.8068e-08	EVI2B/BTK/SASH3/PTPRC/CD27/NCKAP1L/CCR2/CD4/CD74/CD2/CD28/IL12RB1/TESPA1/LILRB1/FCRL3/MEF2C/SPI1/HLA-DOA/TYROBP/FCGR2B/IRF4/RASSF2/SLAMF8/CD86/IL2RA/LILRB2/NFAM1/LILRB4/GPR171/C1QC/CCR1/CR1/PIK3R6/FOXP3/INPP5D/NLRP3/CD80/NFATC2/PRKCB/LILRB3/TBX21/B2M/CTLA4/TMEM176B/TREM2/IKZF3/ZAP70/JAK3/TLR4/ETS1/LAG3/CSF3R/CCL19/CCL3/IRF1/NR4A3/TNFSF4/IL12B/ZNF683/OSM/TMEM176A/IL7R/GPR55/IL27/IFNG/THBS1/AGER/LT…	79	BP
GO:0045576	mast cell activation	21/1530	57/17910	3.3774e-09	9.23788e-08	7.42721e-08	BTK/RHOH/LCP2/PIK3CG/LAT2/CD226/CD300LF/MILR1/CD84/CNR2/FCER1G/FGR/CD300A/CHGA/NR4A3/CRLF2/IL13RA2/NPPA/IL13/ENPP3/CPLX2	21	BP
GO:0010562	positive regulation of phosphorus metabolic process	142/1530	1025/17910	3.58191e-09	9.72442e-08	7.81839e-08	PTPRC/CD27/NCKAP1L/CD3E/SLAMF1/CD4/SCIMP/CD74/GPR183/LCP2/CD40LG/PIK3CG/PPP1R16B/PTPN22/HAVCR2/FCRL3/MEF2C/AIF1/NCF1/FCGR2B/PLEK/RASSF2/FGD2/PECAM1/PIK3R5/LILRB2/FGR/CCR1/CD19/CCR7/CSF1R/FCGR1A/PIK3R6/CASS4/FPR1/CD80/CD300A/CD244/FLT3/ZEB2/ENPP2/C5AR1/CCL5/CD33/LILRA5/ACVRL1/GLIPR2/TREM2/APOE/PDE6G/PLA2G5/CXCR4/C3/TLR4/CCL21/TMEM119/ARRB1/MARCO/PLA2G2A/CCL19/FPR2/AGAP2/CCL3/P2RY12/ADGRF5/APOC2/NT…	142	BP
GO:0045937	positive regulation of phosphate metabolic process	142/1530	1025/17910	3.58191e-09	9.72442e-08	7.81839e-08	PTPRC/CD27/NCKAP1L/CD3E/SLAMF1/CD4/SCIMP/CD74/GPR183/LCP2/CD40LG/PIK3CG/PPP1R16B/PTPN22/HAVCR2/FCRL3/MEF2C/AIF1/NCF1/FCGR2B/PLEK/RASSF2/FGD2/PECAM1/PIK3R5/LILRB2/FGR/CCR1/CD19/CCR7/CSF1R/FCGR1A/PIK3R6/CASS4/FPR1/CD80/CD300A/CD244/FLT3/ZEB2/ENPP2/C5AR1/CCL5/CD33/LILRA5/ACVRL1/GLIPR2/TREM2/APOE/PDE6G/PLA2G5/CXCR4/C3/TLR4/CCL21/TMEM119/ARRB1/MARCO/PLA2G2A/CCL19/FPR2/AGAP2/CCL3/P2RY12/ADGRF5/APOC2/NT…	142	BP
GO:0002577	regulation of antigen processing and presentation	12/1530	19/17910	4.13824e-09	1.11932e-07	8.99927e-08	WAS/CD74/HLA-DOA/FCGR2B/FGL2/LILRB2/CCR7/TREM2/HLA-DOB/CCL21/CCL19/THBS1	12	BP
GO:0071674	mononuclear cell migration	23/1530	68/17910	4.20629e-09	1.13352e-07	9.11348e-08	CCR2/JAML/AIF1/SLAMF8/PECAM1/C3AR1/CCR1/CMKLR1/PLA2G7/C5AR1/CCL5/CCL23/FPR2/CCL3/RARRES2/CXCL10/THBS1/AGER/GREM1/CCL2/CXCL12/CCL1/CCL7	23	BP
GO:0034341	response to interferon-gamma	40/1530	173/17910	4.41992e-09	1.18672e-07	9.54115e-08	WAS/IRF8/HLA-DPB1/IL12RB1/HLA-DPA1/HLA-DRA/HLA-DRB1/AIF1/IRF4/HLA-DQA1/FCGR1A/CIITA/HLA-DRB5/FCGR1B/GBP4/B2M/HLA-DQB1/CCL5/MRC1/TLR4/HLA-DQB2/TRIM22/HLA-DQA2/UBD/CCL3/VCAM1/IRF1/GBP1/IL12B/HLA-B/GBP5/PTAFR/ICAM1/IFNG/CYP27B1/TXK/CCL2/MEFV/AQP4/ACOD1	40	BP
GO:0071346	cellular response to interferon-gamma	37/1530	153/17910	4.56044e-09	1.21996e-07	9.80841e-08	WAS/IRF8/HLA-DPB1/IL12RB1/HLA-DPA1/HLA-DRA/HLA-DRB1/AIF1/IRF4/HLA-DQA1/FCGR1A/CIITA/HLA-DRB5/FCGR1B/GBP4/B2M/HLA-DQB1/CCL5/MRC1/TLR4/HLA-DQB2/TRIM22/HLA-DQA2/CCL3/VCAM1/IRF1/GBP1/IL12B/HLA-B/GBP5/PTAFR/ICAM1/IFNG/TXK/CCL2/AQP4/ACOD1	37	BP
GO:0050854	regulation of antigen receptor-mediated signaling pathway	22/1530	63/17910	4.61188e-09	1.22922e-07	9.88285e-08	PTPRC/TESPA1/PTPN22/FCRL3/CD226/FCGR2B/CD22/NFAM1/LILRB4/CD19/CCR7/TRAT1/CD300A/PRKCB/LCK/LPXN/BLK/PLCL2/STAP1/GBP1/GCSAML/PAX5	22	BP
GO:0032695	negative regulation of interleukin-12 production	11/1530	16/17910	4.98729e-09	1.32444e-07	1.06485e-07	SLAMF1/LILRB1/TLR8/CMKLR1/TIGIT/LILRA5/JAK3/IL10/THBS1/IRAK3/MEFV	11	BP
GO:0043367	CD4-positive, alpha-beta T cell differentiation	24/1530	74/17910	5.06542e-09	1.34032e-07	1.07761e-07	SASH3/SLAMF6/NCKAP1L/GPR183/IL12RB1/SPN/IRF4/CD86/LY9/PLA2G2D/FOXP3/NLRP3/CD80/FUT7/TBX21/JAK3/BATF/CCL19/TNFSF4/IL12B/IL27/IFNG/IL2/RORC	24	BP
GO:0045334	clathrin-coated endocytic vesicle	21/1603	59/18675	7.60103e-09	1.35488e-07	1.12215e-07	CD74/HLA-DPB1/HLA-DPA1/HLA-DRA/HLA-DRB1/HLA-DQA1/FCGR1A/HLA-DRB5/FCGR1B/HLA-DQB1/CTLA4/APOE/HLA-DQB2/HLA-DQA2/SFTPD/SFTPC/APOB/SFTA3/SFTPA1/SFTPB/SFTPA2	21	CC
GO:0019932	second-messenger-mediated signaling	65/1530	360/17910	5.34025e-09	1.40794e-07	1.13198e-07	BTK/PTPRC/CD3E/CD4/GPR65/LAT2/CCR5/SLA2/PLEK/CD22/CMKLR1/TRAT1/S1PR4/FPR1/CCR6/CCL4/SELP/TREM2/GNG2/ZAP70/APOE/CXCR4/AQP1/PTGER2/CXCL9/CHGA/FPR2/CCL3/P2RY12/VCAM1/GBP1/RAMP3/P2RX7/PTGIR/SELE/HTR2B/CXCL10/TSHR/CLIC2/NPR1/THBS1/NDNF/BHLHA15/EDNRB/ADRA2A/APLNR/LRRK2/CXCL11/OR51E2/GUCA1A/RUNDC3A/P2RX3/MAPT/NPPA/PTGFR/AGTR2/PF4/SCTR/CRHR1/EPHA5/SPINK1/JPH3/NR5A1/GPRC6A/GCGR	65	BP
GO:0072503	cellular divalent inorganic cation homeostasis	69/1530	392/17910	5.39971e-09	1.41849e-07	1.14046e-07	PTPRC/CCR2/CD4/CD52/CORO1A/PIK3CG/CCR5/MS4A1/P2RX1/C3AR1/CCR1/CD19/CCR7/S1PR4/PRKCB/LCK/TGM2/CCL5/CCL14/CCL23/S1PR1/APOE/CCL21/CXCL9/FASLG/CCL19/CCL3/CYSLTR1/NTSR1/RAMP3/P2RX7/HTR2B/CXCL10/KEL/CLIC2/CALCB/EDNRB/PDGFRA/PLA2G1B/CCL13/APLNR/CXCL11/CCL8/C1QTNF1/CXCL12/SLC30A3/ADORA1/CCL1/CASR/IL2/FATE1/MCHR1/CCL15/TRPA1/P2RX3/CCL7/IL13/ELANE/ATP2B3/KISS1/TACR1/CXCL13/SAA1/TRPC5/CHRNA9/ADRA1A/TRPM8/F2…	69	BP
GO:0043410	positive regulation of MAPK cascade	82/1530	499/17910	5.57157e-09	1.45839e-07	1.17254e-07	PTPRC/CD27/SLAMF1/CD4/SCIMP/CD74/GPR183/CD40LG/PIK3CG/PTPN22/HAVCR2/FCRL3/NCF1/FCGR2B/RASSF2/FGD2/PIK3R5/CCR1/CCR7/CSF1R/PIK3R6/FPR1/FLT3/ZEB2/C5AR1/LILRA5/GLIPR2/TREM2/APOE/PDE6G/PLA2G5/CXCR4/TLR4/CCL21/ARRB1/MARCO/PLA2G2A/CCL19/FPR2/CCL3/RAMP3/P2RX7/BIRC7/ICAM1/OSM/HTR2B/TEK/BANK1/GPR55/THBS1/CHI3L1/AGER/PDGFRA/PLA2G1B/ADRA2A/LRRK2/ADRA1B/NTRK3/C1QTNF1/IL26/FGB/ADORA1/C5AR2/CASR/KL/FFAR4/FGF18/…	82	BP
GO:0008528	G protein-coupled peptide receptor activity	29/1397	105/16967	3.71395e-09	1.67699e-07	1.42694e-07	CCR4/CCR2/CXCR3/CCR5/CXCR6/CCRL2/CCR1/CCR7/CMKLR1/CXCR5/CCR8/FPR1/CCR6/CXCR4/NTSR1/RAMP3/CX3CR1/NPR1/EDNRB/CXCR1/XCR1/MCHR1/ACKR2/SSTR3/AGTR2/TACR1/GRPR/NPY4R/GCGR	29	MF
GO:0061900	glial cell activation	21/1530	59/17910	6.95649e-09	1.8144e-07	1.45877e-07	PTPRC/CST7/AIF1/TYROBP/TLR7/C1QA/ITGB2/TLR8/C5AR1/ITGAM/TREM2/FPR2/CCL3/STAP1/IFNG/AGER/LRRK2/MAPT/IL13/IL33/MMP8	21	BP
GO:0043269	regulation of ion transport	98/1530	639/17910	7.4217e-09	1.92885e-07	1.55079e-07	CCR2/CD4/CORO1A/IL16/CTSS/PIK3CG/CYBB/LILRB1/FCRL3/MEF2C/CD84/P2RX1/LILRB2/CCR1/CD19/KMO/LILRA2/CCL4/GLRX/APOA1/TRPV2/KCNA3/B2M/CCL5/CD33/LILRA5/TREM2/APOE/CXCR4/KCNMB1/KCNH6/CXCL9/REM1/CCL3/P2RY12/CHRNA6/NTSR1/CLIC5/RAMP3/GJA5/P2RX7/PTAFR/ICAM1/CXCL10/KEL/SCN7A/CATSPER1/CLIC2/RRAD/IFNG/THBS1/LRRC55/PLA2G1B/SFRP4/KCNE1/ADRA2A/APLNR/CCL2/ABCB1/CXCL11/RASGRF1/CXCL12/ADORA1/KCNJ5/TF/KCNK5/CASR/CYP4F…	98	BP
GO:0001653	peptide receptor activity	29/1397	106/16967	4.71538e-09	2.05032e-07	1.7446e-07	CCR4/CCR2/CXCR3/CCR5/CXCR6/CCRL2/CCR1/CCR7/CMKLR1/CXCR5/CCR8/FPR1/CCR6/CXCR4/NTSR1/RAMP3/CX3CR1/NPR1/EDNRB/CXCR1/XCR1/MCHR1/ACKR2/SSTR3/AGTR2/TACR1/GRPR/NPY4R/GCGR	29	MF
GO:0072507	divalent inorganic cation homeostasis	71/1530	412/17910	8.1107e-09	2.10044e-07	1.68875e-07	PTPRC/CCR2/CD4/CD52/CORO1A/PIK3CG/CCR5/MS4A1/P2RX1/C3AR1/CCR1/CD19/CCR7/S1PR4/PRKCB/LCK/TGM2/CCL5/CCL14/CCL23/S1PR1/APOE/CCL21/CXCL9/FASLG/CCL19/CCL3/CYSLTR1/NTSR1/RAMP3/P2RX7/HTR2B/CXCL10/KEL/CLIC2/CALCB/EDNRB/PDGFRA/PLA2G1B/CCL13/CYP27B1/APLNR/CXCL11/CCL8/C1QTNF1/CXCL12/SLC30A3/ADORA1/CCL1/CASR/IL2/FATE1/MCHR1/CCL15/TRPA1/P2RX3/KL/CCL7/IL13/ELANE/ATP2B3/KISS1/TACR1/CXCL13/SAA1/TRPC5/CHRNA9/ADRA…	71	BP
GO:0042127	regulation of cell proliferation	207/1530	1664/17910	9.01517e-09	2.32642e-07	1.87043e-07	BTK/SASH3/PTPRC/NCKAP1L/CCR2/CD3E/SLAMF1/CD4/CD74/TNFRSF1B/HLA-DMB/HLA-DPB1/CD28/GPR183/CD40LG/IL12RB1/CORO1A/HLA-DPA1/PPP1R16B/TNFSF13B/PTPN22/TNFSF8/OTP/HAVCR2/LILRB1/FCRL3/MEF2C/JAML/PIM2/AIF1/TYROBP/FCGR2B/SPN/CD22/MNDA/SIRPG/LTA/CD86/LST1/IL2RA/LILRB2/CSF1R/CD6/FOXP3/MZB1/INPP5D/CD300A/NFATC2/RASAL3/NLRC3/FLT3/CLECL1/ITGAX/VSIG4/C5AR1/CYP1B1/TGM2/CTLA4/FOLR2/TNFRSF9/CCL5/CD33/CCL14/ACVRL1/CC…	207	BP
GO:0061756	leukocyte adhesion to vascular endothelial cell	18/1530	45/17910	9.71807e-09	2.49898e-07	2.00917e-07	SELPLG/CCR2/SPN/ITGB2/ITGB7/SELP/CCL21/ETS1/VCAM1/CCL25/CX3CR1/SELL/PTAFR/ICAM1/SELE/CXCL12/ELANE/ADD2	18	BP
GO:2000401	regulation of lymphocyte migration	21/1530	60/17910	9.84563e-09	2.5229e-07	2.0284e-07	CCR2/DOCK8/AIF1/SPN/CCR6/CCL4/CCL5/CCL21/CCL3/AIRE/RIPOR2/CXCL10/KLRC4-KLRK1/TNFSF14/GCSAML/CD200R1/CCL2/CXCL12/CCL7/PADI2/CXCL13	21	BP
GO:0071216	cellular response to biotic stimulus	44/1530	206/17910	1.01938e-08	2.60298e-07	2.09279e-07	BTK/IRF8/CD180/TNFRSF1B/PTPN22/HAVCR2/LILRB1/CCR5/LY86/MEF2C/NUGGC/FCGR2B/LILRB2/KMO/CD6/NLRP3/LILRA2/CD14/CCL5/TREM2/MRC1/TLR4/HAMP/CCL3/AICDA/STAP1/LY96/CX3CR1/TNFSF4/IL12B/PTAFR/ICAM1/IL10/CXCL10/KLRC4-KLRK1/EDNRB/LTF/CCL2/LBP/TNIP3/CTSG/ANKRD1/ACOD1/NLRP7	44	BP
GO:0008284	positive regulation of cell proliferation	130/1530	931/17910	1.0646e-08	2.70899e-07	2.17801e-07	SASH3/PTPRC/NCKAP1L/CCR2/CD3E/SLAMF1/CD4/CD74/HLA-DMB/HLA-DPB1/CD28/GPR183/CD40LG/IL12RB1/CORO1A/HLA-DPA1/PPP1R16B/TNFSF13B/OTP/HAVCR2/FCRL3/MEF2C/JAML/AIF1/SIRPG/LTA/CD86/IL2RA/LILRB2/CSF1R/CD6/FOXP3/MZB1/NFATC2/RASAL3/FLT3/CLECL1/ITGAX/C5AR1/TGM2/FOLR2/CCL5/CCL14/ACVRL1/SCG2/S1PR1/ZAP70/TMIGD2/EBI3/TLR4/TMEM119/ETS1/AQP1/ARRB1/FASLG/IL5RA/CCL19/VCAM1/NR4A3/IL21/CX3CR1/TNFSF4/IL12B/TCL1A/FGF7/PT…	130	BP
GO:0060191	regulation of lipase activity	27/1530	94/17910	1.11159e-08	2.81873e-07	2.26624e-07	ITK/S1PR4/APOA1/APOC1/C5AR1/RASGRP4/CCL5/PLA2G5/P2RY12/APOC2/PLCB2/APOA2/GPIHBP1/PTAFR/SELE/HTR2B/GPR55/PDGFRA/PLA2G1B/TXK/CCN1/NTRK3/LIPC/APOA5/APOH/ANGPTL3/ADRA1A	27	BP
GO:0032633	interleukin-4 production	15/1530	32/17910	1.23078e-08	3.11016e-07	2.50056e-07	SASH3/CD3E/ITK/CD28/CD40LG/HAVCR2/IRF4/FCER1G/CD86/FOXP3/NLRP3/CLECL1/TNFSF4/IL33/SCGB1A1	15	BP
GO:0002407	dendritic cell chemotaxis	13/1530	24/17910	1.24995e-08	3.14771e-07	2.53074e-07	CCR2/GPR183/PIK3CG/CCR5/SLAMF8/CCR1/CCR7/CCR6/CCL5/CXCR4/CCL21/CCL19/CXCR1	13	BP
GO:0050855	regulation of B cell receptor signaling pathway	14/1530	28/17910	1.32542e-08	3.32629e-07	2.67433e-07	PTPN22/FCRL3/FCGR2B/CD22/NFAM1/CD19/CD300A/PRKCB/LPXN/BLK/PLCL2/STAP1/GCSAML/PAX5	14	BP
GO:0031348	negative regulation of defense response	48/1530	237/17910	1.35115e-08	3.37927e-07	2.71692e-07	PTPRC/TNFRSF1B/CST7/HAVCR2/LILRB1/ABCD2/FCGR2B/SIGLEC10/CNR2/FGL2/SLAMF8/IL2RA/CD96/CR1/FOXP3/NLRP3/NLRC3/APOA1/VSIG4/A2M/SAMHD1/SERPING1/APOE/ETS1/NLRP12/FPR2/CDH5/IL12B/IL10/TEK/IRAK3/AGER/PTGIS/CD200R1/MEFV/ADORA1/IL22RA2/TNFAIP6/KIR2DL4/IL2/MMP12/FFAR4/ELANE/ACOD1/ENPP3/SAA1/F2/NLRP7	48	BP
GO:0002287	alpha-beta T cell activation involved in immune response	21/1530	61/17910	1.3813e-08	3.43116e-07	2.75864e-07	SLAMF6/GPR183/IL12RB1/SPN/IRF4/CD86/LY9/FOXP3/NLRP3/CD80/TBX21/JAK3/BATF/CCL19/TNFSF4/IL12B/IL27/IFNG/EOMES/IL2/RORC	21	BP
GO:0002293	alpha-beta T cell differentiation involved in immune response	21/1530	61/17910	1.3813e-08	3.43116e-07	2.75864e-07	SLAMF6/GPR183/IL12RB1/SPN/IRF4/CD86/LY9/FOXP3/NLRP3/CD80/TBX21/JAK3/BATF/CCL19/TNFSF4/IL12B/IL27/IFNG/EOMES/IL2/RORC	21	BP
GO:0005044	scavenger receptor activity	19/1397	51/16967	8.28863e-09	3.47531e-07	2.95711e-07	CD5/CD6/ENPP2/SCARF1/CD163/MSR1/MARCO/STAB1/PRG4/SUSD2/AGER/CD5L/COLEC12/SSC5D/TMPRSS15/ACKR2/DMBT1/TMPRSS2/ENPP3	19	MF
GO:2000107	negative regulation of leukocyte apoptotic process	18/1530	46/17910	1.46947e-08	3.63781e-07	2.92478e-07	CD27/DOCK8/CD74/LILRB1/CCR5/FCER1G/CCR7/CCL5/JAK3/CCL21/TSC22D3/CCL19/IL7R/SLC46A2/CXCL12/IL2/IDO1/PIP	18	BP
GO:0051246	regulation of protein metabolic process	308/1530	2700/17910	1.50061e-08	3.70234e-07	2.97667e-07	PTPRC/GMFG/CD27/NCKAP1L/CCR2/CD3E/SLAMF1/CD4/SCIMP/CD74/TNFRSF1B/CD28/GPR183/LCP2/CD40LG/CST7/SAMSN1/PIK3CG/PPP1R16B/LAX1/PTPN22/CYBB/HAVCR2/LILRB1/FCRL3/SPI1/PYHIN1/AIF1/NCF1/TYROBP/FCGR2B/SPN/IRF4/TLR7/RASSF2/FGD2/C1QA/PECAM1/ITGB2/TLR8/P2RX1/CD86/C1QB/C3AR1/PIK3R5/LILRB2/FGR/C1QC/CFP/CCR1/CD19/CCR7/CR1/CSF1R/FCGR1A/PIK3R6/FOXP3/CASS4/INPP5D/FPR1/NLRP3/CD80/CD300A/IGLV3-1/ZC3H12D/IGLC2/IGKC/IGK…	308	BP
GO:0050918	positive chemotaxis	22/1530	67/17910	1.69849e-08	4.17645e-07	3.35785e-07	CCR4/CORO1A/IL16/CCL5/SCG2/S1PR1/FPR2/CCL3/FGF7/CXCL10/AGER/NTRK3/CCL16/CASR/CCL15/SAA2/COLEC10/VEGFD/DEFB4A/SAA1/SAA4/FGF10	22	BP
GO:0032612	interleukin-1 production	29/1530	108/17910	1.72881e-08	4.23673e-07	3.40631e-07	HAVCR2/TYROBP/TLR8/CCR7/NLRP3/LILRA2/APOA1/NLRC4/CD33/LILRA5/TREM2/TLR4/NLRP12/CCL19/CCL3/P2RX7/CX3CR1/GBP5/ORM2/IL10/AGER/ORM1/MEFV/IGHD/SUCNR1/CMA1/SAA1/PYDC1/NLRP7	29	BP
GO:0002224	toll-like receptor signaling pathway	35/1530	147/17910	1.8171e-08	4.43821e-07	3.5683e-07	BTK/CTSS/PTPN22/HAVCR2/TLR10/FCRL3/IRF4/CD300LF/TLR7/ITGB2/TLR8/LILRA2/CD300A/LILRA4/CD14/RFTN1/ITGAM/BIRC3/TLR4/IRF1/LY96/IRAK3/COLEC12/LTF/SFTPD/LBP/TNIP3/FGB/APOB/BPIFB1/FGG/FGA/SFTPA1/ACOD1/SFTPA2	35	BP
GO:0035579	specific granule membrane	26/1603	91/18675	2.58771e-08	4.50009e-07	3.7271e-07	CD53/TNFRSF1B/ITGAL/CYBB/LAIR1/ITGB2/P2RX1/C3AR1/RAB37/CLEC4D/ITGAM/CD33/OLR1/CD93/GPR84/FPR2/FCAR/ATP8B4/ALDH3B1/CLEC5A/MCEMP1/CEACAM3/SLC2A5/ADGRG3/CLEC12A/MS4A3	26	CC
GO:0070838	divalent metal ion transport	75/1530	454/17910	1.99923e-08	4.86678e-07	3.91287e-07	PTPRC/CD4/CORO1A/IL16/PIK3CG/LILRB1/CCR5/FCRL3/MS4A1/CD84/P2RX1/LILRB2/CCR1/CD19/CCR7/LILRA2/PRKCB/CCL4/LCK/TRPV2/CCL5/CD33/LILRA5/CXCR4/CCL21/ATP2A3/CXCL9/FASLG/ANXA6/SLC39A8/CCL19/REM1/CCL3/P2RY12/CYSLTR1/NTSR1/RAMP3/P2RX7/ICAM1/HTR2B/CXCL10/CATSPER1/CLIC2/RRAD/PKD2L1/BHLHA15/PLA2G1B/CYP27B1/ADRA2A/APLNR/CCL2/CXCL11/CCL8/CXCL12/SLC30A3/CASR/MCHR1/TRPA1/P2RX3/STAC2/NPPA/CACNG6/IL13/ATP2B3/CACNA1…	75	BP
GO:0048247	lymphocyte chemotaxis	17/1530	42/17910	2.02601e-08	4.91559e-07	3.95212e-07	CCR2/GPR183/PIK3CG/CXCR3/CCL4/CCL5/CCL21/CCL3/CXCL10/KLRC4-KLRK1/TNFSF14/CCL2/CXCL11/CCL7/PADI2/CXCL13/SAA1	17	BP
GO:0042277	peptide binding	44/1397	215/16967	1.29939e-08	5.26027e-07	4.47592e-07	CD74/HLA-DPB1/HLA-DPA1/HLA-DRA/HLA-DRB1/FCGR2B/C1QA/ITGB2/HLA-DQA1/LILRB2/TRBV7-9/TRAV8-4/HLA-DRB5/APOA1/TRGV3/CD14/ITGAM/HLA-DQB1/TRAV19/TRAV29DV5/MSR1/TREM2/APOE/TLR4/MARCO/FPR2/CD1C/TRBV12-3/RAMP3/HLA-B/CRIP1/CD209/NPR1/AGER/EDNRB/LBP/CMA1/CLEC4M/TRGV9/GRIA2/CACNA1B/SCTR/GRPR/NPY4R	44	MF
GO:0098771	inorganic ion homeostasis	92/1530	600/17910	2.18528e-08	5.28448e-07	4.2487e-07	PTPRC/CCR2/CD4/CD52/CORO1A/PIK3CG/CCR5/MS4A1/SLAMF8/P2RX1/C3AR1/CCR1/CD19/CCR7/S1PR4/PRKCB/LCK/TGM2/B2M/CCL5/CCL14/CCL23/S1PR1/APOE/CCL21/C7/CXCL9/FASLG/HAMP/CCL19/CCL3/CYSLTR1/NTSR1/RAMP3/P2RX7/HTR2B/CXCL10/KEL/SCN7A/CLIC2/SLC26A4/NPR1/ATP6V0D2/CALCB/EDNRB/LTF/PDGFRA/PLA2G1B/SFRP4/CCL13/CYP27B1/APLNR/LRRK2/CXCL11/CCL8/C1QTNF1/SLC34A2/UPK3A/CXCL12/SLC30A3/ADORA1/CCL1/TF/CASR/IL2/CYP4F2/FATE1/MCHR…	92	BP
GO:0070372	regulation of ERK1 and ERK2 cascade	52/1530	271/17910	2.29752e-08	5.53756e-07	4.45217e-07	PTPRC/SLAMF1/CD4/SCIMP/CD74/GPR183/PTPN22/HAVCR2/CCR1/CCR7/CSF1R/C5AR1/GLIPR2/TREM2/APOE/PLA2G5/TLR4/CCL21/ARRB1/NLRP12/MARCO/PLA2G2A/CCL19/FPR2/CCL3/GBP1/RAMP3/ICAM1/HTR2B/TEK/GPR55/CHI3L1/AGER/PDGFRA/CCN1/IL26/FGB/LMO3/C5AR2/CASR/FN1/FFAR4/FGF18/FGG/FGA/ROS1/CHRNA9/NECAB2/FGF10/ADRA1A/FGF20/GATA4	52	BP
GO:0072511	divalent inorganic cation transport	75/1530	458/17910	2.91869e-08	7.01158e-07	5.63728e-07	PTPRC/CD4/CORO1A/IL16/PIK3CG/LILRB1/CCR5/FCRL3/MS4A1/CD84/P2RX1/LILRB2/CCR1/CD19/CCR7/LILRA2/PRKCB/CCL4/LCK/TRPV2/CCL5/CD33/LILRA5/CXCR4/CCL21/ATP2A3/CXCL9/FASLG/ANXA6/SLC39A8/CCL19/REM1/CCL3/P2RY12/CYSLTR1/NTSR1/RAMP3/P2RX7/ICAM1/HTR2B/CXCL10/CATSPER1/CLIC2/RRAD/PKD2L1/BHLHA15/PLA2G1B/CYP27B1/ADRA2A/APLNR/CCL2/CXCL11/CCL8/CXCL12/SLC30A3/CASR/MCHR1/TRPA1/P2RX3/STAC2/NPPA/CACNG6/IL13/ATP2B3/CACNA1…	75	BP
GO:0034774	secretory granule lumen	58/1603	321/18675	4.13875e-08	7.02602e-07	5.81915e-07	GMFG/DOCK2/ARHGAP9/SRGN/MNDA/BIN2/FERMT3/LYZ/FGR/CFP/FCN1/APOA1/A2M/OSCAR/B2M/HK3/SERPING1/ADA2/CTSW/RNASE2/ALOX5/C3/MMRN1/RARRES2/ORM2/CLEC3B/ITIH3/CRISPLD2/CHIT1/THBS1/CHI3L1/SERPINA1/LTF/ORM1/SERPINA4/F13A1/AHSG/RNASE3/RETN/FGB/CTSG/TF/SCG3/F5/HRNR/FN1/FGG/FGA/ELANE/PADI2/PF4/MMP8/VEGFD/APOH/PCSK1/HP/PRSS2/IGF2	58	CC
GO:1902107	positive regulation of leukocyte differentiation	34/1530	143/17910	3.00183e-08	7.18765e-07	5.77884e-07	EVI2B/BTK/SASH3/PTPRC/CD27/NCKAP1L/CD4/CD74/IL12RB1/TESPA1/TYROBP/CD86/IL2RA/LILRB2/LILRB4/CCR1/PIK3R6/FOXP3/INPP5D/NLRP3/CD80/TREM2/ZAP70/CCL19/TNFSF4/IL12B/IL7R/IFNG/AGER/VNN1/DCSTAMP/IL2/ZBTB16/PF4	34	BP
GO:0055080	cation homeostasis	90/1530	588/17910	3.39446e-08	8.10123e-07	6.51335e-07	PTPRC/CCR2/CD4/CD52/CORO1A/PIK3CG/CCR5/MS4A1/SLAMF8/P2RX1/C3AR1/CCR1/CD19/CCR7/S1PR4/PRKCB/LCK/TGM2/B2M/CCL5/CCL14/CCL23/S1PR1/APOE/CCL21/C7/CXCL9/FASLG/HAMP/CCL19/CCL3/CYSLTR1/NTSR1/RAMP3/P2RX7/HTR2B/CXCL10/KEL/SCN7A/CLIC2/SLC26A4/NPR1/ATP6V0D2/CALCB/EDNRB/LTF/PDGFRA/PLA2G1B/CCL13/CYP27B1/APLNR/LRRK2/CXCL11/CCL8/C1QTNF1/UPK3A/CXCL12/SLC30A3/ADORA1/CCL1/TF/CASR/IL2/CYP4F2/FATE1/MCHR1/CCL15/TRPA1/…	90	BP
GO:0045621	positive regulation of lymphocyte differentiation	26/1530	93/17910	3.82142e-08	9.09051e-07	7.30873e-07	BTK/SASH3/PTPRC/CD27/NCKAP1L/CD74/IL12RB1/TESPA1/CD86/IL2RA/LILRB2/LILRB4/PIK3R6/FOXP3/INPP5D/NLRP3/CD80/ZAP70/CCL19/TNFSF4/IL12B/IL7R/IFNG/VNN1/IL2/ZBTB16	26	BP
GO:0042267	natural killer cell mediated cytotoxicity	20/1530	59/17910	4.11115e-08	9.74798e-07	7.83733e-07	SLAMF6/SLAMF7/CORO1A/NCR3/HAVCR2/LILRB1/CD226/CRTAM/PIK3R6/SH2D1A/IL18RAP/VAV1/GZMB/LAG3/NCR1/IL21/IL12B/KLRC4-KLRK1/KIR2DL4/KIR3DL1	20	BP
GO:0060193	positive regulation of lipase activity	22/1530	70/17910	4.1844e-08	9.88954e-07	7.95114e-07	ITK/S1PR4/C5AR1/RASGRP4/CCL5/PLA2G5/P2RY12/APOC2/PLCB2/GPIHBP1/PTAFR/SELE/HTR2B/GPR55/PDGFRA/PLA2G1B/TXK/CCN1/NTRK3/APOA5/APOH/ADRA1A	22	BP
GO:0042269	regulation of natural killer cell mediated cytotoxicity	16/1530	39/17910	4.21106e-08	9.92043e-07	7.97598e-07	SLAMF6/NCR3/HAVCR2/LILRB1/CD226/CRTAM/PIK3R6/SH2D1A/IL18RAP/VAV1/LAG3/NCR1/IL21/IL12B/KLRC4-KLRK1/KIR2DL4	16	BP
GO:0098805	whole membrane	196/1603	1586/18675	6.04941e-08	1.00308e-06	8.30775e-07	BTK/CD53/PTPRC/SELPLG/SNX20/NCKAP1L/NCF4/CD48/CD4/CD74/TNFRSF1B/HLA-DMB/HLA-DPB1/CD2/LCP2/ITGAL/LAPTM5/CORO1A/HLA-DPA1/HLA-DMA/LAT2/HLA-DRA/CYBB/CD3D/ABCD2/HLA-DRB1/DOK3/MS4A1/SLA2/HLA-DOA/CD226/TYROBP/CD79A/LAIR1/TLR7/TBC1D10C/FGD2/FCER1G/PECAM1/ITGB2/TLR8/HLA-DQA1/P2RX1/GIMAP5/C3AR1/LILRB2/NFAM1/CD19/KMO/CD8A/CR1/FCGR1A/INPP5D/FPR1/CD300A/LILRB3/LCK/TMEM150B/RAB37/HLA-DRB5/ITGAX/FCGR1B/CD14/SIG…	196	CC
GO:0002507	tolerance induction	13/1530	26/17910	4.42409e-08	1.03888e-06	8.35254e-07	CCR4/CD3E/HAVCR2/ICOS/IL2RA/LILRB2/FOXP3/PDCD1/AIRE/IRAK3/IDO1/ACOD1/CLC	13	BP
GO:0055065	metal ion homeostasis	83/1530	531/17910	4.58091e-08	1.06931e-06	8.59721e-07	PTPRC/CCR2/CD4/CD52/CORO1A/PIK3CG/CCR5/MS4A1/P2RX1/C3AR1/CCR1/CD19/CCR7/S1PR4/PRKCB/LCK/TGM2/B2M/CCL5/CCL14/CCL23/S1PR1/APOE/CCL21/C7/CXCL9/FASLG/HAMP/CCL19/CCL3/CYSLTR1/NTSR1/RAMP3/P2RX7/HTR2B/CXCL10/KEL/SCN7A/CLIC2/NPR1/CALCB/EDNRB/LTF/PDGFRA/PLA2G1B/CCL13/CYP27B1/APLNR/CXCL11/CCL8/C1QTNF1/UPK3A/CXCL12/SLC30A3/ADORA1/CCL1/TF/CASR/IL2/CYP4F2/FATE1/MCHR1/CCL15/TRPA1/P2RX3/KCNJ10/KL/STEAP4/AGTR2/C…	83	BP
GO:0150076	neuroinflammatory response	23/1530	76/17910	4.58297e-08	1.06931e-06	8.59721e-07	PTPRC/TNFRSF1B/CST7/AIF1/TYROBP/TLR7/C1QA/ITGB2/TLR8/C5AR1/ITGAM/TREM2/FPR2/CCL3/STAP1/IFNG/AGER/CD200R1/LRRK2/MAPT/IL13/IL33/MMP8	23	BP
GO:0019731	antibacterial humoral response	17/1530	44/17910	4.62813e-08	1.07641e-06	8.65428e-07	RNASE6/JCHAIN/IGKV3-20/IGHA1/IGHM/IGHA2/LTF/PLA2G1B/SFTPD/RNASE3/FGB/CTSG/PGC/DMBT1/FGA/ELANE/BPIFA1	17	BP
GO:0002456	T cell mediated immunity	25/1530	88/17910	4.9049e-08	1.13703e-06	9.14164e-07	SASH3/PTPRC/WAS/CCR2/TNFRSF1B/IL12RB1/LILRB1/FCGR2B/FOXP3/MYO1G/NLRP3/RFTN1/TBX21/B2M/PRF1/IL18RAP/GZMM/P2RX7/TNFSF4/IL12B/AIRE/ICAM1/IL7R/AGER/CLC	25	BP
GO:0032945	negative regulation of mononuclear cell proliferation	21/1530	65/17910	4.93547e-08	1.13703e-06	9.14164e-07	BTK/HAVCR2/LILRB1/TYROBP/FCGR2B/SPN/MNDA/LST1/IL2RA/LILRB2/FOXP3/INPP5D/CD300A/VSIG4/CTLA4/IL10/PDCD1LG2/SFTPD/IL2/IDO1/SCGB1A1	21	BP
GO:0050672	negative regulation of lymphocyte proliferation	21/1530	65/17910	4.93547e-08	1.13703e-06	9.14164e-07	BTK/HAVCR2/LILRB1/TYROBP/FCGR2B/SPN/MNDA/LST1/IL2RA/LILRB2/FOXP3/INPP5D/CD300A/VSIG4/CTLA4/IL10/PDCD1LG2/SFTPD/IL2/IDO1/SCGB1A1	21	BP
GO:0032675	regulation of interleukin-6 production	33/1530	139/17910	4.95908e-08	1.13887e-06	9.15648e-07	NCKAP1L/SLAMF1/PTPN22/HAVCR2/AIF1/TYROBP/FCER1G/TLR8/LILRB2/FOXP3/INPP5D/LILRA2/NLRC3/LILRA5/TREM2/TLR4/ARRB1/KLF2/NLRP12/P2RX7/TNFSF4/PTAFR/IL10/BANK1/IRAK3/AGER/ORM1/CD200R1/LBP/C5AR2/IL33/MMP8/PAEP	33	BP
GO:0045066	regulatory T cell differentiation	15/1530	35/17910	5.52173e-08	1.26411e-06	1.01634e-06	CD28/IL2RA/LILRB2/LILRB4/CR1/PLA2G2D/FOXP3/NFATC2/FUT7/CTLA4/LAG3/IRF1/TNFSF4/IFNG/IL2	15	BP
GO:0033993	response to lipid	122/1530	883/17910	5.66196e-08	1.29098e-06	1.03794e-06	IL10RA/IRF8/CD180/CD4/TNFRSF1B/CSF2RB/PTPN22/CYBB/HAVCR2/LILRB1/CCR5/LY86/MEF2C/AIF1/NUGGC/CNR2/LTA/LILRB2/CD96/KMO/CCR7/CD6/NLRP3/LILRA2/FLT3/CD14/SELP/C5AR1/CCL5/TREM2/GNG2/MRC1/TCF21/KCNMB1/TLR4/CCL21/ETS1/AQP1/PTGER2/FASLG/TIE1/HAMP/CCL19/CCL3/VCAM1/AICDA/NR4A3/HNMT/CYP1A1/NTSR1/STAP1/LY96/RAMP3/P2RX7/APOA2/CX3CR1/TNFSF4/IL12B/PTGIR/ZNF366/PTAFR/ICAM1/IL10/SELE/CXCL10/KLRC4-KLRK1/PTGDR/FAM107…	122	BP
GO:0002294	CD4-positive, alpha-beta T cell differentiation involved in immune response	20/1530	60/17910	5.67445e-08	1.29098e-06	1.03794e-06	SLAMF6/GPR183/IL12RB1/SPN/IRF4/CD86/LY9/FOXP3/NLRP3/CD80/TBX21/JAK3/BATF/CCL19/TNFSF4/IL12B/IL27/IFNG/IL2/RORC	20	BP
GO:0002367	cytokine production involved in immune response	27/1530	101/17910	5.90178e-08	1.33853e-06	1.07617e-06	BTK/SASH3/CCR2/CD74/TNFRSF1B/LILRB1/FCER1G/CD96/FOXP3/NLRP3/APOA1/TBX21/B2M/IL18RAP/JAK3/TLR4/CHGA/NR4A3/APOA2/TNFSF4/IL12B/IL10/IRAK3/KIR2DL4/FFAR3/FFAR2/CLC	27	BP
GO:0098772	molecular function regulator	181/1397	1492/16967	3.50721e-08	1.37249e-06	1.16784e-06	ARHGAP15/GMFG/CD27/WAS/NCKAP1L/NCF4/RHOH/DOCK8/TAGAP/DOCK2/CD40LG/CST7/IL16/PPP1R16B/TNFSF13B/TNFSF8/ARHGAP9/CYTH4/FGD2/RGS1/LTA/RGS18/ARHGDIB/PIK3R6/ALOX5AP/RASGRP3/GPSM3/PRKCB/SMAP2/RASAL3/DOCK10/ARHGEF6/CCL4/RASGRP2/SPOCK2/ZEB2/APOA1/A2M/APOC1/ACAP1/STARD8/IL18BP/RASGRP4/SERPING1/ARHGAP18/CCL5/ADA2/PREX1/NAIP/CCL23/SCG2/VAV1/APOE/PDE6G/C3/EBI3/CCL21/PROK1/ARRB1/NLRP12/CXCL9/FASLG/HAMP/CCL19/PP…	181	MF
GO:0002718	regulation of cytokine production involved in immune response	24/1530	83/17910	6.23632e-08	1.40567e-06	1.13016e-06	BTK/SASH3/CCR2/CD74/TNFRSF1B/LILRB1/FCER1G/CD96/FOXP3/NLRP3/APOA1/TBX21/B2M/JAK3/TLR4/NR4A3/APOA2/TNFSF4/IL10/IRAK3/KIR2DL4/FFAR3/FFAR2/CLC	24	BP
GO:0045582	positive regulation of T cell differentiation	24/1530	83/17910	6.23632e-08	1.40567e-06	1.13016e-06	SASH3/PTPRC/CD27/NCKAP1L/CD74/IL12RB1/TESPA1/CD86/IL2RA/LILRB2/LILRB4/PIK3R6/FOXP3/NLRP3/CD80/ZAP70/CCL19/TNFSF4/IL12B/IL7R/IFNG/VNN1/IL2/ZBTB16	24	BP
GO:0015026	coreceptor activity	16/1397	40/16967	3.84057e-08	1.45446e-06	1.23759e-06	CD4/CD28/CCR5/CXCR6/CD86/FCRL1/CD8A/CCR8/CD80/LILRA4/GPR15/CXCR4/TMIGD2/LY96/ROR1/GPC6	16	MF
GO:0065009	regulation of molecular function	339/1530	3065/17910	6.47796e-08	1.45565e-06	1.17033e-06	ARHGAP15/BTK/PTPRC/GMFG/CD27/WAS/NCKAP1L/NCF4/CCR2/RHOH/DOCK8/TAGAP/DOCK2/CD4/ITK/CD74/GPR65/LCP2/CD40LG/CST7/IL16/CTSS/PIK3CG/PPP1R16B/TNFSF13B/LAX1/PTPN22/TNFSF8/HAVCR2/NCF1B/FCRL3/MEF2C/ARHGAP9/PIM2/PYHIN1/SLA2/NCF1/FCGR2B/PLEK/IRF4/P2RY13/RASSF2/FGD2/CNR2/SLAMF8/ITGB2/P2RX1/RGS1/LTA/PIK3R5/NFAM1/FGR/NCF1C/RGS18/CD19/CCR7/CR1/FCER2/CSF1R/ARHGDIB/CMKLR1/FCGR1A/PIK3R6/FOXP3/CASS4/S1PR4/ALOX5AP/F…	339	BP
GO:0032102	negative regulation of response to external stimulus	60/1530	343/17910	6.72757e-08	1.50412e-06	1.2093e-06	PTPRC/TNFRSF1B/CST7/HAVCR2/ABCD2/AIF1/FCGR2B/GPR18/SIGLEC10/CNR2/FGL2/SLAMF8/IL2RA/FOXP3/NLRP3/LILRA2/NLRC3/APOA1/SERPING1/APOE/ETS1/NLRP12/FPR2/CDH5/STAP1/IL12B/IL10/KLRC4-KLRK1/TEK/CPB2/THBS1/AGER/LTF/PDGFRA/PTGIS/CD200R1/GREM1/CCL2/MEFV/C1QTNF1/FGB/ADORA1/IL22RA2/TNFAIP6/C5AR2/IL2/FABP7/FFAR4/FGG/FGA/ELANE/PADI2/ACOD1/ENPP3/APOH/CXCL13/SAA1/F11/F2/NLRP7	60	BP
GO:0002218	activation of innate immune response	57/1530	319/17910	6.74138e-08	1.50412e-06	1.2093e-06	BTK/ICAM3/CTSS/PTPN22/HAVCR2/TLR10/FCRL3/PYHIN1/IRF4/MNDA/CD300LF/TLR7/FCER1G/ITGB2/TLR8/CLEC10A/CLEC4E/FCN1/ICAM2/LILRA2/CD300A/LILRA4/CD14/RFTN1/CLEC4D/ITGAM/CLEC6A/NLRC4/CLEC4A/BIRC3/TLR4/MARCO/IRF1/LY96/KLRC4-KLRK1/CD209/IRAK3/COLEC12/LTF/CLEC4C/MUC5AC/PSMB9/SFTPD/MUC5B/LBP/TNIP3/FGB/APOB/DMBT1/BPIFB1/FGG/FGA/MUC21/FFAR2/SFTPA1/ACOD1/SFTPA2	57	BP
GO:1905517	macrophage migration	18/1530	50/17910	6.75544e-08	1.50412e-06	1.2093e-06	CCR2/SLAMF8/C3AR1/CMKLR1/C5AR1/CCL5/TREM2/CCL3/P2RY12/STAP1/CX3CR1/RARRES2/THBS1/EDNRB/CD200R1/CCL2/SFTPD/SAA1	18	BP
GO:0071675	regulation of mononuclear cell migration	17/1530	45/17910	6.84805e-08	1.51653e-06	1.21928e-06	CCR2/AIF1/SLAMF8/C3AR1/CCR1/CMKLR1/PLA2G7/C5AR1/CCL5/FPR2/RARRES2/CXCL10/THBS1/AGER/GREM1/CXCL12/CCL1	17	BP
GO:0035587	purinergic receptor signaling pathway	14/1530	31/17910	6.85271e-08	1.51653e-06	1.21928e-06	P2RY10/P2RY8/P2RY13/P2RX1/GPR171/P2RY14/GPR34/P2RY12/P2RX7/PTAFR/CNTN2/ADORA1/P2RX3/NECAB2	14	BP
GO:1903038	negative regulation of leukocyte cell-cell adhesion	30/1530	121/17910	7.08185e-08	1.5625e-06	1.25624e-06	CD74/LAX1/PTPN22/HAVCR2/LILRB1/FCGR2B/SPN/IL2RA/LILRB2/FOXP3/TIGIT/CD300A/VSIG4/TBX21/CTLA4/JAK3/CCL21/LAG3/IRF1/CCL25/TNFSF4/RIPOR2/IL10/PDCD1LG2/FGL1/SFTPD/CXCL12/IL2/IDO1/SCGB1A1	30	BP
GO:0050801	ion homeostasis	98/1530	669/17910	7.57763e-08	1.66685e-06	1.34014e-06	PTPRC/CCR2/CD4/CD52/CORO1A/PIK3CG/CCR5/MS4A1/SLAMF8/P2RX1/C3AR1/CCR1/CD19/CCR7/S1PR4/PRKCB/LCK/APOA1/TGM2/B2M/CCL5/CCL14/CCL23/S1PR1/APOE/CCL21/C7/CXCL9/FASLG/HAMP/CCL19/CCL3/CYSLTR1/CETP/NTSR1/RAMP3/GJA5/P2RX7/HTR2B/CXCL10/KEL/SCN7A/CLIC2/SLC26A4/NPR1/ATP6V0D2/CALCB/EDNRB/LTF/PDGFRA/PLA2G1B/SFRP4/CCL13/CYP27B1/APLNR/LRRK2/MLXIPL/CXCL11/CCL8/C1QTNF1/SLC34A2/UPK3A/CXCL12/SLC30A3/ADORA1/CCL1/TF/CAS…	98	BP
GO:0032673	regulation of interleukin-4 production	13/1530	27/17910	7.86424e-08	1.7247e-06	1.38665e-06	SASH3/CD3E/CD28/CD40LG/HAVCR2/IRF4/FCER1G/CD86/FOXP3/NLRP3/TNFSF4/IL33/SCGB1A1	13	BP
GO:0035710	CD4-positive, alpha-beta T cell activation	25/1530	90/17910	7.98741e-08	1.74647e-06	1.40415e-06	SASH3/SLAMF6/NCKAP1L/GPR183/IL12RB1/SPN/IRF4/CD86/LY9/PLA2G2D/FOXP3/NLRP3/CD80/FUT7/TBX21/JAK3/BATF/CCL19/TNFSF4/IL12B/IL27/IFNG/AGER/IL2/RORC	25	BP
GO:0032753	positive regulation of interleukin-4 production	12/1530	23/17910	8.02535e-08	1.74953e-06	1.40661e-06	SASH3/CD3E/CD28/CD40LG/HAVCR2/IRF4/FCER1G/CD86/FOXP3/NLRP3/TNFSF4/IL33	12	BP
GO:0090087	regulation of peptide transport	102/1530	706/17910	8.2224e-08	1.78715e-06	1.43686e-06	CD74/TNFRSF1B/CD2/CD40LG/PTPN22/HAVCR2/LILRB1/TLR10/AIF1/SRGN/FCGR2B/CD22/CRTAM/ITGB2/TLR8/FGR/CCR7/CSF1R/FOXP3/CLEC4E/FCN1/NLRP3/LILRA2/CD244/APOA1/DERL3/CD14/ITGAM/CLEC6A/CCL5/CD33/LILRA5/TREM2/APOE/BLK/SLC35D3/TLR4/LCP1/ARRB1/NLRP12/CCL19/CCL3/GBP1/GJA5/P2RX7/APOA2/TNFSF4/CLEC9A/OSM/IL1RL1/ORM2/IL10/HTR2B/TNFRSF4/CRLF2/BANK1/SLC51B/DPP4/CLEC5A/IFNG/AGER/ORM1/PLA2G1B/CD200R1/KCNE1/ADRA2A/LRRK2/…	102	BP
GO:0005201	extracellular matrix structural constituent	35/1397	158/16967	5.01321e-08	1.83922e-06	1.56498e-06	CD4/FGL2/ABI3BP/MMRN1/PODN/PRG4/DPT/CILP/THBS1/CHI3L1/FMOD/PRELP/FBLN5/TNXB/COL6A6/MUC5AC/COL8A1/CCN1/COL4A3/COL4A4/MFAP4/SPON1/MGP/FGB/OGN/FBN1/COMP/EMILIN3/COL6A5/FN1/FGG/ASPN/FGA/FBN2/TFPI2	35	MF
GO:0019956	chemokine binding	12/1397	23/16967	5.31568e-08	1.89109e-06	1.60912e-06	CCR2/CXCR3/CCR5/CXCR6/CCR1/CCR7/CCR6/A2M/CXCR4/ACKR1/CX3CR1/CXCR1	12	MF
GO:0032635	interleukin-6 production	34/1530	149/17910	8.82669e-08	1.9128e-06	1.53788e-06	NCKAP1L/SLAMF1/PTPN22/HAVCR2/AIF1/TYROBP/FCER1G/TLR8/LILRB2/FOXP3/INPP5D/LILRA2/NLRC3/IL18RAP/LILRA5/TREM2/TLR4/ARRB1/KLF2/NLRP12/P2RX7/TNFSF4/PTAFR/IL10/BANK1/IRAK3/AGER/ORM1/CD200R1/LBP/C5AR2/IL33/MMP8/PAEP	34	BP
GO:0051222	positive regulation of protein transport	67/1530	403/17910	8.88931e-08	1.92067e-06	1.54421e-06	CD2/PTPN22/HAVCR2/AIF1/CRTAM/ITGB2/TLR8/FGR/CSF1R/CLEC4E/FCN1/NLRP3/LILRA2/CD244/CD14/ITGAM/CLEC6A/CD33/LILRA5/TREM2/BLK/SLC35D3/TLR4/ARRB1/NLRP12/CCL19/CCL3/P2RX7/TNFSF4/CLEC9A/OSM/IL1RL1/ORM2/IL10/HTR2B/TNFRSF4/CRLF2/SLC51B/CLEC5A/IFNG/AGER/ORM1/PLA2G1B/LRRK2/OR51E2/IGHD/IL26/CHIA/FGB/ANKRD1/CCL1/CASR/IL2/MMP12/CFTR/AGTR2/FGG/IL13/IL33/NKX6-1/FGA/FFAR2/MMP8/SAA1/RBP4/PYDC1/PAEP	67	BP
GO:0070227	lymphocyte apoptotic process	21/1530	67/17910	8.92497e-08	1.92269e-06	1.54583e-06	BTK/CD27/DOCK8/CD74/IL2RA/GIMAP8/PDCD1/CD3G/CCL5/JAK3/FASLG/TSC22D3/P2RX7/BIRC7/IL10/IL7R/SLC46A2/IL2/IDO1/PIP/CLC	21	BP
GO:0002758	innate immune response-activating signal transduction	54/1530	298/17910	9.22245e-08	1.98093e-06	1.59266e-06	BTK/ICAM3/CTSS/PTPN22/HAVCR2/TLR10/FCRL3/IRF4/CD300LF/TLR7/FCER1G/ITGB2/TLR8/CLEC10A/CLEC4E/FCN1/ICAM2/LILRA2/CD300A/LILRA4/CD14/RFTN1/CLEC4D/ITGAM/CLEC6A/CLEC4A/BIRC3/TLR4/MARCO/IRF1/LY96/KLRC4-KLRK1/CD209/IRAK3/COLEC12/LTF/CLEC4C/MUC5AC/PSMB9/SFTPD/MUC5B/LBP/TNIP3/FGB/APOB/DMBT1/BPIFB1/FGG/FGA/MUC21/FFAR2/SFTPA1/ACOD1/SFTPA2	54	BP
GO:0051924	regulation of calcium ion transport	47/1530	244/17910	9.53813e-08	2.04273e-06	1.64234e-06	CD4/CORO1A/IL16/PIK3CG/LILRB1/FCRL3/CD84/P2RX1/LILRB2/CCR1/CD19/LILRA2/CCL4/TRPV2/CCL5/CD33/LILRA5/CXCR4/CXCL9/REM1/CCL3/P2RY12/NTSR1/RAMP3/P2RX7/ICAM1/CXCL10/CLIC2/RRAD/PLA2G1B/ADRA2A/APLNR/CCL2/CXCL11/CXCL12/CASR/MCHR1/P2RX3/STAC2/NPPA/IL13/CACNA1B/CRHR1/SPINK1/EPPIN/F2/JPH3	47	BP
GO:0070228	regulation of lymphocyte apoptotic process	18/1530	51/17910	9.61035e-08	2.05218e-06	1.64994e-06	BTK/CD27/DOCK8/CD74/GIMAP8/PDCD1/CD3G/CCL5/JAK3/TSC22D3/P2RX7/BIRC7/IL10/IL7R/SLC46A2/IL2/IDO1/PIP	18	BP
GO:0006508	proteolysis	200/1530	1645/17910	9.74436e-08	2.07472e-06	1.66807e-06	CD27/TNFRSF1B/CST7/GZMK/CTSS/PYHIN1/SRGN/FGL2/C1QA/P2RX1/C1QB/C3AR1/C1QC/CFP/CD19/CR1/DPEP2/NLRP3/IGLV3-1/IGLC2/IGKC/IGKV1D-39/LCK/IGHV4-59/IGLV2-11/SPOCK2/IGLV1-44/IGLV6-57/VSIG4/DERL3/A2M/IGLV2-23/GZMH/IGHV3-53/IGKV4-1/IGKV1-5/IGLV2-8/C2/IGLV2-14/C5AR1/IGKV3-20/TBX21/IGKV3-15/IGLV3-19/IGHV3-30/IGKV3D-11/IGHV3-23/IGHV3-13/IGLV1-51/CR2/SERPING1/IGLV3-21/NLRC4/IGHV4-34/IGHG1/ADAMDEC1/IGLV3-25/IGLV…	200	BP
GO:0030001	metal ion transport	112/1530	800/17910	1.01901e-07	2.16333e-06	1.73931e-06	PTPRC/CD4/CORO1A/IL16/PIK3CG/LILRB1/CCR5/FCRL3/MS4A1/CD84/P2RX1/LILRB2/CCR1/CD19/CCR7/LILRA2/PRKCB/CCL4/LCK/GLRX/TRPV2/KCNA3/B2M/CCL5/CD33/LILRA5/TREM2/SLC12A3/CXCR4/KCNMB1/CCL21/AQP1/ATP2A3/CXCL9/FASLG/ANXA6/SLC39A8/CCL19/REM1/CCL3/P2RY12/CYSLTR1/NTSR1/RAMP3/GJA5/P2RX7/ICAM1/HTR2B/CXCL10/KEL/SCN7A/CATSPER1/CLIC2/RRAD/PKD2L1/ATP6V0D2/LRRC55/BHLHA15/FXYD2/PLA2G1B/SLC24A4/KCNE1/CYP27B1/ADRA2A/APLNR…	112	BP
GO:0043368	positive T cell selection	14/1530	32/17910	1.12253e-07	2.37619e-06	1.91045e-06	SLAMF6/PTPRC/DOCK2/CD74/IL12RB1/CD3D/SPN/IRF4/LY9/FOXP3/TBX21/ZAP70/BATF/IL12B	14	BP
GO:0050868	negative regulation of T cell activation	27/1530	104/17910	1.1422e-07	2.41083e-06	1.93829e-06	CD74/LAX1/PTPN22/HAVCR2/LILRB1/FCGR2B/SPN/IL2RA/LILRB2/FOXP3/TIGIT/CD300A/VSIG4/TBX21/CTLA4/JAK3/LAG3/IRF1/TNFSF4/RIPOR2/IL10/PDCD1LG2/FGL1/SFTPD/IL2/IDO1/SCGB1A1	27	BP
GO:0010518	positive regulation of phospholipase activity	19/1530	57/17910	1.21513e-07	2.55738e-06	2.05612e-06	ITK/S1PR4/C5AR1/RASGRP4/CCL5/PLA2G5/P2RY12/APOC2/PLCB2/PTAFR/SELE/HTR2B/GPR55/PDGFRA/PLA2G1B/TXK/CCN1/NTRK3/ADRA1A	19	BP
GO:0034370	triglyceride-rich lipoprotein particle remodeling	9/1530	13/17910	1.23389e-07	2.58941e-06	2.08187e-06	APOA1/APOE/APOC2/CETP/APOA2/GPIHBP1/APOB/LIPC/APOA5	9	BP
GO:0001664	G protein-coupled receptor binding	41/1397	205/16967	7.90285e-08	2.61626e-06	2.22616e-06	CCR2/CCRL2/FPR1/FCN1/CCL4/CCL5/ADA2/CCL23/S1PR1/C3/CCL21/ARRB1/CXCL9/MARCO/CCL19/CCL3/CCL25/CXCL10/PTCH2/EDNRB/CCL13/ADRA2A/CCL2/CXCL11/WNT2/CXCL12/ADORA1/CCL1/RSPO1/CCL17/IL2/NPPA/CCL24/CCL7/PF4/DEFB4A/WNT1/CXCL13/NDP/SAA1/NECAB2	41	MF
GO:0019864	IgG binding	8/1397	10/16967	8.02261e-08	2.61626e-06	2.22616e-06	FCGR2B/FCGR1A/FCGR3A/FCGR1B/FCGR2A/FCGR2C/FCGR3B/PIP	8	MF
GO:0032395	MHC class II receptor activity	8/1397	10/16967	8.02261e-08	2.61626e-06	2.22616e-06	HLA-DPA1/HLA-DRA/HLA-DOA/HLA-DQA1/HLA-DQB1/HLA-DOB/HLA-DQB2/HLA-DQA2	8	MF
GO:0030003	cellular cation homeostasis	80/1530	518/17910	1.34981e-07	2.80734e-06	2.25709e-06	PTPRC/CCR2/CD4/CD52/CORO1A/PIK3CG/CCR5/MS4A1/SLAMF8/P2RX1/C3AR1/CCR1/CD19/CCR7/S1PR4/PRKCB/LCK/TGM2/CCL5/CCL14/CCL23/S1PR1/APOE/CCL21/C7/CXCL9/FASLG/HAMP/CCL19/CCL3/CYSLTR1/NTSR1/RAMP3/P2RX7/HTR2B/CXCL10/KEL/CLIC2/ATP6V0D2/CALCB/EDNRB/LTF/PDGFRA/PLA2G1B/CCL13/APLNR/LRRK2/CXCL11/CCL8/C1QTNF1/CXCL12/SLC30A3/ADORA1/CCL1/TF/CASR/IL2/FATE1/MCHR1/CCL15/TRPA1/P2RX3/CFTR/AGTR2/CCL7/IL13/ELANE/ATP2B3/KISS…	80	BP
GO:0051223	regulation of protein transport	98/1530	677/17910	1.35257e-07	2.80734e-06	2.25709e-06	TNFRSF1B/CD2/CD40LG/PTPN22/HAVCR2/LILRB1/TLR10/AIF1/SRGN/FCGR2B/CD22/CRTAM/ITGB2/TLR8/FGR/CCR7/CSF1R/FOXP3/CLEC4E/FCN1/NLRP3/LILRA2/CD244/APOA1/DERL3/CD14/ITGAM/CLEC6A/CCL5/CD33/LILRA5/TREM2/APOE/BLK/SLC35D3/TLR4/LCP1/ARRB1/NLRP12/CCL19/CCL3/GBP1/GJA5/P2RX7/APOA2/TNFSF4/CLEC9A/OSM/IL1RL1/ORM2/IL10/HTR2B/TNFRSF4/CRLF2/BANK1/SLC51B/DPP4/CLEC5A/IFNG/AGER/ORM1/PLA2G1B/CD200R1/KCNE1/ADRA2A/LRRK2/OR51E…	98	BP
GO:0001773	myeloid dendritic cell activation	13/1530	28/17910	1.35312e-07	2.80734e-06	2.25709e-06	DOCK2/SLAMF1/CD2/HAVCR2/SPI1/IRF4/CLEC4D/BATF/UBD/IL10/TSPAN32/BATF2/DCSTAMP	13	BP
GO:0002717	positive regulation of natural killer cell mediated immunity	13/1530	28/17910	1.35312e-07	2.80734e-06	2.25709e-06	SLAMF6/NCR3/CD226/CRTAM/SH2D1A/IL18RAP/VAV1/LAG3/IL21/IL12B/KLRC4-KLRK1/SH2D1B/KIR2DL4	13	BP
GO:0006875	cellular metal ion homeostasis	74/1530	467/17910	1.41758e-07	2.93274e-06	2.35791e-06	PTPRC/CCR2/CD4/CD52/CORO1A/PIK3CG/CCR5/MS4A1/P2RX1/C3AR1/CCR1/CD19/CCR7/S1PR4/PRKCB/LCK/TGM2/CCL5/CCL14/CCL23/S1PR1/APOE/CCL21/C7/CXCL9/FASLG/HAMP/CCL19/CCL3/CYSLTR1/NTSR1/RAMP3/P2RX7/HTR2B/CXCL10/KEL/CLIC2/CALCB/EDNRB/LTF/PDGFRA/PLA2G1B/CCL13/APLNR/CXCL11/CCL8/C1QTNF1/CXCL12/SLC30A3/ADORA1/CCL1/TF/CASR/IL2/FATE1/MCHR1/CCL15/TRPA1/P2RX3/AGTR2/CCL7/IL13/ELANE/ATP2B3/KISS1/TACR1/CXCL13/SAA1/TRPC5/C…	74	BP
GO:0030198	extracellular matrix organization	58/1530	334/17910	1.43815e-07	2.96689e-06	2.38537e-06	ICAM3/TNFRSF1B/ITGAL/CTSS/PECAM1/ITGB2/ICAM2/ITGB7/SPOCK2/ITGAX/A2M/CYP1B1/ITGAM/ABI3BP/ETS1/LCP1/ITGA8/VCAM1/MMP19/ICAM1/CRISPLD2/CPB2/DPP4/THBS1/NDNF/TPSAB1/FMOD/FBLN5/CCDC80/PDGFRA/GREM1/TNXB/COL8A1/CCN1/COL4A3/ITGAD/COL4A4/MFAP4/SFRP2/FGB/CTSG/FBN1/CMA1/COMP/HAPLN2/NCAN/MMP12/MMP7/FN1/FGG/FGA/ELANE/FBN2/HAS1/MMP8/KLK2/PRSS1/PRSS2	58	BP
GO:0042088	T-helper 1 type immune response	16/1530	42/17910	1.45212e-07	2.98017e-06	2.39604e-06	CCR2/IL12RB1/HAVCR2/SPN/CD80/IL18BP/IL18RAP/JAK3/EBI3/TLR4/CCL19/TNFSF4/IL12B/IL1RL1/IL27/IL33	16	BP
GO:0007204	positive regulation of cytosolic calcium ion concentration	48/1530	255/17910	1.45275e-07	2.98017e-06	2.39604e-06	PTPRC/CD4/CD52/CORO1A/PIK3CG/CCR5/MS4A1/C3AR1/CCR1/CD19/CCR7/S1PR4/LCK/TGM2/S1PR1/CCL21/CXCL9/FASLG/CCL19/CCL3/CYSLTR1/NTSR1/RAMP3/P2RX7/HTR2B/CXCL10/CLIC2/EDNRB/PDGFRA/PLA2G1B/APLNR/CXCL11/C1QTNF1/CCL1/IL2/MCHR1/TRPA1/P2RX3/IL13/KISS1/TACR1/CXCL13/SAA1/TRPC5/CHRNA9/ADRA1A/F2/JPH3	48	BP
GO:0001848	complement binding	11/1397	20/16967	9.48897e-08	3.01083e-06	2.56189e-06	ITGB2/CR1/VSIG4/C5AR1/ITGAM/CR2/CD93/C4B/CFB/C4A/C8A	11	MF
GO:0008289	lipid binding	92/1397	643/16967	1.03071e-07	3.18435e-06	2.70954e-06	BTK/SNX20/NCF4/GPR183/ARHGAP9/PTGDS/NCF1/PLEK/JCHAIN/CD300LF/CYTH4/FGD2/BIN2/CD6/S1PR4/ALOX5AP/PLA2G7/MYO1G/RASGRP3/CD300A/RASGRP2/APOA1/APOC1/CD14/STARD8/SELP/RUBCNL/RASGRP4/IGHM/PREX1/TREM2/S1PR1/APOE/TLR4/ANXA6/PLA2G2A/CD1C/APOC2/CETP/STAP1/LY96/P2RX7/APOA2/SELL/GPIHBP1/PRAM1/DLC1/PTAFR/FYB1/THBS1/CD1D/LTF/IQGAP2/PMP2/PGR/RNASE3/LBP/UNC13A/APOB/IL2/LPAR4/FABP7/MAPT/BPIFB2/FFAR3/KL/FFAR4/PSD2/B…	92	MF
GO:0032611	interleukin-1 beta production	25/1530	93/17910	1.60875e-07	3.29095e-06	2.64591e-06	TYROBP/TLR8/CCR7/NLRP3/LILRA2/APOA1/NLRC4/CD33/LILRA5/TREM2/TLR4/NLRP12/CCL19/CCL3/P2RX7/CX3CR1/GBP5/ORM2/AGER/ORM1/MEFV/SUCNR1/CMA1/PYDC1/NLRP7	25	BP
GO:0042093	T-helper cell differentiation	19/1530	58/17910	1.66324e-07	3.39292e-06	2.72789e-06	SLAMF6/GPR183/IL12RB1/SPN/IRF4/CD86/LY9/FOXP3/NLRP3/CD80/TBX21/JAK3/BATF/CCL19/TNFSF4/IL12B/IL27/IL2/RORC	19	BP
GO:0042101	T cell receptor complex	10/1603	17/18675	2.3411e-07	3.79365e-06	3.142e-06	CD3E/CD4/APBB1IP/CD3D/CD247/CD8A/CD6/TRAT1/CD3G/ZAP70	10	CC
GO:0006873	cellular ion homeostasis	81/1530	531/17910	1.91853e-07	3.9028e-06	3.13783e-06	PTPRC/CCR2/CD4/CD52/CORO1A/PIK3CG/CCR5/MS4A1/SLAMF8/P2RX1/C3AR1/CCR1/CD19/CCR7/S1PR4/PRKCB/LCK/TGM2/CCL5/CCL14/CCL23/S1PR1/APOE/CCL21/C7/CXCL9/FASLG/HAMP/CCL19/CCL3/CYSLTR1/NTSR1/RAMP3/P2RX7/HTR2B/CXCL10/KEL/CLIC2/ATP6V0D2/CALCB/EDNRB/LTF/PDGFRA/PLA2G1B/CCL13/APLNR/LRRK2/CXCL11/CCL8/C1QTNF1/SLC34A2/CXCL12/SLC30A3/ADORA1/CCL1/TF/CASR/IL2/FATE1/MCHR1/CCL15/TRPA1/P2RX3/CFTR/AGTR2/CCL7/IL13/ELANE/ATP…	81	BP
GO:0030183	B cell differentiation	28/1530	113/17910	1.94124e-07	3.93802e-06	3.16615e-06	BTK/PTPRC/CD27/NCKAP1L/GPR183/CD40LG/FCRL3/MS4A1/FCGR2B/CD79A/SLAMF8/NFAM1/CD19/INPP5D/DOCK10/FLT3/CR2/IKZF3/JAK3/PLCL2/VCAM1/AICDA/MFNG/POU2F2/IL10/ITM2A/ADGRG3/POU1F1	28	BP
GO:0005577	fibrinogen complex	7/1603	8/18675	2.51087e-07	3.97833e-06	3.29496e-06	FGL2/THBS1/FGL1/FGB/FN1/FGG/FGA	7	CC
GO:0002221	pattern recognition receptor signaling pathway	40/1530	197/17910	1.99474e-07	4.03534e-06	3.2444e-06	BTK/CTSS/PTPN22/HAVCR2/TLR10/FCRL3/IRF4/CD300LF/TLR7/ITGB2/TLR8/CLEC4E/FCN1/LILRA2/CD300A/LILRA4/CD14/RFTN1/ITGAM/BIRC3/TLR4/MARCO/IRF1/LY96/IRAK3/COLEC12/LTF/SFTPD/LBP/TNIP3/FGB/APOB/DMBT1/BPIFB1/FGG/FGA/FFAR2/SFTPA1/ACOD1/SFTPA2	40	BP
GO:0070371	ERK1 and ERK2 cascade	52/1530	289/17910	2.00422e-07	4.04332e-06	3.25081e-06	PTPRC/SLAMF1/CD4/SCIMP/CD74/GPR183/PTPN22/HAVCR2/CCR1/CCR7/CSF1R/C5AR1/GLIPR2/TREM2/APOE/PLA2G5/TLR4/CCL21/ARRB1/NLRP12/MARCO/PLA2G2A/CCL19/FPR2/CCL3/GBP1/RAMP3/ICAM1/HTR2B/TEK/GPR55/CHI3L1/AGER/PDGFRA/CCN1/IL26/FGB/LMO3/C5AR2/CASR/FN1/FFAR4/FGF18/FGG/FGA/ROS1/CHRNA9/NECAB2/FGF10/ADRA1A/FGF20/GATA4	52	BP
GO:0002704	negative regulation of leukocyte mediated immunity	17/1530	48/17910	2.05668e-07	4.13772e-06	3.32671e-06	PTPRC/CCR2/HAVCR2/LILRB1/FCGR2B/CD84/CD96/CR1/FOXP3/CD300A/TBX21/JAK3/IL7R/C4BPA/C4BPB/KIR2DL4/IL13RA2	17	BP
GO:0097028	dendritic cell differentiation	16/1530	43/17910	2.12984e-07	4.27314e-06	3.43558e-06	LILRB1/SPI1/FCGR2B/IRF4/LILRB2/CCR7/FLT3/TMEM176B/TREM2/BATF/CCL19/UBD/TMEM176A/AGER/BATF2/DCSTAMP	16	BP
GO:0019882	antigen processing and presentation	43/1530	220/17910	2.17204e-07	4.34587e-06	3.49406e-06	WAS/NCF4/CD74/HLA-DMB/HLA-DPB1/CTSS/HLA-DPA1/HLA-DMA/HLA-DRA/CYBB/HLA-DRB1/NCF1/HLA-DOA/FCGR2B/FGL2/HLA-DQA1/LILRB2/CD8A/CCR7/FCGR1A/HLA-DRB5/FCGR1B/RFTN1/RAB33A/B2M/HLA-DQB1/CLEC4A/TREM2/HLA-DOB/CCL21/LAG3/HLA-DQB2/HLA-DQA2/CCL19/HLA-B/ICAM1/CD209/THBS1/CD1D/PSMB9/CTSE/CLEC4M/KIF5A	43	BP
GO:0055082	cellular chemical homeostasis	96/1530	666/17910	2.22356e-07	4.43679e-06	3.56716e-06	PTPRC/CCR2/CD4/CD52/CORO1A/PIK3CG/CCR5/MS4A1/SLAMF8/P2RX1/C3AR1/CCR1/CD19/CCR7/S1PR4/PRKCB/LCK/TGM2/CCL5/CCL14/CCL23/S1PR1/APOE/CCL21/ARRB1/C7/CXCL9/FASLG/HAMP/CCL19/CCL3/CYSLTR1/NTSR1/RAMP3/P2RX7/LIN28A/ICAM1/HTR2B/CXCL10/KEL/CLIC2/CPB2/ATP6V0D2/AGER/CALCB/EDNRB/LTF/PDGFRA/PLA2G1B/CCL13/TH/ADRA2A/APLNR/LRRK2/MLXIPL/CXCL11/CCL8/C1QTNF1/SLC34A2/CXCL12/SLC30A3/ADORA1/PCK1/CCL1/TF/CMA1/AQP4/CASR/IL2…	96	BP
GO:0051704	multi-organism process	281/1530	2496/17910	2.60928e-07	5.19225e-06	4.17454e-06	BTK/PTPRC/CCR4/SELPLG/IL10RA/CCR2/IRF8/CD79B/CD180/DOCK2/SLAMF1/CD4/RNASE6/CD74/TNFRSF1B/CD28/IL12RB1/IL16/CSF2RB/HLA-DRA/IL2RG/PTPN22/TNFSF8/HAVCR2/LILRB1/CCR5/LY86/CXCR6/MEF2C/PIM2/MS4A1/NUGGC/FCGR2B/SPN/IRF4/JCHAIN/TLR7/MPEG1/CD247/CNR2/FGL2/SLAMF8/TLR8/P2RX1/RGS1/LTA/CD86/MEI1/IL2RA/LILRB2/LYZ/FGR/PILRA/CD96/CFP/KMO/CCR7/CR1/FCER2/ARHGDIB/CD6/FOXP3/WIPF1/CCR6/CLEC4E/FCN1/NLRP3/CD80/LILRA2/ITG…	281	BP
GO:1901623	regulation of lymphocyte chemotaxis	12/1530	25/17910	2.62476e-07	5.20887e-06	4.1879e-06	CCR2/CCL4/CCL5/CCL21/CCL3/CXCL10/KLRC4-KLRK1/TNFSF14/CCL2/CCL7/PADI2/CXCL13	12	BP
GO:0042327	positive regulation of phosphorylation	127/1530	955/17910	2.64106e-07	5.227e-06	4.20248e-06	PTPRC/CD27/NCKAP1L/CD3E/SLAMF1/CD4/SCIMP/CD74/GPR183/LCP2/CD40LG/PIK3CG/PTPN22/HAVCR2/FCRL3/AIF1/NCF1/FCGR2B/RASSF2/FGD2/PECAM1/PIK3R5/FGR/CCR1/CD19/CCR7/CSF1R/FCGR1A/PIK3R6/CASS4/FPR1/CD80/CD300A/FLT3/ZEB2/ENPP2/C5AR1/CCL5/LILRA5/ACVRL1/GLIPR2/TREM2/APOE/PDE6G/PLA2G5/CXCR4/C3/TLR4/CCL21/TMEM119/ARRB1/MARCO/PLA2G2A/CCL19/FPR2/AGAP2/CCL3/P2RY12/IL21/STAP1/RAMP3/P2RX7/CX3CR1/IL12B/TCL1A/FGF7/RARRES…	127	BP
GO:0050728	negative regulation of inflammatory response	36/1530	170/17910	2.73024e-07	5.3889e-06	4.33265e-06	PTPRC/TNFRSF1B/CST7/ABCD2/FCGR2B/SIGLEC10/CNR2/SLAMF8/IL2RA/FOXP3/NLRP3/NLRC3/APOA1/APOE/ETS1/NLRP12/FPR2/CDH5/IL12B/IL10/TEK/AGER/PTGIS/CD200R1/MEFV/ADORA1/IL22RA2/TNFAIP6/IL2/FFAR4/ELANE/ACOD1/ENPP3/SAA1/F2/NLRP7	36	BP
GO:0030593	neutrophil chemotaxis	19/1530	60/17910	3.04142e-07	5.95483e-06	4.78766e-06	NCKAP1L/CD74/PIK3CG/JAML/ITGB2/C3AR1/CCR7/C5AR1/PREX1/VAV1/CCL21/CSF3R/CCL19/CCL3/RIPOR2/PLA2G1B/LBP/C5AR2/SAA1	19	BP
GO:0050701	interleukin-1 secretion	19/1530	60/17910	3.04142e-07	5.95483e-06	4.78766e-06	TLR8/CCR7/NLRP3/LILRA2/APOA1/NLRC4/LILRA5/TLR4/NLRP12/CCL19/CCL3/P2RX7/GBP5/ORM2/ORM1/IGHD/SAA1/PYDC1/NLRP7	19	BP
GO:0050766	positive regulation of phagocytosis	19/1530	60/17910	3.04142e-07	5.95483e-06	4.78766e-06	PTPRC/NCKAP1L/DOCK2/IL2RG/FCGR2B/CD300LF/APOA1/IL2RB/C2/C3/FPR2/STAP1/APOA2/C4B/AHSG/CCL2/C4A/SFTPD/SPACA3	19	BP
GO:0032652	regulation of interleukin-1 production	25/1530	96/17910	3.12864e-07	6.10921e-06	4.91178e-06	HAVCR2/TYROBP/TLR8/CCR7/NLRP3/LILRA2/APOA1/CD33/LILRA5/TREM2/TLR4/NLRP12/CCL19/CCL3/P2RX7/CX3CR1/ORM2/IL10/AGER/ORM1/MEFV/IGHD/SAA1/PYDC1/NLRP7	25	BP
GO:0048878	chemical homeostasis	133/1530	1015/17910	3.15791e-07	6.14993e-06	4.94451e-06	PTPRC/CCR2/CD4/CD52/CORO1A/PIK3CG/CCR5/MS4A1/SLAMF8/P2RX1/C3AR1/CCR1/CD19/CCR7/S1PR4/PRKCB/LCK/APOA1/TGM2/B2M/CCL5/ASGR2/CCL14/CCL23/S1PR1/APOE/AQP9/CCL21/AQP1/ARRB1/C7/CXCL9/FASLG/HAMP/CCL19/CCL3/CYSLTR1/ADGRF5/APOC2/CETP/NTSR1/RAMP3/GJA5/P2RX7/APOA2/GPIHBP1/LIN28A/ICAM1/HTR2B/CXCL10/KEL/SCN7A/CLIC2/SLC26A4/CPB2/VGF/NPR1/ATP6V0D2/AGER/CALCB/BHLHA15/EDNRB/LTF/PDGFRA/PLA2G1B/SFRP4/CCL13/CYP27B1/TH…	133	BP
GO:0010517	regulation of phospholipase activity	20/1530	66/17910	3.34261e-07	6.49231e-06	5.21979e-06	ITK/S1PR4/C5AR1/RASGRP4/CCL5/PLA2G5/P2RY12/APOC2/PLCB2/PTAFR/SELE/HTR2B/GPR55/PDGFRA/PLA2G1B/TXK/CCN1/NTRK3/ANGPTL3/ADRA1A	20	BP
GO:1990266	neutrophil migration	21/1530	72/17910	3.5058e-07	6.79122e-06	5.46011e-06	NCKAP1L/CD74/PIK3CG/JAML/SLAMF8/PECAM1/ITGB2/C3AR1/CCR7/C5AR1/PREX1/VAV1/CCL21/CSF3R/CCL19/CCL3/RIPOR2/PLA2G1B/LBP/C5AR2/SAA1	21	BP
GO:0032732	positive regulation of interleukin-1 production	17/1530	50/17910	4.04558e-07	7.8161e-06	6.28411e-06	HAVCR2/TYROBP/TLR8/NLRP3/LILRA2/LILRA5/TLR4/NLRP12/CCL19/CCL3/P2RX7/ORM2/AGER/ORM1/IGHD/SAA1/PYDC1	17	BP
GO:0046635	positive regulation of alpha-beta T cell activation	19/1530	61/17910	4.06587e-07	7.83457e-06	6.29896e-06	SASH3/PTPRC/NCKAP1L/CCR2/CD3E/CD28/IL12RB1/CD86/FOXP3/NLRP3/CD80/RASAL3/ZAP70/EBI3/CCL19/TNFSF4/IL12B/IFNG/ZBTB16	19	BP
GO:0007599	hemostasis	57/1530	336/17910	4.09478e-07	7.86952e-06	6.32706e-06	WAS/DOCK8/LCP2/CD40LG/PIK3CG/PLEK/FCER1G/FLI1/P2RX1/FERMT3/PIK3R5/PIK3R6/PRKCB/LCK/A2M/SELP/SERPING1/GNG2/VAV1/APOE/TLR4/ARRB1/MMRN1/P2RY12/IRF1/P2RX7/PAPSS2/CPB2/TREML1/GNA14/GATA6/THBS1/TSPAN32/SERPINA1/PDGFRA/F13A1/ADRA2A/C1QTNF1/SERPINC1/FGB/C4BPB/CYP4F2/COMP/P2RX3/F5/HBD/FGG/FGA/PF4/SERPIND1/DGKK/TFPI2/APOH/SAA1/F11/F2/GATA4	57	BP
GO:0060333	interferon-gamma-mediated signaling pathway	24/1530	91/17910	4.1625e-07	7.97867e-06	6.41482e-06	IRF8/HLA-DPB1/HLA-DPA1/HLA-DRA/HLA-DRB1/IRF4/HLA-DQA1/FCGR1A/CIITA/HLA-DRB5/FCGR1B/B2M/HLA-DQB1/HLA-DQB2/TRIM22/HLA-DQA2/VCAM1/IRF1/GBP1/HLA-B/PTAFR/ICAM1/IFNG/TXK	24	BP
GO:0002701	negative regulation of production of molecular mediator of immune response	14/1530	35/17910	4.3224e-07	8.24189e-06	6.62645e-06	LILRB1/FCRL3/FCGR2B/CD22/CD96/FOXP3/APOA1/TBX21/JAK3/APOA2/IL10/IRAK3/IL13RA2/IL33	14	BP
GO:0050716	positive regulation of interleukin-1 secretion	14/1530	35/17910	4.3224e-07	8.24189e-06	6.62645e-06	TLR8/NLRP3/LILRA2/LILRA5/TLR4/NLRP12/CCL19/CCL3/P2RX7/ORM2/ORM1/IGHD/SAA1/PYDC1	14	BP
GO:0002820	negative regulation of adaptive immune response	16/1530	45/17910	4.40525e-07	8.37801e-06	6.73588e-06	PTPRC/SAMSN1/HAVCR2/LILRB1/FCGR2B/CR1/FOXP3/TBX21/JAK3/TNFSF4/IL1RL1/IL7R/C4BPA/C4BPB/IL2/IL33	16	BP
GO:0010647	positive regulation of cell communication	205/1530	1730/17910	4.48142e-07	8.50074e-06	6.83455e-06	PTPRC/CD27/SLA/IL10RA/CCR2/CD180/CD3E/SLAMF1/CD4/SCIMP/CD74/CD28/GPR183/CD40LG/PIK3CG/TESPA1/PTPN22/HAVCR2/LY86/FCRL3/HCST/PIM2/PYHIN1/ICOS/SLA2/NCF1/CD226/TYROBP/FCGR2B/CD300LF/TLR7/RASSF2/FGD2/PECAM1/FCRL2/CD86/PIK3R5/LILRB2/NFAM1/FGR/CCR1/CD19/KMO/CCR7/CSF1R/PIK3R6/TRAT1/FPR1/CD80/CD300A/PRKCB/SH2D1A/CCL4/LCK/FLT3/ZEB2/APOA1/CD14/SELP/GRAP/C5AR1/CYP1B1/TGM2/RASGRP4/CLEC6A/CD3G/CCL5/LILRA5/ACVR…	205	BP
GO:0002823	negative regulation of adaptive immune response based on somatic recombination of immune receptors built from immunoglobulin superfamily domains	15/1530	40/17910	4.53646e-07	8.56066e-06	6.88273e-06	PTPRC/HAVCR2/LILRB1/FCGR2B/CR1/FOXP3/TBX21/JAK3/TNFSF4/IL1RL1/IL7R/C4BPA/C4BPB/IL2/IL33	15	BP
GO:0019835	cytolysis	15/1530	40/17910	4.53646e-07	8.56066e-06	6.88273e-06	LILRB1/LYZ/GZMH/PRF1/GZMA/GZMB/C7/GZMM/P2RX7/C8B/LBP/C8A/PF4/C6/F2	15	BP
GO:0032693	negative regulation of interleukin-10 production	10/1530	18/17910	4.64361e-07	8.74027e-06	7.02714e-06	LILRB1/TYROBP/FCGR2B/FOXP3/JAK3/IL12B/PDCD1LG2/AGER/IDO1/MMP8	10	BP
GO:0051480	regulation of cytosolic calcium ion concentration	51/1530	289/17910	4.8566e-07	9.11767e-06	7.33056e-06	PTPRC/CD4/CD52/CORO1A/PIK3CG/CCR5/MS4A1/P2RX1/C3AR1/CCR1/CD19/CCR7/S1PR4/LCK/TGM2/S1PR1/CCL21/CXCL9/FASLG/CCL19/CCL3/CYSLTR1/NTSR1/RAMP3/P2RX7/HTR2B/CXCL10/CLIC2/EDNRB/PDGFRA/PLA2G1B/APLNR/CXCL11/C1QTNF1/ADORA1/CCL1/IL2/MCHR1/TRPA1/P2RX3/IL13/ATP2B3/KISS1/TACR1/CXCL13/SAA1/TRPC5/CHRNA9/ADRA1A/F2/JPH3	51	BP
GO:0035590	purinergic nucleotide receptor signaling pathway	11/1530	22/17910	4.96517e-07	9.29761e-06	7.47523e-06	P2RY10/P2RY8/P2RY13/P2RX1/GPR171/P2RY14/GPR34/P2RY12/P2RX7/PTAFR/P2RX3	11	BP
GO:0098802	plasma membrane receptor complex	33/1603	153/18675	6.10667e-07	9.46534e-06	7.83945e-06	CD3E/CD4/ITGAL/APBB1IP/IL12RB1/CSF2RB/CD3D/CD79A/CD247/ITGB2/IL2RA/CD8A/CD6/TRAT1/ITGB7/ITGAX/IL2RB/B2M/ITGAM/IL18RAP/CD3G/ZAP70/ITGA8/RAMP3/TSPAN32/ITGAD/GABBR2/CHRNA2/TF/GRIA2/CHRNB2/CHRNA9/VWC2	33	CC
GO:0000165	MAPK cascade	118/1530	882/17910	5.2407e-07	9.78845e-06	7.86987e-06	PTPRC/CD27/SLAMF1/CD4/SCIMP/CD74/GPR183/CD40LG/PIK3CG/CSF2RB/IL2RG/LAX1/PTPN22/HAVCR2/CCR5/FCRL3/MEF2C/NCF1/FCGR2B/CSF2RA/RASSF2/FGD2/IL2RA/PIK3R5/CCR1/CCR7/CSF1R/PIK3R6/FPR1/RASGRP3/CD300A/RASAL3/ARHGEF6/FLT3/ZEB2/IL2RB/C5AR1/RASGRP4/CCL5/LILRA5/GLIPR2/TREM2/SCG2/APOE/JAK3/PDE6G/PLA2G5/CXCR4/TLR4/CCL21/ARRB1/NLRP12/MARCO/IL5RA/PLA2G2A/CCL19/FPR2/CCL3/GBP1/RAMP3/P2RX7/FGF7/BIRC7/ICAM1/OSM/HTR2B/T…	118	BP
GO:0043270	positive regulation of ion transport	48/1530	266/17910	5.35298e-07	9.97266e-06	8.01797e-06	CCR2/CD4/CTSS/P2RX1/CCR1/CD19/KMO/LILRA2/CCL4/GLRX/APOA1/TRPV2/CCL5/LILRA5/TREM2/APOE/KCNMB1/CXCL9/CCL3/P2RY12/NTSR1/RAMP3/P2RX7/PTAFR/CXCL10/IFNG/LRRC55/PLA2G1B/KCNE1/ADRA2A/APLNR/CCL2/ABCB1/CXCL11/CXCL12/ADORA1/CASR/CYP4F2/SLC6A1/MCHR1/P2RX3/STAC2/NPPA/CFTR/IL13/LRRC38/CHRNB2/F2	48	BP
GO:0002712	regulation of B cell mediated immunity	17/1530	51/17910	5.58785e-07	1.03312e-05	8.30621e-06	BTK/PTPRC/CD28/CD226/FCGR2B/FCER1G/LTA/CR1/FCER2/FOXP3/TBX21/C3/TNFSF4/IL10/C4BPA/C4BPB/IL2	17	BP
GO:0002889	regulation of immunoglobulin mediated immune response	17/1530	51/17910	5.58785e-07	1.03312e-05	8.30621e-06	BTK/PTPRC/CD28/CD226/FCGR2B/FCER1G/LTA/CR1/FCER2/FOXP3/TBX21/C3/TNFSF4/IL10/C4BPA/C4BPB/IL2	17	BP
GO:0050702	interleukin-1 beta secretion	17/1530	51/17910	5.58785e-07	1.03312e-05	8.30621e-06	TLR8/CCR7/NLRP3/LILRA2/APOA1/NLRC4/LILRA5/TLR4/NLRP12/CCL19/CCL3/P2RX7/GBP5/ORM2/ORM1/PYDC1/NLRP7	17	BP
GO:0007596	blood coagulation	56/1530	331/17910	5.64929e-07	1.04184e-05	8.37632e-06	WAS/DOCK8/LCP2/CD40LG/PIK3CG/PLEK/FCER1G/P2RX1/FERMT3/PIK3R5/PIK3R6/PRKCB/LCK/A2M/SELP/SERPING1/GNG2/VAV1/APOE/TLR4/ARRB1/MMRN1/P2RY12/IRF1/P2RX7/PAPSS2/CPB2/TREML1/GNA14/GATA6/THBS1/TSPAN32/SERPINA1/PDGFRA/F13A1/ADRA2A/C1QTNF1/SERPINC1/FGB/C4BPB/CYP4F2/COMP/P2RX3/F5/HBD/FGG/FGA/PF4/SERPIND1/DGKK/TFPI2/APOH/SAA1/F11/F2/GATA4	56	BP
GO:0001772	immunological synapse	14/1603	36/18675	6.91989e-07	1.04976e-05	8.69441e-06	CD53/CD37/RHOH/CD3E/SCIMP/CD28/CORO1A/HAVCR2/CD6/LCK/GZMA/ZAP70/GZMB/ICAM1	14	CC
GO:0006911	phagocytosis, engulfment	15/1530	41/17910	6.5905e-07	1.21235e-05	9.74727e-06	NCKAP1L/AIF1/FCGR2B/BIN2/FCER1G/ITGB2/FCGR1A/CD300A/ITGAM/MSR1/TREM2/C3/MARCO/STAP1/THBS1	15	BP
GO:0023014	signal transduction by protein phosphorylation	118/1530	886/17910	6.6201e-07	1.21474e-05	9.76645e-06	PTPRC/CD27/SLAMF1/CD4/SCIMP/CD74/GPR183/CD40LG/PIK3CG/CSF2RB/IL2RG/LAX1/PTPN22/HAVCR2/CCR5/FCRL3/MEF2C/NCF1/FCGR2B/CSF2RA/RASSF2/FGD2/IL2RA/PIK3R5/CCR1/CCR7/CSF1R/PIK3R6/FPR1/RASGRP3/CD300A/RASAL3/ARHGEF6/FLT3/ZEB2/IL2RB/C5AR1/RASGRP4/CCL5/LILRA5/GLIPR2/TREM2/SCG2/APOE/JAK3/PDE6G/PLA2G5/CXCR4/TLR4/CCL21/ARRB1/NLRP12/MARCO/IL5RA/PLA2G2A/CCL19/FPR2/CCL3/GBP1/RAMP3/P2RX7/FGF7/BIRC7/ICAM1/OSM/HTR2B/T…	118	BP
GO:0009966	regulation of signal transduction	351/1530	3265/17910	6.87371e-07	1.25811e-05	1.01152e-05	ARHGAP15/PTPRC/GMFG/CD27/SLA/IL10RA/CCR2/RHOH/CD180/TAGAP/CD3E/SLAMF1/CD4/SCIMP/CD74/CD28/GPR183/CD40LG/IL16/PIK3CG/TESPA1/PPP1R16B/TNFSF13B/LAX1/PTPN22/TNFSF8/HAVCR2/LY86/FCRL3/HCST/MEF2C/ARHGAP9/PIM2/PYHIN1/ICOS/SLA2/NCF1/CD226/FCGR2B/PLEK/CD22/IRF4/CD300LF/TLR7/RASSF2/CYTH4/FGD2/PECAM1/RGS1/FCRL2/LTA/CD86/PIK3R5/NFAM1/LILRB4/FGR/RGS18/CCR1/CD19/CCR7/CSF1R/ARHGDIB/CMKLR1/PIK3R6/FOXP3/TRAT1/MZB1…	351	BP
GO:0022408	negative regulation of cell-cell adhesion	35/1530	169/17910	6.95417e-07	1.26966e-05	1.0208e-05	CD74/LAX1/PTPN22/HAVCR2/LILRB1/FCGR2B/SPN/IL2RA/LILRB2/AKNA/FOXP3/TIGIT/CD300A/APOA1/VSIG4/TBX21/CTLA4/JAK3/CCL21/LAG3/IRF1/CCL25/TNFSF4/RIPOR2/IL10/PDCD1LG2/FGL1/SFTPD/C1QTNF1/CXCL12/IL2/IDO1/FGG/WNT1/SCGB1A1	35	BP
GO:0046637	regulation of alpha-beta T cell differentiation	19/1530	63/17910	7.11188e-07	1.29521e-05	1.04135e-05	SASH3/NCKAP1L/IL12RB1/IRF4/CD86/FOXP3/NLRP3/CD80/TBX21/ZAP70/JAK3/CCL19/TNFSF4/IL12B/ZNF683/IL27/IFNG/IL2/ZBTB16	19	BP
GO:0009967	positive regulation of signal transduction	190/1530	1591/17910	7.43104e-07	1.34997e-05	1.08537e-05	PTPRC/CD27/SLA/IL10RA/CCR2/CD180/CD3E/SLAMF1/CD4/SCIMP/CD74/CD28/GPR183/CD40LG/PIK3CG/TESPA1/PTPN22/HAVCR2/LY86/FCRL3/HCST/PIM2/PYHIN1/ICOS/SLA2/NCF1/CD226/FCGR2B/CD300LF/TLR7/RASSF2/FGD2/PECAM1/FCRL2/CD86/PIK3R5/NFAM1/FGR/CCR1/CD19/CCR7/CSF1R/PIK3R6/TRAT1/FPR1/CD80/CD300A/PRKCB/SH2D1A/CCL4/LCK/FLT3/ZEB2/APOA1/CD14/SELP/GRAP/C5AR1/CYP1B1/TGM2/RASGRP4/CLEC6A/CD3G/CCL5/LILRA5/ACVRL1/GLIPR2/TREM2/BI…	190	BP
GO:1901700	response to oxygen-containing compound	186/1530	1551/17910	7.45949e-07	1.35178e-05	1.08682e-05	BTK/CD27/IL10RA/IRF8/CD180/CD4/TNFRSF1B/PIK3CG/CSF2RB/PTPN22/CYBB/HAVCR2/LILRB1/CCR5/LY86/MEF2C/SPI1/AIF1/NUGGC/NCF1/FCGR2B/CNR2/P2RX1/LTA/LILRB2/CD96/KMO/CCR7/CD6/MZB1/NLRP3/LILRA2/PRKCB/CD14/SELP/C5AR1/CYP1B1/IL18RAP/FOLR2/CCL5/TREM2/GNG2/MRC1/APOE/JAK3/PLA2G5/KCNMB1/AQP9/TLR4/CCL21/ETS1/AQP1/ARRB1/KLF2/PTGER2/FASLG/TIE1/HAMP/CCL19/FPR2/CCL3/P2RY12/VCAM1/AICDA/NR4A3/HNMT/CYP1A1/STAP1/LY96/RAMP3…	186	BP
GO:0033218	amide binding	47/1397	266/16967	4.52484e-07	1.36209e-05	1.159e-05	CD74/HLA-DPB1/HLA-DPA1/HLA-DRA/HLA-DRB1/FCGR2B/CD300LF/C1QA/ITGB2/HLA-DQA1/LILRB2/TRBV7-9/TRAV8-4/HLA-DRB5/APOA1/TRGV3/CD14/ITGAM/HLA-DQB1/TRAV19/FOLR2/TRAV29DV5/MSR1/TREM2/APOE/TLR4/MARCO/FPR2/CD1C/TRBV12-3/RAMP3/HLA-B/CRIP1/CD209/NPR1/AGER/EDNRB/LBP/CMA1/FOLR1/CLEC4M/TRGV9/GRIA2/CACNA1B/SCTR/GRPR/NPY4R	47	MF
GO:0050704	regulation of interleukin-1 secretion	17/1530	52/17910	7.64477e-07	1.38193e-05	1.11106e-05	TLR8/CCR7/NLRP3/LILRA2/APOA1/LILRA5/TLR4/NLRP12/CCL19/CCL3/P2RX7/ORM2/ORM1/IGHD/SAA1/PYDC1/NLRP7	17	BP
GO:0045807	positive regulation of endocytosis	31/1530	141/17910	7.68415e-07	1.38561e-05	1.11403e-05	PTPRC/NCKAP1L/DOCK2/IL2RG/FCGR2B/CD300LF/APOA1/CD14/IL2RB/C2/B2M/APOE/C3/CCL21/ARRB1/CCL19/FPR2/STAP1/APOA2/SELE/C4B/SFRP4/GREM1/AHSG/CCL2/LRRK2/C4A/SFTPD/TF/SPACA3/APOA5	31	BP
GO:0042627	chylomicron	8/1603	12/18675	1.04721e-06	1.55554e-05	1.28834e-05	APOC1/APOE/APOC2/APOBR/APOA2/APOB/APOA5/APOH	8	CC
GO:0043370	regulation of CD4-positive, alpha-beta T cell differentiation	16/1530	47/17910	8.68778e-07	1.56273e-05	1.25643e-05	SASH3/NCKAP1L/IL12RB1/IRF4/CD86/FOXP3/NLRP3/CD80/TBX21/JAK3/CCL19/TNFSF4/IL12B/IL27/IFNG/IL2	16	BP
GO:0023056	positive regulation of signaling	204/1530	1736/17910	8.72751e-07	1.56602e-05	1.25907e-05	PTPRC/CD27/SLA/IL10RA/CCR2/CD180/CD3E/SLAMF1/CD4/SCIMP/CD74/CD28/GPR183/CD40LG/PIK3CG/TESPA1/PTPN22/HAVCR2/LY86/FCRL3/HCST/PIM2/PYHIN1/ICOS/SLA2/NCF1/CD226/TYROBP/FCGR2B/CD300LF/TLR7/RASSF2/FGD2/PECAM1/FCRL2/CD86/PIK3R5/LILRB2/NFAM1/FGR/CCR1/CD19/KMO/CCR7/CSF1R/PIK3R6/TRAT1/FPR1/CD80/CD300A/PRKCB/SH2D1A/CCL4/LCK/FLT3/ZEB2/APOA1/CD14/SELP/GRAP/C5AR1/CYP1B1/TGM2/RASGRP4/CLEC6A/CD3G/CCL5/LILRA5/ACVR…	204	BP
GO:0035588	G protein-coupled purinergic receptor signaling pathway	11/1530	23/17910	8.78092e-07	1.57174e-05	1.26367e-05	P2RY10/P2RY8/P2RY13/GPR171/P2RY14/GPR34/P2RY12/PTAFR/CNTN2/ADORA1/NECAB2	11	BP
GO:0070201	regulation of establishment of protein localization	100/1530	723/17910	8.84649e-07	1.57961e-05	1.27e-05	TNFRSF1B/CD2/CD40LG/PTPN22/HAVCR2/LILRB1/TLR10/AIF1/SRGN/FCGR2B/CD22/CRTAM/ITGB2/TLR8/FGR/CCR7/CSF1R/FOXP3/CLEC4E/FCN1/NLRP3/LILRA2/CD244/APOA1/DERL3/CD14/ITGAM/CLEC6A/CCL5/CD33/LILRA5/TREM2/APOE/BLK/SLC35D3/TLR4/GZMB/LCP1/ARRB1/NLRP12/CCL19/CCL3/GBP1/GJA5/P2RX7/APOA2/TNFSF4/CLEC9A/OSM/IL1RL1/ORM2/IL10/HTR2B/TNFRSF4/CRLF2/BANK1/SLC51B/DPP4/CLEC5A/IFNG/AGER/ORM1/PLA2G1B/CD200R1/KCNE1/ADRA2A/LRRK2/…	100	BP
GO:0045076	regulation of interleukin-2 biosynthetic process	10/1530	19/17910	9.05049e-07	1.61209e-05	1.29611e-05	PTPRC/CD3E/CD4/CD28/IRF4/CD86/FOXP3/CD80/LAG3/SFTPD	10	BP
GO:0050871	positive regulation of B cell activation	20/1530	70/17910	9.54721e-07	1.69643e-05	1.36392e-05	BTK/PTPRC/CD27/NCKAP1L/CD74/CD28/GPR183/TNFSF13B/FCRL3/MEF2C/INPP5D/NFATC2/TBX21/TLR4/IL21/TNFSF4/TNFRSF4/IL2/IL13/CHRNB2	20	BP
GO:0002468	dendritic cell antigen processing and presentation	8/1530	12/17910	1.00877e-06	1.78379e-05	1.43416e-05	CD74/FCGR2B/FGL2/CCR7/CLEC4A/CCL21/CCL19/THBS1	8	BP
GO:0002517	T cell tolerance induction	8/1530	12/17910	1.00877e-06	1.78379e-05	1.43416e-05	CD3E/ICOS/IL2RA/LILRB2/FOXP3/AIRE/IDO1/CLC	8	BP
GO:0050817	coagulation	56/1530	337/17910	1.01974e-06	1.79883e-05	1.44625e-05	WAS/DOCK8/LCP2/CD40LG/PIK3CG/PLEK/FCER1G/P2RX1/FERMT3/PIK3R5/PIK3R6/PRKCB/LCK/A2M/SELP/SERPING1/GNG2/VAV1/APOE/TLR4/ARRB1/MMRN1/P2RY12/IRF1/P2RX7/PAPSS2/CPB2/TREML1/GNA14/GATA6/THBS1/TSPAN32/SERPINA1/PDGFRA/F13A1/ADRA2A/C1QTNF1/SERPINC1/FGB/C4BPB/CYP4F2/COMP/P2RX3/F5/HBD/FGG/FGA/PF4/SERPIND1/DGKK/TFPI2/APOH/SAA1/F11/F2/GATA4	56	BP
GO:0002824	positive regulation of adaptive immune response based on somatic recombination of immune receptors built from immunoglobulin superfamily domains	23/1530	89/17910	1.06443e-06	1.87314e-05	1.50599e-05	BTK/SASH3/PTPRC/CCR2/CD4/CD28/IL12RB1/TNFSF13B/CD226/FCER1G/LTA/FCER2/FOXP3/NLRP3/CD80/TBX21/B2M/C3/CCL19/P2RX7/TNFSF4/IL12B/IL2	23	BP
GO:0006812	cation transport	133/1530	1038/17910	1.09379e-06	1.92018e-05	1.54382e-05	BTK/PTPRC/CCR2/CD4/CORO1A/IL16/CTSS/PIK3CG/LILRB1/CCR5/FCRL3/MEF2C/MS4A1/CD84/FCER1G/P2RX1/LILRB2/CCR1/CD19/CCR7/LILRA2/PRKCB/CCL4/LCK/GLRX/TRPV2/KCNA3/B2M/CCL5/CD33/LILRA5/TREM2/SLC12A3/CXCR4/KCNMB1/CCL21/SLC15A3/AQP1/ATP2A3/CXCL9/FASLG/ANXA6/SLC39A8/CCL19/REM1/CCL3/P2RY12/CHRNA6/CYSLTR1/NTSR1/RAMP3/GJA5/P2RX7/ICAM1/HTR2B/CXCL10/KEL/SCN7A/CATSPER1/CLIC2/RRAD/IFNG/PKD2L1/ATP6V0D2/LRRC55/ATP4B/BHL…	133	BP
GO:0030139	endocytic vesicle	50/1603	289/18675	1.33371e-06	1.94068e-05	1.60733e-05	WAS/NCF4/CD74/HLA-DPB1/CORO1A/HLA-DPA1/HLA-DRA/CYBB/HLA-DRB1/NCF1/TLR7/MPEG1/HLA-DQA1/FCGR1A/HLA-DRB5/APOA1/FCGR1B/SCARF1/FMNL1/CD163/B2M/HLA-DQB1/CTLA4/MSR1/APOE/HLA-DQB2/MARCO/HLA-DQA2/STAB1/HLA-B/DPP4/ATP6V0D2/COLEC12/LTF/GNLY/SFTPD/LRP2/SFTPC/APOB/TF/SFTA3/FFAR4/DMBT1/SFTPA1/GRIA2/SFTPB/SFTPA2/WNT1/SAA1/HP	50	CC
GO:1904951	positive regulation of establishment of protein localization	68/1530	440/17910	1.14325e-06	2.00219e-05	1.60976e-05	CD2/PTPN22/HAVCR2/AIF1/CRTAM/ITGB2/TLR8/FGR/CSF1R/CLEC4E/FCN1/NLRP3/LILRA2/CD244/CD14/ITGAM/CLEC6A/CD33/LILRA5/TREM2/BLK/SLC35D3/TLR4/GZMB/ARRB1/NLRP12/CCL19/CCL3/P2RX7/TNFSF4/CLEC9A/OSM/IL1RL1/ORM2/IL10/HTR2B/TNFRSF4/CRLF2/SLC51B/CLEC5A/IFNG/AGER/ORM1/PLA2G1B/LRRK2/OR51E2/IGHD/IL26/CHIA/FGB/ANKRD1/CCL1/CASR/IL2/MMP12/CFTR/AGTR2/FGG/IL13/IL33/NKX6-1/FGA/FFAR2/MMP8/SAA1/RBP4/PYDC1/PAEP	68	BP
GO:0002686	negative regulation of leukocyte migration	16/1530	48/17910	1.20033e-06	2.08439e-05	1.67584e-05	GPR18/SLAMF8/CD300A/CCL21/CCL25/STAP1/RIPOR2/KLRC4-KLRK1/CD200R1/GREM1/CCL2/CXCL12/ADORA1/C5AR2/IL33/PADI2	16	BP
GO:0034367	protein-containing complex remodeling	12/1530	28/17910	1.20445e-06	2.08439e-05	1.67584e-05	PLA2G7/APOA1/APOC1/APOE/PLA2G2A/APOC2/CETP/APOA2/GPIHBP1/APOB/LIPC/APOA5	12	BP
GO:0034368	protein-lipid complex remodeling	12/1530	28/17910	1.20445e-06	2.08439e-05	1.67584e-05	PLA2G7/APOA1/APOC1/APOE/PLA2G2A/APOC2/CETP/APOA2/GPIHBP1/APOB/LIPC/APOA5	12	BP
GO:0034369	plasma lipoprotein particle remodeling	12/1530	28/17910	1.20445e-06	2.08439e-05	1.67584e-05	PLA2G7/APOA1/APOC1/APOE/PLA2G2A/APOC2/CETP/APOA2/GPIHBP1/APOB/LIPC/APOA5	12	BP
GO:0050869	negative regulation of B cell activation	12/1530	28/17910	1.20445e-06	2.08439e-05	1.67584e-05	BTK/SAMSN1/SLA2/TYROBP/FCGR2B/MNDA/FOXP3/INPP5D/CD300A/CTLA4/IL10/BANK1	12	BP
GO:0050764	regulation of phagocytosis	23/1530	90/17910	1.31545e-06	2.2711e-05	1.82595e-05	PTPRC/NCKAP1L/DOCK2/IL2RG/FCGR2B/CD300LF/FGR/CD300A/APOA1/IL2RB/C2/C3/FPR2/STAP1/APOA2/C4B/AHSG/CCL2/C4A/SFTPD/C4BPA/C4BPB/SPACA3	23	BP
GO:0019957	C-C chemokine binding	7/1397	9/16967	7.84955e-07	2.30384e-05	1.96032e-05	CCR2/CCR5/CCR1/CCR7/CCR6/CXCR4/ACKR1	7	MF
GO:0051241	negative regulation of multicellular organismal process	157/1530	1276/17910	1.3426e-06	2.31251e-05	1.85925e-05	BTK/PTPRC/NCKAP1L/CCR2/SLAMF1/CD74/TNFRSF1B/PIK3CG/PTPN22/HAVCR2/LILRB1/ABCD2/MEF2C/TPH1/SRGN/TYROBP/FCGR2B/GPR18/CD84/SLAMF8/TLR8/LILRB4/GPR171/C1QC/CD96/CCR1/ARHGDIB/CMKLR1/FOXP3/INPP5D/PDCD1/TIGIT/NLRP3/NFATC2/LILRA4/NLRC3/LILRB3/TIFAB/APOA1/VSIG4/APOC1/TBX21/B2M/CTLA4/TMEM176B/SERPING1/CD33/CLEC4A/LILRA5/ACVRL1/TREM2/ECSCR/APOE/JAK3/PLCL2/TLR4/TMEM119/LAG3/ARRB1/KLF2/NLRP12/FASLG/TIE1/HAMP/CC…	157	BP
GO:0010646	regulation of cell communication	379/1530	3589/17910	1.34924e-06	2.31846e-05	1.86403e-05	ARHGAP15/PTPRC/GMFG/CD27/SLA/IL10RA/CCR2/RHOH/CD180/TAGAP/CD3E/SLAMF1/CD4/SCIMP/CD74/CD28/GPR183/CD40LG/IL16/PIK3CG/TESPA1/PPP1R16B/TNFSF13B/LAX1/PTPN22/TNFSF8/HAVCR2/LY86/FCRL3/HCST/MEF2C/ARHGAP9/PIM2/PYHIN1/ICOS/SLA2/NCF1/CD226/TYROBP/FCGR2B/PLEK/CD22/IRF4/CD300LF/TLR7/RASSF2/CYTH4/FGD2/CNR2/PECAM1/P2RX1/RGS1/FCRL2/LTA/CD86/PIK3R5/LILRB2/NFAM1/LILRB4/FGR/RGS18/CCR1/CD19/KMO/CCR7/CSF1R/ARHGDIB/C…	379	BP
GO:0045589	regulation of regulatory T cell differentiation	13/1530	33/17910	1.37905e-06	2.36413e-05	1.90075e-05	CD28/IL2RA/LILRB2/LILRB4/CR1/FOXP3/NFATC2/CTLA4/LAG3/IRF1/TNFSF4/IFNG/IL2	13	BP
GO:0032715	negative regulation of interleukin-6 production	17/1530	54/17910	1.39294e-06	2.38236e-05	1.91541e-05	NCKAP1L/SLAMF1/PTPN22/HAVCR2/FOXP3/INPP5D/NLRC3/TLR4/ARRB1/KLF2/NLRP12/IL10/BANK1/IRAK3/ORM1/CD200R1/C5AR2	17	BP
GO:0030168	platelet activation	32/1530	152/17910	1.4133e-06	2.41152e-05	1.93885e-05	LCP2/CD40LG/PIK3CG/PLEK/FCER1G/P2RX1/FERMT3/PIK3R5/PIK3R6/PRKCB/LCK/SELP/GNG2/VAV1/APOE/TLR4/ARRB1/P2RY12/TREML1/GNA14/TSPAN32/PDGFRA/ADRA2A/C1QTNF1/FGB/COMP/FGG/FGA/PF4/DGKK/SAA1/F2	32	BP
GO:0001776	leukocyte homeostasis	22/1530	84/17910	1.42166e-06	2.42013e-05	1.94578e-05	NCKAP1L/CCR2/CD74/GPR183/CORO1A/TNFSF13B/MEF2C/GPR174/TNFRSF17/FCER1G/IL2RA/FOXP3/DOCK10/SIT1/FLT3/JAK3/TSC22D3/P2RX7/TNFSF14/SLC46A2/IL2/LMO1	22	BP
GO:0023051	regulation of signaling	383/1530	3635/17910	1.45815e-06	2.47647e-05	1.99107e-05	ARHGAP15/PTPRC/GMFG/CD27/SLA/IL10RA/CCR2/RHOH/CD180/TAGAP/CD3E/SLAMF1/CD4/SCIMP/CD74/CD28/GPR183/CD40LG/IL16/PIK3CG/TESPA1/PPP1R16B/TNFSF13B/LAX1/PTPN22/TNFSF8/HAVCR2/LY86/FCRL3/HCST/MEF2C/ARHGAP9/PIM2/PYHIN1/ICOS/SLA2/NCF1/CD226/TYROBP/FCGR2B/PLEK/CD22/IRF4/CD300LF/TLR7/RASSF2/CYTH4/FGD2/CNR2/PECAM1/P2RX1/RGS1/FCRL2/LTA/CD86/PIK3R5/LILRB2/NFAM1/LILRB4/FGR/RGS18/CCR1/CD19/KMO/CCR7/CSF1R/ARHGDIB/C…	383	BP
GO:0031091	platelet alpha granule	23/1603	91/18675	1.76391e-06	2.51534e-05	2.08327e-05	SRGN/PECAM1/FERMT3/A2M/SELP/SERPING1/MMRN1/ORM2/TREML1/THBS1/SERPINA1/ORM1/F13A1/AHSG/FGB/F5/FN1/FGG/FGA/PF4/VEGFD/LY6G6F/IGF2	23	CC
GO:0045954	positive regulation of natural killer cell mediated cytotoxicity	11/1530	24/17910	1.49586e-06	2.53463e-05	2.03783e-05	SLAMF6/NCR3/CD226/CRTAM/SH2D1A/IL18RAP/VAV1/LAG3/IL21/IL12B/KLRC4-KLRK1	11	BP
GO:0002260	lymphocyte homeostasis	18/1530	60/17910	1.51355e-06	2.55868e-05	2.05717e-05	NCKAP1L/CD74/CORO1A/TNFSF13B/MEF2C/GPR174/TNFRSF17/IL2RA/FOXP3/DOCK10/SIT1/JAK3/TSC22D3/P2RX7/TNFSF14/SLC46A2/IL2/LMO1	18	BP
GO:1903708	positive regulation of hemopoiesis	36/1530	182/17910	1.53494e-06	2.58884e-05	2.08142e-05	EVI2B/BTK/SASH3/PTPRC/CD27/NCKAP1L/CD4/CD74/IL12RB1/TESPA1/TYROBP/CD86/IL2RA/LILRB2/LILRB4/CCR1/PIK3R6/FOXP3/INPP5D/NLRP3/CD80/TREM2/ZAP70/ETS1/CCL19/TNFSF4/IL12B/IL7R/IFNG/AGER/VNN1/DCSTAMP/IL2/ZBTB16/RHEX/PF4	36	BP
GO:0050710	negative regulation of cytokine secretion	20/1530	72/17910	1.55894e-06	2.62326e-05	2.10909e-05	PTPN22/LILRB1/SRGN/FCGR2B/TLR8/FOXP3/NLRP3/APOA1/LILRA5/NLRP12/GBP1/APOA2/IL10/BANK1/CD200R1/SSC5D/C5AR2/FN1/FFAR4/NLRP7	20	BP
GO:0101003	ficolin-1-rich granule membrane	18/1603	61/18675	2.12219e-06	2.96691e-05	2.45728e-05	NCKAP1L/DOK3/TBC1D10C/FCER1G/ITGB2/LILRB2/CR1/FPR1/CD300A/ITGAX/CLEC4D/SIGLEC5/SIGLEC14/CD93/FPR2/FCAR/ADGRE3/CLEC4C	18	CC
GO:0031093	platelet alpha granule lumen	19/1603	67/18675	2.16566e-06	2.96945e-05	2.45938e-05	SRGN/FERMT3/A2M/SERPING1/MMRN1/ORM2/THBS1/SERPINA1/ORM1/F13A1/AHSG/FGB/F5/FN1/FGG/FGA/PF4/VEGFD/IGF2	19	CC
GO:0002437	inflammatory response to antigenic stimulus	15/1530	44/17910	1.86822e-06	3.1221e-05	2.51016e-05	BTK/CD28/FCGR2B/FCER1G/LTA/IL2RA/CCR7/CD6/C3/IL5RA/CYSLTR1/IL12B/ICAM1/IL10/SERPINC1	15	BP
GO:0002548	monocyte chemotaxis	15/1530	44/17910	1.86822e-06	3.1221e-05	2.51016e-05	CCR2/AIF1/SLAMF8/CCR1/PLA2G7/CCL5/CCL23/FPR2/CCL3/CXCL10/GREM1/CCL2/CXCL12/CCL1/CCL7	15	BP
GO:0050706	regulation of interleukin-1 beta secretion	15/1530	44/17910	1.86822e-06	3.1221e-05	2.51016e-05	TLR8/CCR7/NLRP3/LILRA2/APOA1/LILRA5/TLR4/NLRP12/CCL19/CCL3/P2RX7/ORM2/ORM1/PYDC1/NLRP7	15	BP
GO:0050718	positive regulation of interleukin-1 beta secretion	12/1530	29/17910	1.89507e-06	3.15975e-05	2.54043e-05	TLR8/NLRP3/LILRA2/LILRA5/TLR4/NLRP12/CCL19/CCL3/P2RX7/ORM2/ORM1/PYDC1	12	BP
GO:0043408	regulation of MAPK cascade	95/1530	689/17910	1.90993e-06	3.17727e-05	2.55451e-05	PTPRC/CD27/SLAMF1/CD4/SCIMP/CD74/GPR183/CD40LG/PIK3CG/LAX1/PTPN22/HAVCR2/FCRL3/NCF1/FCGR2B/RASSF2/FGD2/PIK3R5/CCR1/CCR7/CSF1R/PIK3R6/FPR1/CD300A/FLT3/ZEB2/C5AR1/LILRA5/GLIPR2/TREM2/APOE/PDE6G/PLA2G5/CXCR4/TLR4/CCL21/ARRB1/NLRP12/MARCO/PLA2G2A/CCL19/FPR2/CCL3/GBP1/RAMP3/P2RX7/BIRC7/ICAM1/OSM/HTR2B/TEK/BANK1/GPR55/THBS1/CHI3L1/IRAK3/AGER/FAS/PDGFRA/PLA2G1B/ADRA2A/LRRK2/CCN1/ADRA1B/NTRK3/C1QTNF1/SFR…	95	BP
GO:0005581	collagen trimer	22/1603	86/18675	2.36879e-06	3.18669e-05	2.63931e-05	C1QA/C1QB/C1QC/FCN1/MSR1/MARCO/FCN3/COLEC12/COL6A6/COL8A1/SFTPD/COL4A3/C1QTNF7/COL4A4/C1QTNF1/COL20A1/COL6A5/C1QL2/SFTPA1/COLEC10/C1QTNF9B/SFTPA2	22	CC
GO:0002709	regulation of T cell mediated immunity	18/1530	61/17910	1.97694e-06	3.27382e-05	2.63214e-05	SASH3/PTPRC/WAS/CCR2/TNFRSF1B/IL12RB1/LILRB1/FCGR2B/FOXP3/NLRP3/TBX21/B2M/P2RX7/TNFSF4/IL12B/IL7R/AGER/CLC	18	BP
GO:0034113	heterotypic cell-cell adhesion	18/1530	61/17910	1.97694e-06	3.27382e-05	2.63214e-05	PTPRC/CD2/ITGB2/LILRB2/ITGB7/LCK/ITGAX/APOA1/VCAM1/IL10/CD1D/AGER/CD200R1/ITGAD/FGB/FGG/FGA/CEACAM6	18	BP
GO:0030890	positive regulation of B cell proliferation	14/1530	39/17910	2.02744e-06	3.34231e-05	2.6872e-05	PTPRC/NCKAP1L/CD74/GPR183/TNFSF13B/FCRL3/MEF2C/NFATC2/TLR4/IL21/TNFRSF4/IL2/IL13/CHRNB2	14	BP
GO:0033003	regulation of mast cell activation	14/1530	39/17910	2.02744e-06	3.34231e-05	2.6872e-05	CD226/CD300LF/MILR1/CD84/CNR2/FCER1G/FGR/CD300A/NR4A3/CRLF2/IL13RA2/NPPA/IL13/ENPP3	14	BP
GO:2000403	positive regulation of lymphocyte migration	13/1530	34/17910	2.05853e-06	3.38591e-05	2.72226e-05	CCR2/DOCK8/AIF1/SPN/CCL4/CCL5/CCL21/CCL3/CXCL10/TNFSF14/CXCL12/CCL7/CXCL13	13	BP
GO:0019814	immunoglobulin complex	6/1603	7/18675	2.57244e-06	3.39657e-05	2.81313e-05	CD79A/JCHAIN/IGKV3-20/IGHA1/IGHM/IGHA2	6	CC
GO:0005178	integrin binding	26/1397	113/16967	1.19373e-06	3.41814e-05	2.90847e-05	ICAM3/JAML/CD226/FERMT3/FCER2/ICAM2/LCP1/TSPAN4/VCAM1/ICAM1/THBS1/ECM2/FBLN5/ADAMTS8/TNXB/ADAM11/COL4A3/SFRP2/CXCL12/FBN1/CASR/COMP/FN1/TNN/ANGPTL3/IGF2	26	MF
GO:0001934	positive regulation of protein phosphorylation	118/1530	907/17910	2.15723e-06	3.54028e-05	2.84637e-05	PTPRC/CD27/NCKAP1L/CD3E/SLAMF1/CD4/SCIMP/CD74/GPR183/LCP2/CD40LG/PIK3CG/PTPN22/HAVCR2/FCRL3/AIF1/NCF1/FCGR2B/RASSF2/FGD2/PECAM1/PIK3R5/CCR1/CCR7/CSF1R/FCGR1A/PIK3R6/CASS4/FPR1/CD80/CD300A/FLT3/ZEB2/ENPP2/C5AR1/CCL5/LILRA5/ACVRL1/GLIPR2/TREM2/APOE/PDE6G/PLA2G5/CXCR4/C3/TLR4/CCL21/TMEM119/ARRB1/MARCO/PLA2G2A/CCL19/FPR2/CCL3/IL21/STAP1/RAMP3/P2RX7/CX3CR1/IL12B/TCL1A/FGF7/RARRES2/BIRC7/ICAM1/OSM/HTR2…	118	BP
GO:0007162	negative regulation of cell adhesion	47/1530	271/17910	2.22557e-06	3.64425e-05	2.92996e-05	PTPRC/CD74/LAX1/PTPN22/HAVCR2/LILRB1/FCGR2B/SPN/IL2RA/LILRB2/ARHGDIB/AKNA/FOXP3/TIGIT/CD300A/LPXN/APOA1/VSIG4/CYP1B1/TBX21/CTLA4/ADAMDEC1/ACVRL1/JAK3/CCL21/LAG3/IRF1/CCL25/GBP1/TNFSF4/DLC1/RIPOR2/IL10/RND1/FAM107A/PDCD1LG2/THBS1/FGL1/SFTPD/C1QTNF1/CXCL12/IL2/IDO1/MMP12/FGG/WNT1/SCGB1A1	47	BP
GO:0032637	interleukin-8 production	21/1530	80/17910	2.35667e-06	3.85029e-05	3.09561e-05	PTPRC/CD2/PTPN22/TLR7/TLR8/FCN1/LILRA2/CD244/CD14/CD33/TLR4/ARRB1/APOA2/IL10/CHI3L1/PLA2G1B/LBP/SSC5D/C5AR2/ELANE/FFAR2	21	BP
GO:0030669	clathrin-coated endocytic vesicle membrane	14/1603	40/18675	3.0468e-06	3.94976e-05	3.2713e-05	CD74/HLA-DPB1/HLA-DPA1/HLA-DRA/HLA-DRB1/HLA-DQA1/FCGR1A/HLA-DRB5/FCGR1B/HLA-DQB1/APOE/HLA-DQB2/HLA-DQA2/APOB	14	CC
GO:0002702	positive regulation of production of molecular mediator of immune response	23/1530	93/17910	2.42856e-06	3.95888e-05	3.18292e-05	SASH3/PTPRC/CD74/CD28/LILRB1/FCER1G/MZB1/NLRP3/CD244/TBX21/B2M/TLR4/NR4A3/TNFSF4/TNFRSF4/KIR2DL4/IL2/PGC/FFAR3/IL13/IL33/FFAR2/RBP4	23	BP
GO:0007187	G protein-coupled receptor signaling pathway, coupled to cyclic nucleotide second messenger	35/1530	178/17910	2.46028e-06	3.99146e-05	3.20911e-05	GPR65/CNR2/RGS1/CCR1/S1PR4/FPR1/GNG2/S1PR1/PTGER2/CXCL9/MARCO/CHGA/FPR2/P2RY12/RAMP3/PTGIR/CXCL10/TSHR/ADRA2A/CCL2/CXCL11/SSTR2/XCR1/ADORA1/CASR/MCHR1/CRHR2/FFAR3/SSTR3/AGTR2/NPY/PF4/GLP2R/CRHR1/GCGR	35	BP
GO:0010818	T cell chemotaxis	11/1530	25/17910	2.46494e-06	3.99146e-05	3.20911e-05	CCR2/GPR183/PIK3CG/CXCR3/CCL5/CCL21/CCL3/CXCL10/TNFSF14/CXCL11/CXCL13	11	BP
GO:0090025	regulation of monocyte chemotaxis	11/1530	25/17910	2.46494e-06	3.99146e-05	3.20911e-05	CCR2/AIF1/SLAMF8/CCR1/PLA2G7/CCL5/FPR2/CXCL10/GREM1/CXCL12/CCL1	11	BP
GO:2000427	positive regulation of apoptotic cell clearance	6/1530	7/17910	2.49961e-06	4.03864e-05	3.24705e-05	CD300LF/C2/C3/C4B/CCL2/C4A	6	BP
GO:0032623	interleukin-2 production	18/1530	62/17910	2.56493e-06	4.13503e-05	3.32455e-05	SASH3/PTPRC/CCR2/CD3E/CD4/CD28/HAVCR2/IRF4/CD247/FCER1G/CD86/FOXP3/CD80/VSIG4/TBX21/LAG3/GBP1/SFTPD	18	BP
GO:0002279	mast cell activation involved in immune response	15/1530	45/17910	2.58206e-06	4.15348e-05	3.33938e-05	BTK/PIK3CG/LAT2/MILR1/CD84/FCER1G/FGR/CD300A/CHGA/NR4A3/IL13RA2/NPPA/IL13/ENPP3/CPLX2	15	BP
GO:0000323	lytic vacuole	91/1603	659/18675	3.66493e-06	4.58437e-05	3.79691e-05	BTK/NCF4/RNASE6/CD74/HLA-DMB/HLA-DPB1/CST7/LAPTM5/CTSS/PIK3CG/HLA-DPA1/HLA-DMA/LAT2/HLA-DRA/HLA-DRB1/NCF1/HLA-DOA/SRGN/MNDA/TLR7/MILR1/TLR8/HLA-DQA1/GIMAP5/C3AR1/NFAM1/LYZ/FPR1/IL4I1/RAB37/HLA-DRB5/PRF1/TM6SF1/HLA-DQB1/ADA2/NSG2/RNASE2/HLA-DOB/CXCR4/C3/SLC15A3/HLA-DQB2/ARRB1/FASLG/ANXA6/DRAM1/CHGA/HLA-DQA2/SLC7A14/NR4A3/CD1C/RAMP3/ORM2/CD1E/CHIT1/DPP4/CD1D/FMOD/PRELP/DNASE2B/GNLY/CD1B/KCNE1/LRRK2…	91	CC
GO:0005764	lysosome	91/1603	659/18675	3.66493e-06	4.58437e-05	3.79691e-05	BTK/NCF4/RNASE6/CD74/HLA-DMB/HLA-DPB1/CST7/LAPTM5/CTSS/PIK3CG/HLA-DPA1/HLA-DMA/LAT2/HLA-DRA/HLA-DRB1/NCF1/HLA-DOA/SRGN/MNDA/TLR7/MILR1/TLR8/HLA-DQA1/GIMAP5/C3AR1/NFAM1/LYZ/FPR1/IL4I1/RAB37/HLA-DRB5/PRF1/TM6SF1/HLA-DQB1/ADA2/NSG2/RNASE2/HLA-DOB/CXCR4/C3/SLC15A3/HLA-DQB2/ARRB1/FASLG/ANXA6/DRAM1/CHGA/HLA-DQA2/SLC7A14/NR4A3/CD1C/RAMP3/ORM2/CD1E/CHIT1/DPP4/CD1D/FMOD/PRELP/DNASE2B/GNLY/CD1B/KCNE1/LRRK2…	91	CC
GO:0010959	regulation of metal ion transport	58/1530	365/17910	2.86504e-06	4.59855e-05	3.69721e-05	CD4/CORO1A/IL16/PIK3CG/LILRB1/FCRL3/CD84/P2RX1/LILRB2/CCR1/CD19/LILRA2/CCL4/GLRX/TRPV2/B2M/CCL5/CD33/LILRA5/TREM2/CXCR4/KCNMB1/CXCL9/REM1/CCL3/P2RY12/NTSR1/RAMP3/P2RX7/ICAM1/CXCL10/KEL/CLIC2/RRAD/LRRC55/PLA2G1B/KCNE1/ADRA2A/APLNR/CCL2/CXCL11/CXCL12/ADORA1/TF/CASR/MCHR1/P2RX3/STAC2/NPPA/IL13/LRRC38/CACNA1B/BPIFA1/CRHR1/SPINK1/EPPIN/F2/JPH3	58	BP
GO:0006811	ion transport	181/1530	1533/17910	2.91245e-06	4.66439e-05	3.75015e-05	BTK/PTPRC/CCR2/CD4/CORO1A/IL16/CTSS/PIK3CG/SLC7A7/CYBB/LILRB1/CCR5/FCRL3/MEF2C/MS4A1/CD84/FCER1G/P2RX1/LILRB2/CCR1/CD19/KMO/CCR7/PLA2G2D/SLCO2B1/LILRA2/PRKCB/CCL4/LCK/GLRX/APOA1/APOC1/TRPV2/KCNA3/B2M/FOLR2/CCL5/CALHM6/CD33/LILRA5/TREM2/SLC12A3/APOE/CXCR4/KCNMB1/AQP9/CCL21/SLC15A3/KCNH6/AQP1/ATP2A3/CXCL9/FASLG/ANXA6/SLC39A8/TSC22D3/PLA2G2A/CCL19/REM1/SLC7A14/CCL3/P2RY12/CHRNA6/CYSLTR1/APOC2/CETP/N…	181	BP
GO:0002821	positive regulation of adaptive immune response	23/1530	94/17910	2.95829e-06	4.72743e-05	3.80083e-05	BTK/SASH3/PTPRC/CCR2/CD4/CD28/IL12RB1/TNFSF13B/CD226/FCER1G/LTA/FCER2/FOXP3/NLRP3/CD80/TBX21/B2M/C3/CCL19/P2RX7/TNFSF4/IL12B/IL2	23	BP
GO:0045622	regulation of T-helper cell differentiation	13/1530	35/17910	3.01952e-06	4.80426e-05	3.8626e-05	IL12RB1/IRF4/CD86/FOXP3/NLRP3/CD80/TBX21/JAK3/CCL19/TNFSF4/IL12B/IL27/IL2	13	BP
GO:0048246	macrophage chemotaxis	13/1530	35/17910	3.01952e-06	4.80426e-05	3.8626e-05	SLAMF8/C3AR1/CMKLR1/C5AR1/CCL5/CCL3/STAP1/RARRES2/THBS1/EDNRB/CCL2/SFTPD/SAA1	13	BP
GO:0002643	regulation of tolerance induction	9/1530	17/17910	3.05634e-06	4.82083e-05	3.87593e-05	CD3E/HAVCR2/IL2RA/LILRB2/FOXP3/PDCD1/IRAK3/IDO1/CLC	9	BP
GO:0043373	CD4-positive, alpha-beta T cell lineage commitment	9/1530	17/17910	3.05634e-06	4.82083e-05	3.87593e-05	SLAMF6/IL12RB1/SPN/IRF4/LY9/FOXP3/TBX21/BATF/IL12B	9	BP
GO:0070233	negative regulation of T cell apoptotic process	9/1530	17/17910	3.05634e-06	4.82083e-05	3.87593e-05	CD27/DOCK8/CCL5/JAK3/TSC22D3/IL7R/SLC46A2/IDO1/PIP	9	BP
GO:1903980	positive regulation of microglial cell activation	9/1530	17/17910	3.05634e-06	4.82083e-05	3.87593e-05	C1QA/ITGB2/ITGAM/TREM2/CCL3/STAP1/AGER/LRRK2/MMP8	9	BP
GO:0002291	T cell activation via T cell receptor contact with antigen bound to MHC molecule on antigen presenting cell	7/1530	10/17910	3.12062e-06	4.90105e-05	3.94042e-05	HLA-DMB/ITGAL/APBB1IP/HAVCR2/LILRB1/FGL2/ICAM1	7	BP
GO:0045060	negative thymic T cell selection	7/1530	10/17910	3.12062e-06	4.90105e-05	3.94042e-05	PTPRC/CD3E/DOCK2/CD74/CD28/CCR7/ZAP70	7	BP
GO:0001530	lipopolysaccharide binding	12/1397	30/16967	1.97161e-06	5.51113e-05	4.68937e-05	CD6/CD14/SELP/TREM2/TLR4/LY96/P2RX7/PTAFR/LTF/RNASE3/LBP/F2	12	MF
GO:0032651	regulation of interleukin-1 beta production	21/1530	82/17910	3.62237e-06	5.67685e-05	4.56416e-05	TYROBP/TLR8/CCR7/NLRP3/LILRA2/APOA1/CD33/LILRA5/TREM2/TLR4/NLRP12/CCL19/CCL3/P2RX7/CX3CR1/ORM2/AGER/ORM1/MEFV/PYDC1/NLRP7	21	BP
GO:0042571	immunoglobulin complex, circulating	5/1603	5/18675	4.63325e-06	5.6957e-05	4.71733e-05	JCHAIN/IGKV3-20/IGHA1/IGHM/IGHA2	5	CC
GO:0051094	positive regulation of developmental process	165/1530	1378/17910	3.69057e-06	5.77136e-05	4.64015e-05	EVI2B/BTK/SASH3/CD53/PTPRC/CD27/NCKAP1L/CCR2/CD3E/CD4/CD74/TNFRSF1B/CD28/CST7/IL12RB1/TESPA1/PPP1R16B/TNFSF13B/OTP/CYBB/MEF2C/TPH1/TYROBP/C1QA/ITGB2/LTA/CD86/IL2RA/C3AR1/LILRB2/LILRB4/CCR1/CMKLR1/PIK3R6/FOXP3/CASS4/INPP5D/CPNE5/NLRP3/CD80/NFATC2/PRKCB/ITGAX/ZEB2/APOA1/TRPV2/ENPP2/C5AR1/SCARF1/CYP1B1/TBX21/PREX1/MSR1/ACVRL1/GLIPR2/TREM2/ZAP70/APOE/CXCR4/TMIGD2/C3/TMEM119/ETS1/AQP1/RHOJ/CXCL9/HAMP/…	165	BP
GO:0002825	regulation of T-helper 1 type immune response	11/1530	26/17910	3.94291e-06	6.13967e-05	4.93627e-05	CCR2/IL12RB1/HAVCR2/CD80/JAK3/CCL19/TNFSF4/IL12B/IL1RL1/IL27/IL33	11	BP
GO:0072539	T-helper 17 cell differentiation	11/1530	26/17910	3.94291e-06	6.13967e-05	4.93627e-05	SLAMF6/IL12RB1/IRF4/LY9/FOXP3/NLRP3/TBX21/BATF/IL12B/IL2/RORC	11	BP
GO:2000404	regulation of T cell migration	14/1530	41/17910	4.02382e-06	6.25232e-05	5.02684e-05	CCR2/DOCK8/AIF1/SPN/CCR6/CCL5/CCL21/AIRE/RIPOR2/CXCL10/TNFSF14/CD200R1/CXCL12/CXCL13	14	BP
GO:0090218	positive regulation of lipid kinase activity	13/1530	36/17910	4.35779e-06	6.74257e-05	5.42099e-05	FGR/CD19/CCR7/FLT3/CCL21/CCL19/FPR2/AGAP2/P2RY12/TEK/PDGFRA/EPHA8/F2	13	BP
GO:1905521	regulation of macrophage migration	13/1530	36/17910	4.35779e-06	6.74257e-05	5.42099e-05	SLAMF8/C3AR1/CMKLR1/C5AR1/CCL5/TREM2/CCL3/P2RY12/STAP1/CX3CR1/RARRES2/THBS1/CD200R1	13	BP
GO:1903978	regulation of microglial cell activation	12/1530	31/17910	4.38448e-06	6.76953e-05	5.44267e-05	PTPRC/CST7/C1QA/ITGB2/C5AR1/ITGAM/TREM2/CCL3/STAP1/AGER/LRRK2/MMP8	12	BP
GO:0061135	endopeptidase regulator activity	31/1397	154/16967	2.55354e-06	6.97177e-05	5.93222e-05	CD27/CST7/SPOCK2/A2M/SERPING1/NAIP/C3/ARRB1/BIRC7/C4B/ITIH3/TNFSF14/SERPINA1/LTF/AHSG/C4A/COL4A3/ITIH1/SFRP2/SERPINC1/CRB2/ITIH2/ITIH5/SERPINA9/CST6/SERPIND1/SPINK13/SPINK1/EPPIN/NLRP7/AMBP	31	MF
GO:0009595	detection of biotic stimulus	10/1530	22/17910	4.98705e-06	7.65136e-05	6.15166e-05	CRTAM/NLRP3/NLRC4/TREM2/TLR4/LY96/C4B/CD1D/LBP/SSC5D	10	BP
GO:0042094	interleukin-2 biosynthetic process	10/1530	22/17910	4.98705e-06	7.65136e-05	6.15166e-05	PTPRC/CD3E/CD4/CD28/IRF4/CD86/FOXP3/CD80/LAG3/SFTPD	10	BP
GO:0048305	immunoglobulin secretion	10/1530	22/17910	4.98705e-06	7.65136e-05	6.15166e-05	CD40LG/TNFSF13B/LAX1/CD22/TNFSF4/POU2F2/TNFRSF4/IL2/IL33/RBP4	10	BP
GO:0002312	B cell activation involved in immune response	19/1530	71/17910	5.18608e-06	7.94003e-05	6.38375e-05	PTPRC/CD28/GPR183/CD40LG/FCGR2B/CD19/FOXP3/CCR6/DOCK10/TBX21/BATF/PLCL2/TLR4/AICDA/TNFSF4/MFNG/IL10/ITM2A/IL2	19	BP
GO:0001771	immunological synapse formation	8/1530	14/17910	5.23367e-06	7.96281e-05	6.40206e-05	DOCK8/DOCK2/HAVCR2/CCR7/CD6/PRF1/CCL21/CCL19	8	BP
GO:0030889	negative regulation of B cell proliferation	8/1530	14/17910	5.23367e-06	7.96281e-05	6.40206e-05	BTK/TYROBP/FCGR2B/MNDA/INPP5D/CD300A/CTLA4/IL10	8	BP
GO:0035589	G protein-coupled purinergic nucleotide receptor signaling pathway	8/1530	14/17910	5.23367e-06	7.96281e-05	6.40206e-05	P2RY10/P2RY8/P2RY13/GPR171/P2RY14/GPR34/P2RY12/PTAFR	8	BP
GO:2000514	regulation of CD4-positive, alpha-beta T cell activation	17/1530	59/17910	5.43147e-06	8.24658e-05	6.63021e-05	SASH3/NCKAP1L/IL12RB1/IRF4/CD86/FOXP3/NLRP3/CD80/TBX21/JAK3/CCL19/TNFSF4/IL12B/IL27/IFNG/AGER/IL2	17	BP
GO:0010863	positive regulation of phospholipase C activity	14/1530	42/17910	5.56347e-06	8.41201e-05	6.76321e-05	ITK/S1PR4/C5AR1/RASGRP4/P2RY12/PLCB2/PTAFR/SELE/HTR2B/GPR55/PDGFRA/TXK/NTRK3/ADRA1A	14	BP
GO:0032731	positive regulation of interleukin-1 beta production	14/1530	42/17910	5.56347e-06	8.41201e-05	6.76321e-05	TYROBP/TLR8/NLRP3/LILRA2/LILRA5/TLR4/NLRP12/CCL19/CCL3/P2RX7/ORM2/AGER/ORM1/PYDC1	14	BP
GO:0046641	positive regulation of alpha-beta T cell proliferation	9/1530	18/17910	5.64832e-06	8.50508e-05	6.83805e-05	PTPRC/CCR2/CD3E/CD28/RASAL3/ZAP70/EBI3/TNFSF4/IL12B	9	BP
GO:0090026	positive regulation of monocyte chemotaxis	9/1530	18/17910	5.64832e-06	8.50508e-05	6.83805e-05	CCR2/AIF1/CCR1/PLA2G7/CCL5/FPR2/CXCL10/CXCL12/CCL1	9	BP
GO:0043029	T cell homeostasis	13/1530	37/17910	6.19482e-06	9.3088e-05	7.48423e-05	NCKAP1L/CORO1A/GPR174/IL2RA/FOXP3/SIT1/JAK3/TSC22D3/P2RX7/TNFSF14/SLC46A2/IL2/LMO1	13	BP
GO:0004866	endopeptidase inhibitor activity	30/1397	149/16967	3.66864e-06	9.59425e-05	8.16367e-05	CD27/CST7/SPOCK2/A2M/SERPING1/NAIP/C3/ARRB1/BIRC7/C4B/ITIH3/TNFSF14/SERPINA1/LTF/AHSG/C4A/COL4A3/ITIH1/SERPINC1/CRB2/ITIH2/ITIH5/SERPINA9/CST6/SERPIND1/SPINK13/SPINK1/EPPIN/NLRP7/AMBP	30	MF
GO:0031726	CCR1 chemokine receptor binding	5/1397	5/16967	3.75924e-06	9.59425e-05	8.16367e-05	CCL4/CCL5/CCL23/CCL3/CCL7	5	MF
GO:0048248	CXCR3 chemokine receptor binding	5/1397	5/16967	3.75924e-06	9.59425e-05	8.16367e-05	CXCL9/CXCL10/CXCL11/PF4/CXCL13	5	MF
GO:1903727	positive regulation of phospholipid metabolic process	15/1530	48/17910	6.4043e-06	9.60382e-05	7.72143e-05	FGR/CD19/CCR7/FLT3/CCL21/CCL19/FPR2/AGAP2/P2RY12/ADGRF5/APOC2/HTR2B/TEK/PDGFRA/EPHA8	15	BP
GO:0005773	vacuole	98/1603	737/18675	7.99081e-06	9.65669e-05	7.99794e-05	BTK/NCF4/RNASE6/CD74/HLA-DMB/HLA-DPB1/CST7/LAPTM5/CTSS/PIK3CG/HLA-DPA1/HLA-DMA/LAT2/HLA-DRA/HLA-DRB1/NCF1/HLA-DOA/SRGN/MNDA/TLR7/MILR1/TLR8/HLA-DQA1/GIMAP5/C3AR1/NFAM1/LYZ/FPR1/TMEM150B/IL4I1/RAB37/HLA-DRB5/RUBCNL/PRF1/TM6SF1/HLA-DQB1/ADA2/NSG2/RNASE2/HLA-DOB/CXCR4/C3/SLC15A3/HLA-DQB2/ARRB1/FASLG/ANXA6/DRAM1/CHGA/HLA-DQA2/SLC7A14/NR4A3/CD1C/RAMP3/ORM2/CD1E/CHIT1/DPP4/ATP6V0D2/CD1D/FMOD/PRELP/DNAS…	98	CC
GO:0043552	positive regulation of phosphatidylinositol 3-kinase activity	12/1530	32/17910	6.47124e-06	9.66734e-05	7.7725e-05	FGR/CD19/CCR7/FLT3/CCL21/CCL19/FPR2/AGAP2/P2RY12/TEK/PDGFRA/EPHA8	12	BP
GO:0002532	production of molecular mediator involved in inflammatory response	19/1530	72/17910	6.48637e-06	9.66734e-05	7.7725e-05	BTK/ABCD2/FCER1G/SLAMF8/P2RX1/CD96/CD6/GPSM3/NLRC3/ALOX5/TLR4/GBP5/MEFV/LBP/CHIA/IDO1/NPPA/F2/NLRP7	19	BP
GO:0050829	defense response to Gram-negative bacterium	19/1530	72/17910	6.48637e-06	9.66734e-05	7.7725e-05	CD4/RNASE6/MPEG1/SELP/IGHM/TLR4/CHGA/IL12B/RARRES2/LTF/RNASE3/LBP/CTSG/SSC5D/DMBT1/ELANE/PRB3/DEFB4A/F2	19	BP
GO:0030414	peptidase inhibitor activity	31/1397	157/16967	3.89619e-06	9.7322e-05	8.28105e-05	CD27/CST7/SPOCK2/A2M/SERPING1/NAIP/C3/ARRB1/BIRC7/C4B/ITIH3/TNFSF14/SERPINA1/LTF/AHSG/C4A/COL4A3/ITIH1/R3HDML/SERPINC1/CRB2/ITIH2/ITIH5/SERPINA9/CST6/SERPIND1/SPINK13/SPINK1/EPPIN/NLRP7/AMBP	31	MF
GO:0038187	pattern recognition receptor activity	9/1397	18/16967	4.15643e-06	0.000101659	8.65012e-05	CLEC4E/FCN1/CD14/TLR4/MARCO/LY96/PTAFR/COLEC12/DMBT1	9	MF
GO:0032663	regulation of interleukin-2 production	16/1530	54/17910	6.86198e-06	0.000102063	8.20583e-05	SASH3/PTPRC/CCR2/CD3E/CD4/CD28/HAVCR2/IRF4/CD86/FOXP3/CD80/VSIG4/TBX21/LAG3/GBP1/SFTPD	16	BP
GO:0097756	negative regulation of blood vessel diameter	20/1530	79/17910	7.41604e-06	0.00011008	8.85038e-05	P2RX1/CHGA/GJA5/PTAFR/ICAM1/HTR2B/KEL/ACTA2/EDNRB/ADRA2A/HRH2/FGB/ADORA1/CASR/COMP/FGG/FGA/ASIC2/TACR1/ADRA1A	20	BP
GO:1902106	negative regulation of leukocyte differentiation	23/1530	99/17910	7.55314e-06	0.000111888	8.99571e-05	CD74/LILRB1/FCGR2B/LILRB4/C1QC/FOXP3/INPP5D/LILRB3/TBX21/CTLA4/TMEM176B/JAK3/TLR4/LAG3/CCL3/IRF1/TNFSF4/TMEM176A/GPR55/LTF/CLDN18/FBN1/IL2	23	BP
GO:0043303	mast cell degranulation	14/1530	43/17910	7.60411e-06	0.000112263	9.02586e-05	BTK/PIK3CG/LAT2/MILR1/CD84/FCER1G/FGR/CD300A/CHGA/NR4A3/IL13RA2/NPPA/IL13/CPLX2	14	BP
GO:0009611	response to wounding	90/1530	665/17910	7.6092e-06	0.000112263	9.02586e-05	WAS/CCR2/DOCK8/LCP2/CD40LG/PIK3CG/JAML/AIF1/TYROBP/PLEK/SIGLEC10/FCER1G/PECAM1/P2RX1/FERMT3/PIK3R5/CCR1/PIK3R6/PRKCB/LCK/APOA1/A2M/SELP/SCARF1/SERPING1/ACVRL1/TMIGD3/GNG2/VAV1/APOE/CXCR4/TLR4/ETS1/ARRB1/MMRN1/LYVE1/P2RY12/IRF1/CYP1A1/P2RX7/CX3CR1/FGF7/IL10/PAPSS2/CPB2/TREML1/GNA14/GATA6/THBS1/NDNF/TSPAN32/AGER/SERPINA1/PDGFRA/F13A1/ADRA2A/CCN1/NTRK3/C1QTNF1/IGFBP1/SERPINC1/FGB/C4BPB/FOLR1/CYP4F2/…	90	BP
GO:0048513	animal organ development	356/1530	3403/17910	7.88323e-06	0.000115817	9.31167e-05	EVI2B/BTK/SASH3/SLAMF6/PTPRC/CD27/NCKAP1L/CCR2/IRF8/RHOH/CD3E/DOCK2/CD4/CD74/TNFRSF1B/CD2/CD28/GPR183/CD40LG/IL12RB1/TESPA1/PTPN22/OTP/LILRB1/CD3D/FCRL3/MEF2C/SPI1/AIF1/TPH1/MS4A1/IKZF1/HLA-DOA/SRGN/TYROBP/FCGR2B/SPN/CD79A/GPR18/PLEK/IRF4/RASSF2/FCER1G/FLI1/SLAMF8/PECAM1/LTA/CD86/C1QB/IL2RA/LILRB2/NFAM1/LILRB4/LY9/GPR171/FGR/C1QC/HSD11B1/CCR1/CD19/CCR7/CR1/CSF1R/AKNA/PLA2G2D/PIK3R6/CXCR5/FOXP3/IN…	356	BP
GO:0002604	regulation of dendritic cell antigen processing and presentation	7/1530	11/17910	7.9453e-06	0.000115817	9.31167e-05	CD74/FCGR2B/FGL2/CCR7/CCL21/CCL19/THBS1	7	BP
GO:0002923	regulation of humoral immune response mediated by circulating immunoglobulin	7/1530	11/17910	7.9453e-06	0.000115817	9.31167e-05	PTPRC/FCGR2B/LTA/CR1/FCER2/C4BPA/C4BPB	7	BP
GO:0034372	very-low-density lipoprotein particle remodeling	7/1530	11/17910	7.9453e-06	0.000115817	9.31167e-05	APOA1/APOE/APOC2/CETP/APOA2/LIPC/APOA5	7	BP
GO:0035747	natural killer cell chemotaxis	7/1530	11/17910	7.9453e-06	0.000115817	9.31167e-05	PIK3CG/CCL4/CCL5/CCL3/KLRC4-KLRK1/CCL2/CCL7	7	BP
GO:0043383	negative T cell selection	7/1530	11/17910	7.9453e-06	0.000115817	9.31167e-05	PTPRC/CD3E/DOCK2/CD74/CD28/CCR7/ZAP70	7	BP
GO:0071677	positive regulation of mononuclear cell migration	10/1530	23/17910	8.14779e-06	0.000118368	9.5167e-05	CCR2/AIF1/CCR1/PLA2G7/CCL5/FPR2/CXCL10/AGER/CXCL12/CCL1	10	BP
GO:0050830	defense response to Gram-positive bacterium	21/1530	86/17910	8.15267e-06	0.000118368	9.5167e-05	RNASE6/TNFSF8/HAVCR2/MPEG1/LTA/LYZ/FGR/NLRP3/C5AR1/CHGA/PLA2G2A/P2RX7/RARRES2/KLRC4-KLRK1/PLA2G1B/RNASE3/LBP/CTSG/SSC5D/DMBT1/DEFB4A	21	BP
GO:0044877	protein-containing complex binding	116/1397	938/16967	5.02851e-06	0.000120479	0.000102515	RCSD1/ICAM3/NCKAP1L/CD3E/DOCK2/CD4/CD74/HLA-DMB/ITGAL/CORO1A/CTSS/HLA-DMA/HLA-DRA/LILRB1/HLA-DRB1/JAML/AIF1/MS4A1/HLA-DOA/CD226/FCGR2B/CD22/JCHAIN/FERMT3/PIK3R5/LILRB2/FGR/CD8A/FCER2/FCGR1A/ICAM2/FCGR3A/CIITA/LILRA2/LCK/FLT3/APOA1/FCGR1B/SCARF1/FMNL1/FCGR2A/CD3G/MSR1/ACVRL1/TREM2/SYNE1/ABI3BP/HLA-DOB/APOE/LCP1/ARRB1/TSPAN4/PODN/KLRD1/FCGR2C/UBD/VCAM1/STAB1/FCAR/GPIHBP1/KLRC1/LIN28A/ICAM1/MS4A2/TS…	116	MF
GO:0032620	interleukin-17 production	13/1530	38/17910	8.68286e-06	0.000125566	0.000100955	SLAMF6/NCKAP1L/LY9/FOXP3/RFTN1/TLR4/IL21/TNFSF4/IL12B/OSM/IFNG/CCL1/IL2	13	BP
GO:0043277	apoptotic cell clearance	13/1530	38/17910	8.68286e-06	0.000125566	0.000100955	TYROBP/CD300LF/FCN1/C2/TGM2/TREM2/C3/MARCO/FCN3/C4B/THBS1/CCL2/C4A	13	BP
GO:0019722	calcium-mediated signaling	35/1530	188/17910	8.80643e-06	0.000127102	0.000102189	BTK/PTPRC/CD3E/CD4/LAT2/CCR5/SLA2/PLEK/CD22/CMKLR1/TRAT1/CCR6/CCL4/SELP/TREM2/ZAP70/CXCR4/FPR2/CCL3/P2RY12/VCAM1/GBP1/P2RX7/SELE/HTR2B/CLIC2/BHLHA15/EDNRB/LRRK2/P2RX3/MAPT/PTGFR/JPH3/NR5A1/GPRC6A	35	BP
GO:0035556	intracellular signal transduction	283/1530	2624/17910	8.98698e-06	0.000129451	0.000104078	ARHGAP15/BTK/PTPRC/CD27/WAS/IL10RA/CCR2/RHOH/DOCK8/TAGAP/CD3E/DOCK2/SLAMF1/CD4/ITK/SCIMP/CD74/TNFRSF1B/GPR65/CD28/GPR183/CD40LG/PIK3CG/LAT2/CSF2RB/PPP1R16B/IL2RG/LAX1/PTPN22/HAVCR2/CCR5/FCRL3/HCST/MEF2C/DOK3/ARHGAP9/PIM2/PYHIN1/AIF1/ICOS/SLA2/NCF1/TYROBP/FCGR2B/PLEK/CD22/CSF2RA/TLR7/RASSF2/CYTH4/FGD2/SIRPG/PECAM1/TLR8/CD86/IL2RA/PIK3R5/NFAM1/DOK2/FGR/CCR1/CD19/CCR7/CSF1R/ARHGDIB/CMKLR1/PIK3R6/TRA…	283	BP
GO:0051897	positive regulation of protein kinase B signaling	33/1530	173/17910	9.26852e-06	0.000132744	0.000106726	CD28/PIK3CG/ICOS/CD86/PIK3R5/CD19/CCR7/TRAT1/CD80/LCK/VAV1/CCL21/CCL19/CCL3/P2RY12/RAMP3/CX3CR1/FGF7/LIN28A/OSM/TEK/THBS1/CHI3L1/PDGFRA/C1QTNF1/IL26/KL/FGF18/FGF17/KLB/FGF10/FGF20/IGF2	33	BP
GO:0050859	negative regulation of B cell receptor signaling pathway	6/1530	8/17910	9.27011e-06	0.000132744	0.000106726	FCRL3/FCGR2B/CD22/CD300A/LPXN/PLCL2	6	BP
GO:1903236	regulation of leukocyte tethering or rolling	6/1530	8/17910	9.27011e-06	0.000132744	0.000106726	CCR2/CCL21/CCL25/PTAFR/CXCL12/ELANE	6	BP
GO:0042533	tumor necrosis factor biosynthetic process	11/1530	28/17910	9.33459e-06	0.000132886	0.00010684	CCR2/CYBB/LILRB1/TYROBP/SPN/TLR4/CX3CR1/IL10/THBS1/AGER/LBP	11	BP
GO:0042534	regulation of tumor necrosis factor biosynthetic process	11/1530	28/17910	9.33459e-06	0.000132886	0.00010684	CCR2/CYBB/LILRB1/TYROBP/SPN/TLR4/CX3CR1/IL10/THBS1/AGER/LBP	11	BP
GO:0070229	negative regulation of lymphocyte apoptotic process	11/1530	28/17910	9.33459e-06	0.000132886	0.00010684	CD27/DOCK8/CD74/CCL5/JAK3/TSC22D3/IL7R/SLC46A2/IL2/IDO1/PIP	11	BP
GO:0001618	virus receptor activity	19/1397	74/16967	5.85916e-06	0.000134876	0.000114765	SELPLG/SLAMF1/CD4/CCR5/CD86/CR1/CD80/ITGB7/CR2/GPR15/MRC1/CXCR4/ICAM1/TNFRSF4/CD209/CLDN6/DPP4/CLEC5A/CLEC4M	19	MF
GO:0104005	hijacked molecular function	19/1397	74/16967	5.85916e-06	0.000134876	0.000114765	SELPLG/SLAMF1/CD4/CCR5/CD86/CR1/CD80/ITGB7/CR2/GPR15/MRC1/CXCR4/ICAM1/TNFRSF4/CD209/CLDN6/DPP4/CLEC5A/CLEC4M	19	MF
GO:0002363	alpha-beta T cell lineage commitment	9/1530	19/17910	9.91726e-06	0.00014036	0.000112849	SLAMF6/IL12RB1/SPN/IRF4/LY9/FOXP3/TBX21/BATF/IL12B	9	BP
GO:0002544	chronic inflammatory response	9/1530	19/17910	9.91726e-06	0.00014036	0.000112849	LTA/FOXP3/CCL5/VCAM1/IL10/THBS1/VNN1/IDO1/CXCL13	9	BP
GO:0002922	positive regulation of humoral immune response	9/1530	19/17910	9.91726e-06	0.00014036	0.000112849	PTPRC/FCGR2B/LTA/CCR7/FCER2/C3/PGC/ACOD1/C6	9	BP
GO:0071622	regulation of granulocyte chemotaxis	14/1530	44/17910	1.02809e-05	0.000144944	0.000116535	NCKAP1L/CD74/C3AR1/CCR7/CMKLR1/C5AR1/CCL5/CCL21/CCL19/RARRES2/RIPOR2/THBS1/LBP/C5AR2	14	BP
GO:1900274	regulation of phospholipase C activity	14/1530	44/17910	1.02809e-05	0.000144944	0.000116535	ITK/S1PR4/C5AR1/RASGRP4/P2RY12/PLCB2/PTAFR/SELE/HTR2B/GPR55/PDGFRA/TXK/NTRK3/ADRA1A	14	BP
GO:0042535	positive regulation of tumor necrosis factor biosynthetic process	8/1530	15/17910	1.03726e-05	0.000145956	0.000117348	CCR2/CYBB/TYROBP/SPN/TLR4/THBS1/AGER/LBP	8	BP
GO:0003013	circulatory system process	75/1530	532/17910	1.05457e-05	0.000148106	0.000119076	PIK3CG/FLI1/P2RX1/C3AR1/CELF2/SERPING1/ACVRL1/TMIGD3/APOE/CXCR4/KCNMB1/OLR1/PTGER2/ATP2A3/CHGA/NTSR1/RAMP3/GJA5/CPA3/PTAFR/ICAM1/HTR2B/CXCL10/KEL/ADAMTS16/ACTA2/TEK/CLIC2/NPR1/AGER/SLC2A5/EDNRB/FXYD2/KCNE1/XCL2/TH/ADRA2A/DES/COL4A3/ADRA1B/OR51E2/HRH2/HSPB7/CXCL12/FGB/ADORA1/CTSG/KCNJ5/SUCNR1/MEOX2/CMA1/CASR/IL2/CYP4F2/COMP/TNNC1/F5/FFAR3/NPPA/UTS2/AGTR2/CACNG6/FGG/NPY/FGA/ASIC2/ATP2B3/CACNA1B/TAC…	75	BP
GO:0008015	blood circulation	74/1530	523/17910	1.06085e-05	0.000148702	0.000119555	PIK3CG/FLI1/P2RX1/C3AR1/CELF2/SERPING1/ACVRL1/TMIGD3/APOE/CXCR4/KCNMB1/OLR1/PTGER2/ATP2A3/CHGA/NTSR1/GJA5/CPA3/PTAFR/ICAM1/HTR2B/CXCL10/KEL/ADAMTS16/ACTA2/TEK/CLIC2/NPR1/AGER/SLC2A5/EDNRB/FXYD2/KCNE1/XCL2/TH/ADRA2A/DES/COL4A3/ADRA1B/OR51E2/HRH2/HSPB7/CXCL12/FGB/ADORA1/CTSG/KCNJ5/SUCNR1/MEOX2/CMA1/CASR/IL2/CYP4F2/COMP/TNNC1/F5/FFAR3/NPPA/UTS2/AGTR2/CACNG6/FGG/NPY/FGA/ASIC2/ATP2B3/CACNA1B/TACR1/ATP…	74	BP
GO:0045834	positive regulation of lipid metabolic process	29/1530	144/17910	1.07867e-05	0.00015091	0.000121331	ABCD2/FGR/CD19/CCR7/FLT3/APOA1/APOC1/APOE/CCL21/CCL19/FPR2/AGAP2/P2RY12/NR4A3/ADGRF5/APOC2/APOA2/HTR2B/TEK/IFNG/PDGFRA/CCN1/MLXIPL/ADORA1/APOA5/EPHA8/HSD17B13/ANGPTL3/F2	29	BP
GO:0099024	plasma membrane invagination	15/1530	50/17910	1.11975e-05	0.000156359	0.000125712	NCKAP1L/AIF1/FCGR2B/BIN2/FCER1G/ITGB2/FCGR1A/CD300A/ITGAM/MSR1/TREM2/C3/MARCO/STAP1/THBS1	15	BP
GO:0002637	regulation of immunoglobulin production	17/1530	62/17910	1.1312e-05	0.000157655	0.000126754	PTPRC/CD28/CD40LG/FCRL3/FCGR2B/CD22/FOXP3/MZB1/TBX21/TNFSF4/IL10/TNFRSF4/IL2/IL13RA2/IL13/IL33/RBP4	17	BP
GO:0071556	integral component of lumenal side of endoplasmic reticulum membrane	11/1603	29/18675	1.45416e-05	0.00016997	0.000140774	CD74/HLA-DPB1/HLA-DPA1/HLA-DRA/HLA-DRB1/HLA-DQA1/HLA-DRB5/HLA-DQB1/HLA-DQB2/HLA-DQA2/HLA-B	11	CC
GO:0098553	lumenal side of endoplasmic reticulum membrane	11/1603	29/18675	1.45416e-05	0.00016997	0.000140774	CD74/HLA-DPB1/HLA-DPA1/HLA-DRA/HLA-DRB1/HLA-DQA1/HLA-DRB5/HLA-DQB1/HLA-DQB2/HLA-DQA2/HLA-B	11	CC
GO:0150078	positive regulation of neuroinflammatory response	10/1530	24/17910	1.28992e-05	0.000179434	0.000144264	C1QA/ITGB2/ITGAM/TREM2/CCL3/STAP1/AGER/LRRK2/IL33/MMP8	10	BP
GO:0050878	regulation of body fluid levels	71/1530	499/17910	1.31798e-05	0.000182988	0.000147122	WAS/DOCK8/LCP2/CD40LG/PIK3CG/PLEK/FCER1G/FLI1/P2RX1/FERMT3/PIK3R5/PIK3R6/PRKCB/LCK/TIFAB/A2M/SELP/SERPING1/GNG2/VAV1/APOE/TLR4/AQP1/ARRB1/MMRN1/P2RY12/IRF1/GJA5/P2RX7/PAPSS2/CPB2/TREML1/GNA14/GATA6/NPR1/THBS1/TSPAN32/SERPINA1/EDNRB/PDGFRA/F13A1/ADRA2A/APLNR/C1QTNF1/SERPINC1/FGB/ADORA1/C4BPB/AQP4/CYP4F2/COMP/P2RX3/F5/HRNR/HBD/CFTR/FGG/FGA/PF4/SERPIND1/DGKK/CEL/TFPI2/TACR1/BPIFA1/APOH/SAA1/FGF10/F1…	71	BP
GO:0032660	regulation of interleukin-17 production	12/1530	34/17910	1.33752e-05	0.000184648	0.000148456	SLAMF6/NCKAP1L/LY9/FOXP3/TLR4/IL21/TNFSF4/IL12B/OSM/IFNG/CCL1/IL2	12	BP
GO:0032735	positive regulation of interleukin-12 production	12/1530	34/17910	1.33752e-05	0.000184648	0.000148456	IRF8/CD40LG/CCR7/TLR4/CCL19/IRF1/TNFSF4/IL12B/LTB/IFNG/AGER/IDO1	12	BP
GO:0034142	toll-like receptor 4 signaling pathway	12/1530	34/17910	1.33752e-05	0.000184648	0.000148456	PTPN22/ITGB2/LILRA2/CD14/ITGAM/TLR4/LY96/LTF/LBP/TNIP3/BPIFB1/ACOD1	12	BP
GO:0030665	clathrin-coated vesicle membrane	24/1603	110/18675	1.63859e-05	0.000188437	0.000156069	CD4/CD74/HLA-DPB1/HLA-DPA1/HLA-DRA/CD3D/HLA-DRB1/HLA-DQA1/FCGR1A/HLA-DRB5/FCGR1B/HLA-DQB1/CD3G/APOE/HLA-DQB2/HLA-DQA2/IL7R/SLC18A2/LRP2/APOB/TF/NRGN/CFTR/SLC18A1	24	CC
GO:0002448	mast cell mediated immunity	14/1530	45/17910	1.37577e-05	0.000189571	0.000152414	BTK/PIK3CG/LAT2/MILR1/CD84/FCER1G/FGR/CD300A/CHGA/NR4A3/IL13RA2/NPPA/IL13/CPLX2	14	BP
GO:0072538	T-helper 17 type immune response	11/1530	29/17910	1.3881e-05	0.000190909	0.00015349	SLAMF6/IL12RB1/IRF4/LY9/FOXP3/NLRP3/TBX21/BATF/IL12B/IL2/RORC	11	BP
GO:0034361	very-low-density lipoprotein particle	9/1603	20/18675	1.73353e-05	0.000193126	0.000159952	APOA1/APOC1/APOE/APOC2/APOBR/APOA2/APOB/APOA5/APOH	9	CC
GO:0034385	triglyceride-rich plasma lipoprotein particle	9/1603	20/18675	1.73353e-05	0.000193126	0.000159952	APOA1/APOC1/APOE/APOC2/APOBR/APOA2/APOB/APOA5/APOH	9	CC
GO:0150077	regulation of neuroinflammatory response	15/1530	51/17910	1.46194e-05	0.000200686	0.000161351	PTPRC/TNFRSF1B/CST7/C1QA/ITGB2/C5AR1/ITGAM/TREM2/CCL3/STAP1/AGER/CD200R1/LRRK2/IL33/MMP8	15	BP
GO:0044093	positive regulation of molecular function	187/1530	1636/17910	1.49361e-05	0.00020465	0.000164538	ARHGAP15/BTK/PTPRC/GMFG/NCKAP1L/NCF4/CCR2/DOCK8/TAGAP/DOCK2/CD4/ITK/CD74/GPR65/LCP2/CD40LG/CTSS/PIK3CG/NCF1B/FCRL3/MEF2C/ARHGAP9/PYHIN1/NCF1/PLEK/IRF4/RASSF2/FGD2/ITGB2/P2RX1/RGS1/PIK3R5/NFAM1/FGR/NCF1C/RGS18/CD19/CCR7/CR1/FCER2/CSF1R/ARHGDIB/FCGR1A/PIK3R6/CASS4/S1PR4/ALOX5AP/FPR1/RASGRP3/NLRP3/CD300A/PRKCB/SMAP2/RASAL3/DOCK10/ARHGEF6/LCK/RASGRP2/FLT3/GLRX/ZEB2/APOA1/APOC1/ARHGAP30/ACAP1/STARD8/C…	187	BP
GO:0015837	amine transport	19/1530	76/17910	1.51406e-05	0.000207064	0.000166478	KMO/AQP9/CHGA/P2RY12/CHRNA6/NTSR1/P2RX7/TH/ADRA2A/CXCL12/ADORA1/SLC6A1/FFAR3/AGTR2/CHRNB2/DDC/KCNA2/SLC22A16/FGF20	19	BP
GO:0045121	membrane raft	49/1603	309/18675	1.994e-05	0.000218726	0.000181155	BTK/PTPRC/SELPLG/CD48/CD4/TNFRSF1B/CD2/LCP2/LAT2/MS4A1/CD226/CD79A/PECAM1/ITGB2/P2RX1/CD19/CD8A/INPP5D/LCK/CD14/KCNA3/RFTN1/ITGAM/BIRC3/S1PR1/ZAP70/OLR1/FASLG/P2RY12/NTSR1/DLC1/ICAM1/SELE/TEK/DPP4/FAS/EDNRB/PTGIS/KCNE1/LRRK2/ADRA1B/SGCA/P2RX3/MAPT/CHRNB2/ADD2/TRPC5/ADRA1A/TRPM8	49	CC
GO:0043369	CD4-positive or CD8-positive, alpha-beta T cell lineage commitment	9/1530	20/17910	1.6664e-05	0.000227047	0.000182545	SLAMF6/IL12RB1/SPN/IRF4/LY9/FOXP3/TBX21/BATF/IL12B	9	BP
GO:1905523	positive regulation of macrophage migration	9/1530	20/17910	1.6664e-05	0.000227047	0.000182545	C3AR1/CMKLR1/C5AR1/CCL5/TREM2/CCL3/P2RY12/RARRES2/THBS1	9	BP
GO:0098857	membrane microdomain	49/1603	310/18675	2.17528e-05	0.000234996	0.00019463	BTK/PTPRC/SELPLG/CD48/CD4/TNFRSF1B/CD2/LCP2/LAT2/MS4A1/CD226/CD79A/PECAM1/ITGB2/P2RX1/CD19/CD8A/INPP5D/LCK/CD14/KCNA3/RFTN1/ITGAM/BIRC3/S1PR1/ZAP70/OLR1/FASLG/P2RY12/NTSR1/DLC1/ICAM1/SELE/TEK/DPP4/FAS/EDNRB/PTGIS/KCNE1/LRRK2/ADRA1B/SGCA/P2RX3/MAPT/CHRNB2/ADD2/TRPC5/ADRA1A/TRPM8	49	CC
GO:0033004	negative regulation of mast cell activation	7/1530	12/17910	1.76565e-05	0.000239675	0.000192698	CD300LF/MILR1/CD84/CNR2/CD300A/IL13RA2/ENPP3	7	BP
GO:0072540	T-helper 17 cell lineage commitment	7/1530	12/17910	1.76565e-05	0.000239675	0.000192698	SLAMF6/IL12RB1/IRF4/LY9/TBX21/BATF/IL12B	7	BP
GO:0070231	T cell apoptotic process	14/1530	46/17910	1.82322e-05	0.000247031	0.000198612	CD27/DOCK8/IL2RA/GIMAP8/PDCD1/CCL5/JAK3/FASLG/TSC22D3/IL7R/SLC46A2/IDO1/PIP/CLC	14	BP
GO:0002886	regulation of myeloid leukocyte mediated immunity	15/1530	52/17910	1.89358e-05	0.00025609	0.000205895	BTK/CCR2/FCGR2B/CD84/FCER1G/ITGB2/FGR/CD300A/ITGAM/C3/PRAM1/PTAFR/IL13RA2/NPPA/IL13	15	BP
GO:0002295	T-helper cell lineage commitment	8/1530	16/17910	1.91885e-05	0.000258073	0.00020749	SLAMF6/IL12RB1/SPN/IRF4/LY9/TBX21/BATF/IL12B	8	BP
GO:0006957	complement activation, alternative pathway	8/1530	16/17910	1.91885e-05	0.000258073	0.00020749	CFP/CR1/VSIG4/C3/C7/CFB/C8B/C8A	8	BP
GO:0045072	regulation of interferon-gamma biosynthetic process	8/1530	16/17910	1.91885e-05	0.000258073	0.00020749	LILRB1/TLR7/TLR8/FOXP3/EBI3/IL21/IL12B/IL27	8	BP
GO:0051928	positive regulation of calcium ion transport	25/1530	119/17910	2.01529e-05	0.000269607	0.000216763	CD4/CCR1/CD19/LILRA2/CCL4/TRPV2/CCL5/LILRA5/CXCL9/CCL3/NTSR1/RAMP3/P2RX7/CXCL10/PLA2G1B/APLNR/CCL2/CXCL11/CXCL12/CASR/MCHR1/P2RX3/STAC2/IL13/F2	25	BP
GO:0007202	activation of phospholipase C activity	11/1530	30/17910	2.02307e-05	0.000269607	0.000216763	ITK/S1PR4/C5AR1/RASGRP4/P2RY12/PLCB2/SELE/HTR2B/GPR55/TXK/ADRA1A	11	BP
GO:0032689	negative regulation of interferon-gamma production	11/1530	30/17910	2.02307e-05	0.000269607	0.000216763	HAVCR2/LILRB1/CD96/FOXP3/TLR4/TNFSF4/IL1RL1/IL10/PDCD1LG2/IL33/SCGB1A1	11	BP
GO:0043372	positive regulation of CD4-positive, alpha-beta T cell differentiation	11/1530	30/17910	2.02307e-05	0.000269607	0.000216763	SASH3/NCKAP1L/IL12RB1/CD86/FOXP3/NLRP3/CD80/CCL19/TNFSF4/IL12B/IFNG	11	BP
GO:0046633	alpha-beta T cell proliferation	11/1530	30/17910	2.02307e-05	0.000269607	0.000216763	PTPRC/CCR2/CD3E/DOCK2/CD28/RASAL3/ZAP70/EBI3/IRF1/TNFSF4/IL12B	11	BP
GO:0030500	regulation of bone mineralization	18/1530	71/17910	2.05273e-05	0.000272071	0.000218744	MEF2C/SRGN/CCR1/S1PR1/TMEM119/CCL3/P2RX7/LTF/GREM1/CYP27B1/AHSG/CCN1/MGP/PKDCC/COMP/KL/OMD/FBN2	18	BP
GO:0042310	vasoconstriction	18/1530	71/17910	2.05273e-05	0.000272071	0.000218744	P2RX1/GJA5/PTAFR/ICAM1/HTR2B/KEL/ACTA2/EDNRB/ADRA2A/HRH2/FGB/CASR/COMP/FGG/FGA/ASIC2/TACR1/ADRA1A	18	BP
GO:1903556	negative regulation of tumor necrosis factor superfamily cytokine production	18/1530	71/17910	2.05273e-05	0.000272071	0.000218744	SLAMF1/PTPN22/HAVCR2/LILRB1/GPR18/FOXP3/LILRA4/NLRC3/CD33/CLEC4A/TREM2/TLR4/IL10/IRAK3/LTF/ORM1/LBP/C5AR2	18	BP
GO:0018108	peptidyl-tyrosine phosphorylation	53/1530	346/17910	2.17829e-05	0.000288189	0.000231703	BTK/PTPRC/CD3E/CD4/CD74/SAMSN1/NCF1/PECAM1/ITGB2/FGR/CSF1R/FCGR1A/CASS4/CD80/CD300A/LCK/FLT3/ENPP2/CCL5/LILRA5/TREM2/ZAP70/JAK3/BLK/TIE1/IL21/STAP1/IL12B/FGF7/ICAM1/OSM/TEK/BANK1/IFNG/PDGFRA/ROR1/GREM1/ADRA2A/NTRK3/SFRP2/ADORA1/IL22RA2/PKDCC/IL2/IL13/EPHA8/GH1/ROS1/EPHA5/SPINK1/FGF10/ADRA1A/IGF2	53	BP
GO:0042592	homeostatic process	195/1530	1730/17910	2.27254e-05	0.000300116	0.000241292	SASH3/PTPRC/CCR4/NCKAP1L/NCF4/CCR2/CD4/CD74/CD52/GPR183/CORO1A/PIK3CG/TNFSF13B/CYBB/CCR5/MEF2C/SPI1/MS4A1/IKZF1/NCF1/GPR174/IRF4/JCHAIN/RASSF2/TNFRSF17/FCER1G/SLAMF8/P2RX1/IL2RA/C3AR1/LYZ/CCR1/CD19/CCR7/CSF1R/CMKLR1/FOXP3/S1PR4/INPP5D/PRKCB/IGKC/DOCK10/LCK/SIT1/FLT3/GLRX/APOA1/TRPV2/TGM2/IGHA1/B2M/CCL5/ASGR2/CCL14/IGHA2/CCL23/LDB2/S1PR1/APOE/JAK3/CXCR4/AQP9/SLC35D3/PLCL2/TLR4/CCL21/IGHG3/TMEM119/…	195	BP
GO:0060627	regulation of vesicle-mediated transport	68/1530	480/17910	2.30015e-05	0.000303213	0.000243782	PTPRC/NCKAP1L/CCR2/DOCK2/CORO1A/IL2RG/LILRB1/FCGR2B/CD22/CD300LF/CD84/FCER1G/ITGB2/P2RX1/FGR/CD300A/PRKCB/APOA1/APOC1/CD14/IL2RB/C2/B2M/ITGAM/APOE/C3/CCL21/ARRB1/CCL19/FPR2/CHRNA6/APOC2/STAP1/APOA2/PRAM1/PTAFR/SELE/C4B/IFNG/SFRP4/GREM1/AHSG/ADRA2A/CCL2/LRRK2/C4A/SFTPD/C4BPA/FGB/PKDCC/RSPO1/TF/C4BPB/IL13RA2/SPACA3/NPPA/CFTR/DOC2A/FGG/IL13/CDK5R2/APOA5/FGA/CHRNB2/NECAB2/ADRA1A/RIMS4/CPLX2	68	BP
GO:0006953	acute-phase response	14/1530	47/17910	2.394e-05	0.000315016	0.000253272	CD163/HAMP/ORM2/SERPINA1/EDNRB/ORM1/AHSG/LBP/SAA2/FN1/SAA1/HP/SAA4/F2	14	BP
GO:0030334	regulation of cell migration	113/1530	906/17910	2.43158e-05	0.000319149	0.000256594	PTPRC/NCKAP1L/CCR2/DOCK8/CD74/GPR183/CORO1A/ABI3/CXCR3/MEF2C/AIF1/SPN/GPR18/SLAMF8/PECAM1/FERMT3/C3AR1/FGR/CCR1/CCR7/CSF1R/ARHGDIB/CMKLR1/CASS4/PLA2G7/CCR6/GPSM3/CD300A/DOCK10/CCL4/ITGAX/SELP/ENPP2/C5AR1/CYP1B1/CCL5/PREX1/ACVRL1/GLIPR2/TMIGD3/TREM2/LDB2/S1PR1/APOE/CXCR4/CCL21/ETS1/RHOJ/TIE1/PODN/CCL19/FPR2/CCL3/P2RY12/NR4A3/CCL25/STAP1/CX3CR1/DLC1/AIRE/FGF7/PTAFR/RARRES2/ICAM1/RIPOR2/CXCL10/KLRC4…	113	BP
GO:0043551	regulation of phosphatidylinositol 3-kinase activity	15/1530	53/17910	2.43415e-05	0.000319149	0.000256594	SLA2/PIK3R5/FGR/CD19/CCR7/PIK3R6/FLT3/CCL21/CCL19/FPR2/AGAP2/P2RY12/TEK/PDGFRA/EPHA8	15	BP
GO:0032677	regulation of interleukin-8 production	18/1530	72/17910	2.52076e-05	0.000328168	0.000263846	PTPRC/CD2/PTPN22/TLR7/TLR8/FCN1/CD244/CD14/CD33/TLR4/ARRB1/APOA2/IL10/LBP/SSC5D/C5AR2/ELANE/FFAR2	18	BP
GO:0002430	complement receptor mediated signaling pathway	5/1530	6/17910	2.52092e-05	0.000328168	0.000263846	C3AR1/CR1/C5AR1/CR2/C5AR2	5	BP
GO:0030885	regulation of myeloid dendritic cell activation	5/1530	6/17910	2.52092e-05	0.000328168	0.000263846	CD2/HAVCR2/CLEC4D/IL10/TSPAN32	5	BP
GO:0043152	induction of bacterial agglutination	5/1530	6/17910	2.52092e-05	0.000328168	0.000263846	SFTPD/RNASE3/FGB/DMBT1/FGA	5	BP
GO:0023026	MHC class II protein complex binding	8/1397	16/16967	1.46081e-05	0.000329805	0.000280629	CD74/HLA-DMB/HLA-DMA/HLA-DRA/HLA-DRB1/MS4A1/HLA-DOA/HLA-DOB	8	MF
GO:0002578	negative regulation of antigen processing and presentation	6/1530	9/17910	2.57878e-05	0.000331564	0.000266576	HLA-DOA/FCGR2B/FGL2/LILRB2/HLA-DOB/THBS1	6	BP
GO:0034371	chylomicron remodeling	6/1530	9/17910	2.57878e-05	0.000331564	0.000266576	APOA1/APOE/APOC2/APOA2/GPIHBP1/APOB	6	BP
GO:0034382	chylomicron remnant clearance	6/1530	9/17910	2.57878e-05	0.000331564	0.000266576	APOC1/APOE/APOC2/GPIHBP1/APOB/LIPC	6	BP
GO:0045916	negative regulation of complement activation	6/1530	9/17910	2.57878e-05	0.000331564	0.000266576	CR1/VSIG4/A2M/SERPING1/C4BPA/C4BPB	6	BP
GO:0071830	triglyceride-rich lipoprotein particle clearance	6/1530	9/17910	2.57878e-05	0.000331564	0.000266576	APOC1/APOE/APOC2/GPIHBP1/APOB/LIPC	6	BP
GO:2000258	negative regulation of protein activation cascade	6/1530	9/17910	2.57878e-05	0.000331564	0.000266576	CR1/VSIG4/A2M/SERPING1/C4BPA/C4BPB	6	BP
GO:2000501	regulation of natural killer cell chemotaxis	6/1530	9/17910	2.57878e-05	0.000331564	0.000266576	CCL4/CCL5/CCL3/KLRC4-KLRK1/CCL2/CCL7	6	BP
GO:0018212	peptidyl-tyrosine modification	53/1530	349/17910	2.77417e-05	0.000356059	0.00028627	BTK/PTPRC/CD3E/CD4/CD74/SAMSN1/NCF1/PECAM1/ITGB2/FGR/CSF1R/FCGR1A/CASS4/CD80/CD300A/LCK/FLT3/ENPP2/CCL5/LILRA5/TREM2/ZAP70/JAK3/BLK/TIE1/IL21/STAP1/IL12B/FGF7/ICAM1/OSM/TEK/BANK1/IFNG/PDGFRA/ROR1/GREM1/ADRA2A/NTRK3/SFRP2/ADORA1/IL22RA2/PKDCC/IL2/IL13/EPHA8/GH1/ROS1/EPHA5/SPINK1/FGF10/ADRA1A/IGF2	53	BP
GO:0061134	peptidase regulator activity	34/1397	192/16967	1.62061e-05	0.00035898	0.000305453	CD27/CST7/SPOCK2/A2M/SERPING1/NAIP/C3/ARRB1/NLRP12/BIRC7/C4B/ITIH3/TNFSF14/SERPINA1/LTF/AHSG/C4A/COL4A3/ITIH1/R3HDML/SFRP2/SERPINC1/CRB2/ITIH2/ITIH5/SERPINA9/FN1/CST6/SERPIND1/SPINK13/SPINK1/EPPIN/NLRP7/AMBP	34	MF
GO:0008037	cell recognition	26/1530	129/17910	2.97936e-05	0.000381724	0.000306904	DOCK8/DOCK2/CD5/NCR3/HAVCR2/CD226/CRTAM/PECAM1/CCR7/CD6/FCN1/PRF1/CXCR4/CCL21/CCL19/FCN3/CATSPER1/CD209/COLEC12/CNTN2/CATSPERD/SPACA3/CLEC4M/CRTAC1/TNN/PAEP	26	BP
GO:0042095	interferon-gamma biosynthetic process	8/1530	17/17910	3.35283e-05	0.000428821	0.00034477	LILRB1/TLR7/TLR8/FOXP3/EBI3/IL21/IL12B/IL27	8	BP
GO:0060402	calcium ion transport into cytosol	28/1530	145/17910	3.40539e-05	0.000434783	0.000349563	PTPRC/CD4/CORO1A/CCR5/MS4A1/CD19/CCR7/LCK/CCL21/CXCL9/FASLG/CCL19/CCL3/NTSR1/RAMP3/P2RX7/HTR2B/CXCL10/CLIC2/PLA2G1B/APLNR/CXCL11/TRPA1/P2RX3/IL13/ADRA1A/F2/JPH3	28	BP
GO:0030316	osteoclast differentiation	21/1530	94/17910	3.47979e-05	0.000443506	0.000356577	GPR183/LILRB1/TYROBP/RASSF2/FCER1G/LILRB4/CCR1/CSF1R/INPP5D/LILRB3/OSCAR/TREM2/TLR4/CCL3/IL12B/GPR55/IFNG/LTF/CLDN18/DCSTAMP/FBN1	21	BP
GO:0002921	negative regulation of humoral immune response	7/1530	13/17910	3.5426e-05	0.000448382	0.000360497	FCGR2B/CR1/VSIG4/A2M/SERPING1/C4BPA/C4BPB	7	BP
GO:0034374	low-density lipoprotein particle remodeling	7/1530	13/17910	3.5426e-05	0.000448382	0.000360497	PLA2G7/APOE/PLA2G2A/CETP/APOA2/APOB/LIPC	7	BP
GO:0044130	negative regulation of growth of symbiont in host	7/1530	13/17910	3.5426e-05	0.000448382	0.000360497	IRF8/LTA/IL12B/IL10/LBP/CTSG/ELANE	7	BP
GO:0045086	positive regulation of interleukin-2 biosynthetic process	7/1530	13/17910	3.5426e-05	0.000448382	0.000360497	PTPRC/CD3E/CD4/CD28/IRF4/CD86/CD80	7	BP
GO:0034987	immunoglobulin receptor binding	6/1397	9/16967	2.08318e-05	0.000452899	0.000385369	JCHAIN/FGR/CLEC4D/IGHA1/IGHM/IGHA2	6	MF
GO:0040017	positive regulation of locomotion	77/1530	570/17910	3.65474e-05	0.000461775	0.000371265	PTPRC/CCR4/NCKAP1L/CCR2/DOCK8/CD74/CORO1A/IL16/AIF1/SPN/FERMT3/C3AR1/FGR/CCR1/CCR7/CSF1R/CMKLR1/CASS4/PLA2G7/CCR6/GPSM3/CCL4/SPOCK2/ITGAX/SELP/ENPP2/C5AR1/CCL5/PREX1/GLIPR2/TREM2/SCG2/S1PR1/CXCR4/CCL21/ETS1/RHOJ/CCL19/FPR2/CCL3/P2RY12/NR4A3/FGF7/PTAFR/RARRES2/ICAM1/RIPOR2/CXCL10/TEK/FAM107A/TNFSF14/IFNG/THBS1/AGER/PDGFRA/ADRA2A/CCN1/NTRK3/CCL8/LBP/CXCL12/TNFAIP6/SUCNR1/CCL1/CASR/ATOH8/FN1/CCL24/F…	77	BP
GO:0042629	mast cell granule	9/1603	22/18675	4.38222e-05	0.000466347	0.000386241	BTK/PIK3CG/LAT2/SRGN/MILR1/CHGA/NR4A3/NPPA/CPLX2	9	CC
GO:0002573	myeloid leukocyte differentiation	35/1530	201/17910	3.86873e-05	0.000487968	0.000392324	EVI2B/CD4/CD74/GPR183/LILRB1/MEF2C/SPI1/TYROBP/IRF4/RASSF2/FCER1G/LILRB4/C1QC/CCR1/CCR7/CSF1R/INPP5D/LILRB3/GAB3/OSCAR/TREM2/BATF/TLR4/CCL19/UBD/CCL3/IL12B/GPR55/IFNG/LTF/CLDN18/BATF2/DCSTAMP/FBN1/PF4	35	BP
GO:0043300	regulation of leukocyte degranulation	13/1530	43/17910	3.91305e-05	0.000492707	0.000396134	CCR2/FCGR2B/CD84/FCER1G/ITGB2/FGR/CD300A/ITGAM/PRAM1/PTAFR/IL13RA2/NPPA/IL13	13	BP
GO:0002381	immunoglobulin production involved in immunoglobulin mediated immune response	15/1530	55/17910	3.93702e-05	0.000494872	0.000397875	BTK/PTPRC/CD28/CD40LG/FGL2/FOXP3/CCR6/TBX21/HLA-DQB1/BATF/AICDA/TNFSF4/POU2F2/IL10/IL2	15	BP
GO:0030335	positive regulation of cell migration	71/1530	516/17910	4.02823e-05	0.000505467	0.000406393	PTPRC/NCKAP1L/CCR2/DOCK8/CD74/CORO1A/AIF1/SPN/FERMT3/C3AR1/FGR/CCR1/CCR7/CSF1R/CMKLR1/CASS4/PLA2G7/CCR6/GPSM3/CCL4/ITGAX/SELP/ENPP2/C5AR1/CCL5/PREX1/GLIPR2/TREM2/S1PR1/CXCR4/CCL21/ETS1/RHOJ/CCL19/FPR2/CCL3/P2RY12/NR4A3/FGF7/PTAFR/RARRES2/ICAM1/RIPOR2/CXCL10/TEK/FAM107A/TNFSF14/IFNG/THBS1/AGER/PDGFRA/ADRA2A/CCN1/NTRK3/CCL8/LBP/CXCL12/TNFAIP6/CCL1/ATOH8/FN1/CCL24/FGF18/CCL7/ELANE/VEGFD/TACR1/CXCL13…	71	BP
GO:0032733	positive regulation of interleukin-10 production	11/1530	32/17910	4.07186e-05	0.000509192	0.000409388	SASH3/CD28/CD40LG/IRF4/FCER1G/TIGIT/LILRA5/TREM2/TLR4/TNFSF4/IL12B	11	BP
GO:0070232	regulation of T cell apoptotic process	11/1530	32/17910	4.07186e-05	0.000509192	0.000409388	CD27/DOCK8/GIMAP8/PDCD1/CCL5/JAK3/TSC22D3/IL7R/SLC46A2/IDO1/PIP	11	BP
GO:0070167	regulation of biomineral tissue development	20/1530	88/17910	4.08527e-05	0.000509995	0.000410034	MEF2C/SRGN/CCR1/S1PR1/TMEM119/CCL3/P2RX7/LTF/GREM1/CYP27B1/AHSG/CCN1/MGP/PKDCC/COMP/KL/ASPN/ODAPH/OMD/FBN2	20	BP
GO:0050927	positive regulation of positive chemotaxis	9/1530	22/17910	4.21595e-05	0.000525411	0.000422428	CCR4/IL16/SCG2/S1PR1/AGER/NTRK3/CASR/VEGFD/FGF10	9	BP
GO:0071745	IgA immunoglobulin complex	4/1603	4/18675	5.41009e-05	0.000532392	0.000440942	JCHAIN/IGKV3-20/IGHA1/IGHA2	4	CC
GO:0071746	IgA immunoglobulin complex, circulating	4/1603	4/18675	5.41009e-05	0.000532392	0.000440942	JCHAIN/IGKV3-20/IGHA1/IGHA2	4	CC
GO:0071748	monomeric IgA immunoglobulin complex	4/1603	4/18675	5.41009e-05	0.000532392	0.000440942	JCHAIN/IGKV3-20/IGHA1/IGHA2	4	CC
GO:0071749	polymeric IgA immunoglobulin complex	4/1603	4/18675	5.41009e-05	0.000532392	0.000440942	JCHAIN/IGKV3-20/IGHA1/IGHA2	4	CC
GO:0071751	secretory IgA immunoglobulin complex	4/1603	4/18675	5.41009e-05	0.000532392	0.000440942	JCHAIN/IGKV3-20/IGHA1/IGHA2	4	CC
GO:0098589	membrane region	49/1603	321/18675	5.45086e-05	0.000532392	0.000440942	BTK/PTPRC/SELPLG/CD48/CD4/TNFRSF1B/CD2/LCP2/LAT2/MS4A1/CD226/CD79A/PECAM1/ITGB2/P2RX1/CD19/CD8A/INPP5D/LCK/CD14/KCNA3/RFTN1/ITGAM/BIRC3/S1PR1/ZAP70/OLR1/FASLG/P2RY12/NTSR1/DLC1/ICAM1/SELE/TEK/DPP4/FAS/EDNRB/PTGIS/KCNE1/LRRK2/ADRA1B/SGCA/P2RX3/MAPT/CHRNB2/ADD2/TRPC5/ADRA1A/TRPM8	49	CC
GO:0045671	negative regulation of osteoclast differentiation	10/1530	27/17910	4.37183e-05	0.000541143	0.000435077	LILRB1/LILRB4/INPP5D/LILRB3/TLR4/CCL3/GPR55/LTF/CLDN18/FBN1	10	BP
GO:0045907	positive regulation of vasoconstriction	10/1530	27/17910	4.37183e-05	0.000541143	0.000435077	GJA5/PTAFR/ICAM1/HRH2/FGB/CASR/FGG/FGA/TACR1/ADRA1A	10	BP
GO:0046640	regulation of alpha-beta T cell proliferation	10/1530	27/17910	4.37183e-05	0.000541143	0.000435077	PTPRC/CCR2/CD3E/CD28/RASAL3/ZAP70/EBI3/IRF1/TNFSF4/IL12B	10	BP
GO:0072378	blood coagulation, fibrin clot formation	10/1530	27/17910	4.37183e-05	0.000541143	0.000435077	A2M/SERPING1/F13A1/SERPINC1/FGB/FGG/FGA/APOH/F11/F2	10	BP
GO:0008329	signaling pattern recognition receptor activity	8/1397	17/16967	2.55998e-05	0.00054644	0.000464961	FCN1/CD14/TLR4/MARCO/LY96/PTAFR/COLEC12/DMBT1	8	MF
GO:0098636	protein complex involved in cell adhesion	11/1603	33/18675	5.89732e-05	0.000568215	0.000470611	CD28/ITGAL/ITGB2/CD80/ITGB7/ITGAX/ITGAM/CTLA4/ITGA8/TSPAN32/ITGAD	11	CC
GO:0043550	regulation of lipid kinase activity	16/1530	62/17910	4.61894e-05	0.000570764	0.000458891	SLA2/PIK3R5/FGR/CD19/CCR7/PIK3R6/FLT3/CCL21/CCL19/FPR2/AGAP2/P2RY12/TEK/PDGFRA/EPHA8/F2	16	BP
GO:0004252	serine-type endopeptidase activity	26/1397	133/16967	2.74441e-05	0.000575346	0.000489557	GZMK/GZMH/C2/GZMA/GZMB/GZMM/HTRA4/DPP4/TPSAB1/LTF/CFB/PRSS33/TPSB2/CTSG/CMA1/MMP7/TMPRSS15/TMPRSS2/ELANE/MMP8/KLK2/PRSS1/PCSK1/F11/F2/PRSS2	26	MF
GO:0002707	negative regulation of lymphocyte mediated immunity	12/1530	38/17910	4.78613e-05	0.000590424	0.000474698	PTPRC/HAVCR2/LILRB1/FCGR2B/CD96/CR1/FOXP3/TBX21/IL7R/C4BPA/C4BPB/KIR2DL4	12	BP
GO:0035296	regulation of tube diameter	25/1530	125/17910	4.81156e-05	0.000591563	0.000475614	P2RX1/APOE/KCNMB1/CHGA/GJA5/PTAFR/ICAM1/HTR2B/KEL/ACTA2/NPR1/EDNRB/ADRA2A/HRH2/FGB/ADORA1/CASR/COMP/UTS2/AGTR2/FGG/FGA/ASIC2/TACR1/ADRA1A	25	BP
GO:0097746	regulation of blood vessel diameter	25/1530	125/17910	4.81156e-05	0.000591563	0.000475614	P2RX1/APOE/KCNMB1/CHGA/GJA5/PTAFR/ICAM1/HTR2B/KEL/ACTA2/NPR1/EDNRB/ADRA2A/HRH2/FGB/ADORA1/CASR/COMP/UTS2/AGTR2/FGG/FGA/ASIC2/TACR1/ADRA1A	25	BP
GO:0050793	regulation of developmental process	275/1530	2598/17910	5.01616e-05	0.000615681	0.000495005	EVI2B/ARHGAP15/BTK/SASH3/CD53/PTPRC/CD27/NCKAP1L/CCR2/CD3E/CD4/CD74/TNFRSF1B/CD2/CD28/GPR183/CST7/IL12RB1/CORO1A/TESPA1/PPP1R16B/TNFSF13B/OTP/CYBB/HAVCR2/LILRB1/FCRL3/MEF2C/SPI1/TPH1/HLA-DOA/SRGN/TYROBP/FCGR2B/IRF4/RASSF2/FGD2/C1QA/SLAMF8/ITGB2/LTA/CD86/LST1/IL2RA/C3AR1/LILRB2/NFAM1/LILRB4/GPR171/FGR/C1QC/CCR1/CR1/CSF1R/ARHGDIB/CMKLR1/PIK3R6/FOXP3/CASS4/INPP5D/CPNE5/PDCD1/NLRP3/CD80/NFATC2/PRKCB/…	275	BP
GO:0019725	cellular homeostasis	102/1530	814/17910	5.03139e-05	0.000616515	0.000495675	PTPRC/NCF4/CCR2/CD4/CD52/CORO1A/PIK3CG/CYBB/CCR5/MS4A1/NCF1/SLAMF8/P2RX1/C3AR1/CCR1/CD19/CCR7/S1PR4/PRKCB/LCK/GLRX/TGM2/CCL5/CCL14/CCL23/S1PR1/APOE/CCL21/AQP1/ARRB1/C7/CXCL9/FASLG/HAMP/CCL19/CCL3/CYSLTR1/NTSR1/RAMP3/P2RX7/LIN28A/ICAM1/HTR2B/CXCL10/KEL/CLIC2/CPB2/ATP6V0D2/AGER/CALCB/EDNRB/LTF/PDGFRA/PLA2G1B/CCL13/TH/ADRA2A/APLNR/CCL2/LRRK2/MLXIPL/CXCL11/CCL8/C1QTNF1/SLC34A2/CXCL12/SLC30A3/ADORA1/P…	102	BP
GO:0071827	plasma lipoprotein particle organization	13/1530	44/17910	5.12287e-05	0.000626672	0.000503842	PLA2G7/APOA1/APOC1/APOE/PLA2G2A/APOC2/CETP/APOA2/GPIHBP1/APOB/LIPC/APOA5/MTTP	13	BP
GO:0032720	negative regulation of tumor necrosis factor production	17/1530	69/17910	5.13602e-05	0.000627231	0.000504291	SLAMF1/PTPN22/HAVCR2/LILRB1/GPR18/FOXP3/LILRA4/NLRC3/CD33/CLEC4A/TREM2/TLR4/IL10/IRAK3/ORM1/LBP/C5AR2	17	BP
GO:0050880	regulation of blood vessel size	26/1530	133/17910	5.15303e-05	0.000628257	0.000505116	P2RX1/APOE/KCNMB1/CHGA/GJA5/PTAFR/ICAM1/HTR2B/KEL/ACTA2/NPR1/EDNRB/ADRA2A/HRH2/FGB/ADORA1/CASR/COMP/NPPA/UTS2/AGTR2/FGG/FGA/ASIC2/TACR1/ADRA1A	26	BP
GO:0034362	low-density lipoprotein particle	7/1603	14/18675	6.77031e-05	0.000643631	0.000533073	PLA2G7/APOA1/MSR1/APOE/APOC2/APOBR/APOB	7	CC
GO:0002399	MHC class II protein complex assembly	4/1530	4/17910	5.3067e-05	0.000645914	0.000519312	HLA-DMB/HLA-DMA/HLA-DRA/HLA-DRB1	4	BP
GO:0098581	detection of external biotic stimulus	8/1530	18/17910	5.58322e-05	0.00067844	0.000545463	NLRC4/TREM2/TLR4/LY96/C4B/CD1D/LBP/SSC5D	8	BP
GO:0001913	T cell mediated cytotoxicity	11/1530	33/17910	5.63874e-05	0.000684049	0.000549972	PTPRC/IL12RB1/LILRB1/FCGR2B/B2M/PRF1/GZMM/P2RX7/IL12B/IL7R/AGER	11	BP
GO:0030101	natural killer cell activation	16/1530	63/17910	5.70554e-05	0.000691005	0.000555564	PTPRC/CD2/SLAMF7/CORO1A/NCR3/PTPN22/HAVCR2/TYROBP/IL21R/ITGB2/CD244/NCR1/IL12B/ZNF683/KLRC4-KLRK1/IL2	16	BP
GO:0030136	clathrin-coated vesicle	32/1603	182/18675	7.3998e-05	0.000694218	0.000574971	CD4/CD74/HLA-DPB1/HLA-DPA1/HLA-DRA/CD3D/HLA-DRB1/HLA-DQA1/FCGR1A/HLA-DRB5/FCGR1B/HLA-DQB1/CTLA4/CD3G/APOE/HLA-DQB2/HLA-DQA2/IL7R/SFTPD/SLC18A2/LRP2/SFTPC/APOB/TF/FOLR1/NRGN/SFTA3/CFTR/SFTPA1/SFTPB/SFTPA2/SLC18A1	32	CC
GO:0035150	regulation of tube size	26/1530	134/17910	5.88254e-05	0.000711262	0.000571851	P2RX1/APOE/KCNMB1/CHGA/GJA5/PTAFR/ICAM1/HTR2B/KEL/ACTA2/NPR1/EDNRB/ADRA2A/HRH2/FGB/ADORA1/CASR/COMP/NPPA/UTS2/AGTR2/FGG/FGA/ASIC2/TACR1/ADRA1A	26	BP
GO:0007267	cell-cell signaling	171/1530	1510/17910	5.93879e-05	0.000714624	0.000574555	BTK/CCR2/TNFSF8/CCR5/MEF2C/TYROBP/CNR2/SIRPG/C1QA/ITGB2/P2RX1/FCRL2/LTA/LILRB2/CCR1/KMO/FOXP3/PRKCB/SH2D1A/CCL4/ZEB2/GRAP/ITGAM/CCL5/CD33/CCL23/GNG2/APOE/PDE6G/BLK/KCNMB1/C3/PLCL2/CCL21/CCL18/GRAP2/ARRB1/CXCL9/FASLG/ADGRE5/SIGLEC6/CCL3/CHRNA6/PLCB2/STAB1/DKK4/NTSR1/GJA5/P2RX7/CX3CR1/PTGIR/FGF7/OSM/CXCL10/TSHR/TEK/FAM107A/LTB/DPP4/VGF/IFNG/TSPAN32/CCN5/AGER/BHLHA15/SOX17/HNF1B/NPTX2/SFRP4/ADRA1D/R…	171	BP
GO:0001768	establishment of T cell polarity	6/1530	10/17910	5.97885e-05	0.000714624	0.000574555	DOCK8/DOCK2/CCR7/CCL21/CCL19/RIPOR2	6	BP
GO:0002664	regulation of T cell tolerance induction	6/1530	10/17910	5.97885e-05	0.000714624	0.000574555	CD3E/IL2RA/LILRB2/FOXP3/IDO1/CLC	6	BP
GO:0034378	chylomicron assembly	6/1530	10/17910	5.97885e-05	0.000714624	0.000574555	APOA1/APOE/APOC2/APOA2/APOB/MTTP	6	BP
GO:0048245	eosinophil chemotaxis	6/1530	10/17910	5.97885e-05	0.000714624	0.000574555	CCL5/SCG2/CCL3/CCL13/CCL24/CCL7	6	BP
GO:0098883	synapse pruning	6/1530	10/17910	5.97885e-05	0.000714624	0.000574555	C1QA/C1QB/C1QC/ITGAM/C3/CX3CR1	6	BP
GO:2000425	regulation of apoptotic cell clearance	6/1530	10/17910	5.97885e-05	0.000714624	0.000574555	CD300LF/C2/C3/C4B/CCL2/C4A	6	BP
GO:0040012	regulation of locomotion	124/1530	1035/17910	6.19642e-05	0.00073942	0.00059449	PTPRC/CCR4/WAS/NCKAP1L/CCR2/DOCK8/CD74/GPR183/CORO1A/IL16/ABI3/CXCR3/MEF2C/AIF1/SPN/GPR18/SLAMF8/PECAM1/FERMT3/C3AR1/FGR/CCR1/CCR7/CSF1R/ARHGDIB/CMKLR1/CASS4/PLA2G7/CCR6/GPSM3/CD300A/DOCK10/CCL4/SPOCK2/ITGAX/SELP/ENPP2/C5AR1/CYP1B1/ARHGAP18/CCL5/PREX1/ACVRL1/GLIPR2/TMIGD3/TREM2/LDB2/SCG2/S1PR1/APOE/CXCR4/CCL21/ETS1/RHOJ/TIE1/PODN/CCL19/FPR2/CCL3/P2RY12/NR4A3/CCL25/STAP1/CX3CR1/DLC1/AIRE/FGF7/PTAF…	124	BP
GO:2000406	positive regulation of T cell migration	10/1530	28/17910	6.28203e-05	0.000748412	0.00060172	CCR2/DOCK8/AIF1/SPN/CCL5/CCL21/CXCL10/TNFSF14/CXCL12/CXCL13	10	BP
GO:2000145	regulation of cell motility	117/1530	966/17910	6.32518e-05	0.000752326	0.000604867	PTPRC/WAS/NCKAP1L/CCR2/DOCK8/CD74/GPR183/CORO1A/ABI3/CXCR3/MEF2C/AIF1/SPN/GPR18/SLAMF8/PECAM1/FERMT3/C3AR1/FGR/CCR1/CCR7/CSF1R/ARHGDIB/CMKLR1/CASS4/PLA2G7/CCR6/GPSM3/CD300A/DOCK10/CCL4/SPOCK2/ITGAX/SELP/ENPP2/C5AR1/CYP1B1/ARHGAP18/CCL5/PREX1/ACVRL1/GLIPR2/TMIGD3/TREM2/LDB2/S1PR1/APOE/CXCR4/CCL21/ETS1/RHOJ/TIE1/PODN/CCL19/FPR2/CCL3/P2RY12/NR4A3/CCL25/STAP1/CX3CR1/DLC1/AIRE/FGF7/PTAFR/RARRES2/ICAM1…	117	BP
GO:0050857	positive regulation of antigen receptor-mediated signaling pathway	9/1530	23/17910	6.40242e-05	0.00075904	0.000610265	PTPRC/TESPA1/CD226/NFAM1/CCR7/TRAT1/PRKCB/LCK/STAP1	9	BP
GO:0050926	regulation of positive chemotaxis	9/1530	23/17910	6.40242e-05	0.00075904	0.000610265	CCR4/IL16/SCG2/S1PR1/AGER/NTRK3/CASR/VEGFD/FGF10	9	BP
GO:0051345	positive regulation of hydrolase activity	88/1530	684/17910	6.46433e-05	0.000765138	0.000615168	ARHGAP15/PTPRC/NCKAP1L/DOCK8/TAGAP/DOCK2/ITK/GPR65/FCRL3/MEF2C/ARHGAP9/PLEK/P2RX1/RGS1/RGS18/CCR7/CR1/ARHGDIB/S1PR4/RASGRP3/NLRP3/CD300A/SMAP2/RASAL3/DOCK10/ARHGEF6/LCK/RASGRP2/APOA1/ARHGAP30/ACAP1/STARD8/C5AR1/RASGRP4/ARHGAP18/CCL5/NLRC4/CD33/PREX1/S1PR1/VAV1/PLA2G5/CCL21/ARRB1/NLRP12/FASLG/CCL19/AGAP2/P2RY12/APOC2/ARHGAP31/PLCB2/GPIHBP1/DLC1/PTAFR/ICAM1/SELE/HTR2B/GPR55/RGS5/IFNG/AGER/FAS/ATP4B…	88	BP
GO:0002523	leukocyte migration involved in inflammatory response	7/1530	14/17910	6.56184e-05	0.000771677	0.000620425	SLAMF8/ITGB2/CCR6/SELE/LBP/ELANE/FFAR2	7	BP
GO:0044126	regulation of growth of symbiont in host	7/1530	14/17910	6.56184e-05	0.000771677	0.000620425	IRF8/LTA/IL12B/IL10/LBP/CTSG/ELANE	7	BP
GO:0044146	negative regulation of growth of symbiont involved in interaction with host	7/1530	14/17910	6.56184e-05	0.000771677	0.000620425	IRF8/LTA/IL12B/IL10/LBP/CTSG/ELANE	7	BP
GO:0072677	eosinophil migration	7/1530	14/17910	6.56184e-05	0.000771677	0.000620425	CD300A/CCL5/SCG2/CCL3/CCL13/CCL24/CCL7	7	BP
GO:0033628	regulation of cell adhesion mediated by integrin	13/1530	45/17910	6.64513e-05	0.000780215	0.00062729	NCKAP1L/CD3E/PIK3CG/FERMT3/LPXN/CYP1B1/CCL5/CCL21/P2RY12/DPP4/SFRP2/EPHA8/CXCL13	13	BP
GO:2000026	regulation of multicellular organismal development	225/1530	2077/17910	6.7958e-05	0.000796624	0.000640482	EVI2B/BTK/SASH3/PTPRC/CD27/NCKAP1L/CCR2/CD3E/CD4/CD74/TNFRSF1B/CD2/CD28/GPR183/CST7/IL12RB1/TESPA1/PPP1R16B/OTP/CYBB/HAVCR2/LILRB1/FCRL3/MEF2C/SPI1/HLA-DOA/SRGN/TYROBP/FCGR2B/IRF4/RASSF2/C1QA/SLAMF8/ITGB2/LTA/CD86/IL2RA/C3AR1/LILRB2/NFAM1/LILRB4/GPR171/C1QC/CCR1/CR1/ARHGDIB/PIK3R6/FOXP3/INPP5D/CPNE5/PDCD1/NLRP3/CD80/NFATC2/PRKCB/LILRB3/TIFAB/ITGAX/ZEB2/APOA1/TRPV2/ENPP2/C5AR1/SCARF1/CYP1B1/TBX21/…	225	BP
GO:0045670	regulation of osteoclast differentiation	16/1530	64/17910	7.01072e-05	0.000820501	0.000659679	LILRB1/TYROBP/RASSF2/LILRB4/CCR1/INPP5D/LILRB3/TREM2/TLR4/CCL3/IL12B/GPR55/IFNG/LTF/CLDN18/FBN1	16	BP
GO:0034121	regulation of toll-like receptor signaling pathway	17/1530	71/17910	7.57104e-05	0.000884661	0.000711264	PTPN22/FCRL3/IRF4/CD300LF/LILRA2/CD300A/LILRA4/CD14/BIRC3/TLR4/IRF1/LY96/IRAK3/LTF/LBP/BPIFB1/ACOD1	17	BP
GO:1902622	regulation of neutrophil migration	11/1530	34/17910	7.69585e-05	0.000897808	0.000721834	NCKAP1L/CD74/SLAMF8/C3AR1/CCR7/C5AR1/CCL21/CCL19/RIPOR2/LBP/C5AR2	11	BP
GO:0010324	membrane invagination	15/1530	58/17910	7.71017e-05	0.000898045	0.000722024	NCKAP1L/AIF1/FCGR2B/BIN2/FCER1G/ITGB2/FCGR1A/CD300A/ITGAM/MSR1/TREM2/C3/MARCO/STAP1/THBS1	15	BP
GO:0004875	complement receptor activity	4/1397	4/16967	4.57775e-05	0.000910895	0.000775073	C3AR1/CR1/C5AR1/CR2	4	MF
GO:0019763	immunoglobulin receptor activity	4/1397	4/16967	4.57775e-05	0.000910895	0.000775073	FCGR2B/FCGR1B/CD200R1/PIGR	4	MF
GO:0070891	lipoteichoic acid binding	4/1397	4/16967	4.57775e-05	0.000910895	0.000775073	CD6/CD14/TREM2/LBP	4	MF
GO:0001540	amyloid-beta binding	17/1397	71/16967	4.76e-05	0.000931374	0.000792499	CD74/FCGR2B/C1QA/ITGB2/LILRB2/APOA1/ITGAM/MSR1/TREM2/APOE/TLR4/MARCO/FPR2/RAMP3/AGER/GRIA2/CACNA1B	17	MF
GO:0045236	CXCR chemokine receptor binding	6/1397	10/16967	4.84356e-05	0.000932187	0.00079319	CXCL9/CXCL10/CXCL11/CXCL12/PF4/CXCL13	6	MF
GO:0045597	positive regulation of cell differentiation	116/1530	962/17910	8.19196e-05	0.000947345	0.000761661	EVI2B/BTK/SASH3/CD53/PTPRC/CD27/NCKAP1L/CCR2/CD4/CD74/TNFRSF1B/IL12RB1/TESPA1/OTP/MEF2C/TPH1/TYROBP/C1QA/LTA/CD86/IL2RA/LILRB2/LILRB4/CCR1/CMKLR1/PIK3R6/FOXP3/CASS4/INPP5D/CPNE5/NLRP3/CD80/NFATC2/ZEB2/APOA1/TRPV2/SCARF1/PREX1/MSR1/ACVRL1/GLIPR2/TREM2/ZAP70/APOE/CXCR4/TMEM119/ETS1/CXCL9/HAMP/PLA2G2A/CCL19/CCL3/P2RY12/CDH5/MEDAG/CX3CR1/TNFSF4/IL12B/RARRES2/LIN28A/RIPOR2/IL7R/TNFSF14/GATA6/IFNG/NDNF…	116	BP
GO:0002826	negative regulation of T-helper 1 type immune response	5/1530	7/17910	8.1983e-05	0.000947345	0.000761661	HAVCR2/JAK3/TNFSF4/IL1RL1/IL33	5	BP
GO:1904124	microglial cell migration	5/1530	7/17910	8.1983e-05	0.000947345	0.000761661	TREM2/CCL3/P2RY12/STAP1/CX3CR1	5	BP
GO:1904139	regulation of microglial cell migration	5/1530	7/17910	8.1983e-05	0.000947345	0.000761661	TREM2/CCL3/P2RY12/STAP1/CX3CR1	5	BP
GO:2000669	negative regulation of dendritic cell apoptotic process	5/1530	7/17910	8.1983e-05	0.000947345	0.000761661	LILRB1/CCR7/CCL21/CCL19/CXCL12	5	BP
GO:0050731	positive regulation of peptidyl-tyrosine phosphorylation	32/1530	184/17910	8.3525e-05	0.000963638	0.000774761	PTPRC/CD3E/CD4/CD74/NCF1/PECAM1/CSF1R/FCGR1A/CASS4/CD80/FLT3/ENPP2/CCL5/LILRA5/TREM2/IL21/STAP1/IL12B/FGF7/ICAM1/OSM/BANK1/IFNG/GREM1/ADRA2A/ADORA1/IL2/IL13/GH1/FGF10/ADRA1A/IGF2	32	BP
GO:0071813	lipoprotein particle binding	11/1397	34/16967	5.48622e-05	0.00102235	0.000869912	APOA1/SCARF1/MSR1/TREM2/APOE/STAB1/GPIHBP1/THBS1/COLEC12/MAPT/LIPC	11	MF
GO:0071814	protein-lipid complex binding	11/1397	34/16967	5.48622e-05	0.00102235	0.000869912	APOA1/SCARF1/MSR1/TREM2/APOE/STAB1/GPIHBP1/THBS1/COLEC12/MAPT/LIPC	11	MF
GO:0002689	negative regulation of leukocyte chemotaxis	8/1530	19/17910	8.92249e-05	0.00102454	0.000823728	GPR18/SLAMF8/STAP1/KLRC4-KLRK1/GREM1/CCL2/C5AR2/PADI2	8	BP
GO:0045061	thymic T cell selection	8/1530	19/17910	8.92249e-05	0.00102454	0.000823728	PTPRC/CD3E/DOCK2/CD74/CD28/CD3D/CCR7/ZAP70	8	BP
GO:0140131	positive regulation of lymphocyte chemotaxis	8/1530	19/17910	8.92249e-05	0.00102454	0.000823728	CCR2/CCL4/CCL5/CCL21/CCL3/TNFSF14/CCL7/CXCL13	8	BP
GO:0051048	negative regulation of secretion	37/1530	226/17910	9.14624e-05	0.00104859	0.000843059	CCR2/CD74/TNFRSF1B/PTPN22/LILRB1/SRGN/FCGR2B/CD22/CD84/TLR8/FOXP3/NLRP3/CD300A/TIFAB/APOA1/LILRA5/APOE/NLRP12/CHGA/P2RY12/GBP1/APOA2/OSM/IL10/BANK1/CD200R1/ADRA2A/ADORA1/SSC5D/C5AR2/IL13RA2/CYP4F2/FN1/FFAR4/AGTR2/IL33/NLRP7	37	BP
GO:0001914	regulation of T cell mediated cytotoxicity	9/1530	24/17910	9.46992e-05	0.00107872	0.000867286	PTPRC/IL12RB1/LILRB1/FCGR2B/B2M/P2RX7/IL12B/IL7R/AGER	9	BP
GO:0002861	regulation of inflammatory response to antigenic stimulus	9/1530	24/17910	9.46992e-05	0.00107872	0.000867286	BTK/CD28/FCGR2B/FCER1G/LTA/CCR7/C3/IL12B/IL10	9	BP
GO:0090023	positive regulation of neutrophil chemotaxis	9/1530	24/17910	9.46992e-05	0.00107872	0.000867286	NCKAP1L/CD74/C3AR1/CCR7/C5AR1/CCL21/CCL19/RIPOR2/LBP	9	BP
GO:0032602	chemokine production	19/1530	86/17910	9.48293e-05	0.00107872	0.000867286	CD74/HAVCR2/AIF1/TLR7/CSF1R/TREM2/TLR4/TNFSF4/AIRE/IL1RL1/IL10/AGER/MEFV/LBP/CHIA/FFAR3/IL33/ELANE/FFAR2	19	BP
GO:1903725	regulation of phospholipid metabolic process	19/1530	86/17910	9.48293e-05	0.00107872	0.000867286	SLA2/PIK3R5/FGR/CD19/CCR7/PIK3R6/FLT3/APOC1/CCL21/CCL19/FPR2/AGAP2/P2RY12/ADGRF5/APOC2/HTR2B/TEK/PDGFRA/EPHA8	19	BP
GO:2000147	positive regulation of cell motility	72/1530	540/17910	9.81547e-05	0.00111481	0.000896303	PTPRC/NCKAP1L/CCR2/DOCK8/CD74/CORO1A/AIF1/SPN/FERMT3/C3AR1/FGR/CCR1/CCR7/CSF1R/CMKLR1/CASS4/PLA2G7/CCR6/GPSM3/CCL4/SPOCK2/ITGAX/SELP/ENPP2/C5AR1/CCL5/PREX1/GLIPR2/TREM2/S1PR1/CXCR4/CCL21/ETS1/RHOJ/CCL19/FPR2/CCL3/P2RY12/NR4A3/FGF7/PTAFR/RARRES2/ICAM1/RIPOR2/CXCL10/TEK/FAM107A/TNFSF14/IFNG/THBS1/AGER/PDGFRA/ADRA2A/CCN1/NTRK3/CCL8/LBP/CXCL12/TNFAIP6/CCL1/ATOH8/FN1/CCL24/FGF18/CCL7/ELANE/VEGFD/TACR1…	72	BP
GO:1903531	negative regulation of secretion by cell	34/1530	202/17910	9.95535e-05	0.00112894	0.000907665	CCR2/TNFRSF1B/PTPN22/LILRB1/SRGN/FCGR2B/CD22/CD84/TLR8/FOXP3/NLRP3/CD300A/APOA1/LILRA5/APOE/NLRP12/CHGA/P2RY12/GBP1/APOA2/OSM/IL10/BANK1/CD200R1/ADRA2A/ADORA1/SSC5D/C5AR2/IL13RA2/FN1/FFAR4/AGTR2/IL33/NLRP7	34	BP
GO:0030282	bone mineralization	22/1530	108/17910	0.000100693	0.0011401	0.000916633	MEF2C/SRGN/FGR/CCR1/ASGR2/S1PR1/TMEM119/CCL3/P2RX7/CLEC3B/LTF/GREM1/CYP27B1/AHSG/CCN1/MGP/PKDCC/COMP/KL/ASPN/OMD/FBN2	22	BP
GO:0007157	heterophilic cell-cell adhesion via plasma membrane cell adhesion molecules	11/1530	35/17910	0.000103624	0.00117147	0.000941857	ITGAL/JAML/CD6/SELP/VCAM1/ICAM1/SELE/CD209/CADM3/FAT4/CEACAM6	11	BP
GO:0015844	monoamine transport	16/1530	66/17910	0.000104269	0.00117693	0.000946248	LILRB1/FCER1G/P2RX1/CHGA/P2RY12/CHRNA6/ADRA2A/SLC18A2/CXCL12/FFAR3/AGTR2/SLC22A3/CHRNB2/KCNA2/SLC18A1/FGF20	16	BP
GO:0042056	chemoattractant activity	10/1397	29/16967	6.47255e-05	0.00118731	0.00101027	CCL5/SCG2/CCL3/FGF7/CXCL10/CCL16/CCL15/COLEC10/VEGFD/FGF10	10	MF
GO:0002504	antigen processing and presentation of peptide or polysaccharide antigen via MHC class II	21/1530	101/17910	0.000105625	0.0011904	0.000957076	CD74/HLA-DMB/HLA-DPB1/CTSS/HLA-DPA1/HLA-DMA/HLA-DRA/HLA-DRB1/HLA-DOA/FCGR2B/HLA-DQA1/HLA-DRB5/HLA-DQB1/TREM2/HLA-DOB/LAG3/HLA-DQB2/HLA-DQA2/THBS1/CTSE/KIF5A	21	BP
GO:0005788	endoplasmic reticulum lumen	46/1603	306/18675	0.00013138	0.00121654	0.00100758	CD4/CFP/MZB1/FLT3/APOA1/B2M/SCG2/APOE/C3/EBI3/APOA2/IL12B/IL27/VGF/THBS1/SERPINA1/COL8A1/AHSG/CCN1/C4A/COL4A3/COL4A4/IGFBP1/SPON1/SERPINC1/COL20A1/APOB/TF/FBN1/SCG3/ITIH2/F5/BPIFB2/LIPC/FN1/FGG/APOA5/FGA/SERPIND1/ARSL/CHRDL1/MTTP/WNT1/MSLN/CYP2W1/F2	46	CC
GO:0046638	positive regulation of alpha-beta T cell differentiation	13/1530	47/17910	0.000108964	0.00122614	0.00098581	SASH3/NCKAP1L/IL12RB1/CD86/FOXP3/NLRP3/CD80/ZAP70/CCL19/TNFSF4/IL12B/IFNG/ZBTB16	13	BP
GO:0030100	regulation of endocytosis	41/1530	262/17910	0.000110841	0.00124534	0.00100125	PTPRC/NCKAP1L/DOCK2/IL2RG/LILRB1/FCGR2B/CD22/CD300LF/FGR/CD300A/APOA1/APOC1/CD14/IL2RB/C2/B2M/APOE/C3/CCL21/ARRB1/CCL19/FPR2/APOC2/STAP1/APOA2/SELE/C4B/SFRP4/GREM1/AHSG/CCL2/LRRK2/C4A/SFTPD/C4BPA/RSPO1/TF/C4BPB/SPACA3/APOA5/NECAB2	41	BP
GO:0051336	regulation of hydrolase activity	135/1530	1160/17910	0.000112211	0.0012588	0.00101207	ARHGAP15/PTPRC/CD27/NCKAP1L/RHOH/DOCK8/TAGAP/DOCK2/ITK/GPR65/CST7/PPP1R16B/FCRL3/MEF2C/ARHGAP9/PLEK/FGD2/P2RX1/RGS1/RGS18/CCR7/CR1/ARHGDIB/S1PR4/RASGRP3/NLRP3/CD300A/SMAP2/RASAL3/DOCK10/ARHGEF6/LCK/RASGRP2/SPOCK2/APOA1/A2M/APOC1/ARHGAP30/ACAP1/STARD8/C5AR1/RASGRP4/ARHGAP18/CCL5/NLRC4/CD33/PREX1/NAIP/BIRC3/S1PR1/VAV1/GZMA/PLA2G5/C3/CCL21/AQP1/ARRB1/NLRP12/FASLG/CCL19/PPP1R17/AGAP2/SLC7A14/P2RY12/A…	135	BP
GO:0044144	modulation of growth of symbiont involved in interaction with host	7/1530	15/17910	0.000113959	0.00127644	0.00102625	IRF8/LTA/IL12B/IL10/LBP/CTSG/ELANE	7	BP
GO:0031640	killing of cells of other organism	15/1530	60/17910	0.000117154	0.00130822	0.0010518	LYZ/FCER2/PRF1/CHGA/HAMP/P2RX7/IFNG/LTF/GNLY/CCL13/CTSG/ELANE/PF4/DEFB4A/F2	15	BP
GO:0044364	disruption of cells of other organism	15/1530	60/17910	0.000117154	0.00130822	0.0010518	LYZ/FCER2/PRF1/CHGA/HAMP/P2RX7/IFNG/LTF/GNLY/CCL13/CTSG/ELANE/PF4/DEFB4A/F2	15	BP
GO:0001767	establishment of lymphocyte polarity	6/1530	11/17910	0.000122	0.00135612	0.00109031	DOCK8/DOCK2/CCR7/CCL21/CCL19/RIPOR2	6	BP
GO:0002638	negative regulation of immunoglobulin production	6/1530	11/17910	0.000122	0.00135612	0.00109031	FCRL3/FCGR2B/CD22/FOXP3/IL13RA2/IL33	6	BP
GO:0032490	detection of molecule of bacterial origin	6/1530	11/17910	0.000122	0.00135612	0.00109031	TREM2/TLR4/LY96/C4B/LBP/SSC5D	6	BP
GO:0090022	regulation of neutrophil chemotaxis	10/1530	30/17910	0.000122751	0.00136239	0.00109536	NCKAP1L/CD74/C3AR1/CCR7/C5AR1/CCL21/CCL19/RIPOR2/LBP/C5AR2	10	BP
GO:1904894	positive regulation of STAT cascade	19/1530	88/17910	0.000131267	0.0014547	0.00116957	IL10RA/PECAM1/CSF1R/CD300A/FLT3/CYP1B1/CCL5/IL21/IL12B/OSM/IL10/IL7R/CRLF2/IFNG/IL26/IL2/IL13/GH1/F2	19	BP
GO:0002335	mature B cell differentiation	9/1530	25/17910	0.000136799	0.00150913	0.00121333	GPR183/FCGR2B/SLAMF8/CD19/DOCK10/PLCL2/MFNG/POU2F2/ITM2A	9	BP
GO:0002719	negative regulation of cytokine production involved in immune response	9/1530	25/17910	0.000136799	0.00150913	0.00121333	LILRB1/CD96/FOXP3/APOA1/TBX21/JAK3/APOA2/IL10/IRAK3	9	BP
GO:0042730	fibrinolysis	9/1530	25/17910	0.000136799	0.00150913	0.00121333	SERPING1/CPB2/THBS1/FGB/FGG/FGA/APOH/F11/F2	9	BP
GO:0002438	acute inflammatory response to antigenic stimulus	8/1530	20/17910	0.000137599	0.00150946	0.0012136	BTK/FCGR2B/FCER1G/CCR7/CD6/C3/ICAM1/SERPINC1	8	BP
GO:0042832	defense response to protozoan	8/1530	20/17910	0.000137599	0.00150946	0.0012136	IRF8/IRF4/BATF/IL12B/IL10/TSPAN32/BATF2/PF4	8	BP
GO:0002755	MyD88-dependent toll-like receptor signaling pathway	11/1530	36/17910	0.000137784	0.00150946	0.0012136	BTK/TLR10/CD300LF/TLR7/TLR8/CD300A/CD14/TLR4/IRF1/LY96/IRAK3	11	BP
GO:2000516	positive regulation of CD4-positive, alpha-beta T cell activation	11/1530	36/17910	0.000137784	0.00150946	0.0012136	SASH3/NCKAP1L/IL12RB1/CD86/FOXP3/NLRP3/CD80/CCL19/TNFSF4/IL12B/IFNG	11	BP
GO:0071825	protein-lipid complex subunit organization	13/1530	48/17910	0.000137862	0.00150946	0.0012136	PLA2G7/APOA1/APOC1/APOE/PLA2G2A/APOC2/CETP/APOA2/GPIHBP1/APOB/LIPC/APOA5/MTTP	13	BP
GO:0033627	cell adhesion mediated by integrin	15/1530	61/17910	0.00014323	0.00156588	0.00125896	NCKAP1L/CD3E/PIK3CG/FERMT3/LPXN/CYP1B1/CCL5/CCL21/P2RY12/ICAM1/DPP4/SFRP2/FBN1/EPHA8/CXCL13	15	BP
GO:0060401	cytosolic calcium ion transport	28/1530	157/17910	0.000145505	0.00158838	0.00127705	PTPRC/CD4/CORO1A/CCR5/MS4A1/CD19/CCR7/LCK/CCL21/CXCL9/FASLG/CCL19/CCL3/NTSR1/RAMP3/P2RX7/HTR2B/CXCL10/CLIC2/PLA2G1B/APLNR/CXCL11/TRPA1/P2RX3/IL13/ADRA1A/F2/JPH3	28	BP
GO:0051270	regulation of cellular component movement	123/1530	1046/17910	0.000147698	0.00160991	0.00129436	PTPRC/WAS/NCKAP1L/CCR2/DOCK8/CD74/GPR183/CORO1A/ABI3/CXCR3/MEF2C/AIF1/SPN/GPR18/SLAMF8/PECAM1/FERMT3/C3AR1/FGR/CCR1/CCR7/CSF1R/ARHGDIB/CMKLR1/CASS4/PLA2G7/CCR6/GPSM3/CD300A/DOCK10/CCL4/SPOCK2/ITGAX/SELP/ENPP2/C5AR1/CYP1B1/ARHGAP18/CCL5/PREX1/ACVRL1/GLIPR2/TMIGD3/TREM2/LDB2/S1PR1/APOE/CXCR4/CCL21/ETS1/RHOJ/TIE1/PODN/CCL19/FPR2/CCL3/P2RY12/NR4A3/CCL25/STAP1/GJA5/CX3CR1/DLC1/AIRE/FGF7/PTAFR/RARRES2/…	123	BP
GO:0030169	low-density lipoprotein particle binding	7/1397	15/16967	9.00078e-05	0.00162568	0.00138328	SCARF1/MSR1/TREM2/STAB1/THBS1/COLEC12/LIPC	7	MF
GO:1900046	regulation of hemostasis	17/1530	75/17910	0.000156353	0.00170171	0.00136817	PLEK/SELP/SERPING1/APOE/TLR4/CPB2/THBS1/PDGFRA/C1QTNF1/SERPINC1/FGB/COMP/FGG/FGA/APOH/F11/F2	17	BP
GO:1901701	cellular response to oxygen-containing compound	125/1530	1068/17910	0.000159145	0.00172952	0.00139053	BTK/IRF8/CD180/TNFRSF1B/PIK3CG/PTPN22/CYBB/HAVCR2/LILRB1/CCR5/LY86/MEF2C/SPI1/AIF1/NUGGC/NCF1/FCGR2B/LILRB2/KMO/CD6/MZB1/NLRP3/LILRA2/PRKCB/CD14/CYP1B1/IL18RAP/FOLR2/CCL5/TREM2/GNG2/MRC1/JAK3/KCNMB1/AQP9/TLR4/ETS1/AQP1/ARRB1/KLF2/PTGER2/HAMP/FPR2/CCL3/P2RY12/VCAM1/AICDA/NR4A3/STAP1/LY96/RAMP3/P2RX7/CX3CR1/TNFSF4/IL12B/PTAFR/RARRES2/LIN28A/ICAM1/IL10/CXCL10/KLRC4-KLRK1/TSHR/PTGDR/CPB2/ATP6V0D2/AGE…	125	BP
GO:0031663	lipopolysaccharide-mediated signaling pathway	14/1530	55/17910	0.000159463	0.0017304	0.00139123	CD180/PTPN22/LY86/CD6/LILRA2/CCL5/TLR4/CCL3/LY96/PTAFR/LTF/CCL2/LBP/ACOD1	14	BP
GO:0043085	positive regulation of catalytic activity	147/1530	1293/17910	0.000168132	0.00182176	0.00146469	ARHGAP15/PTPRC/GMFG/NCKAP1L/NCF4/DOCK8/TAGAP/DOCK2/CD4/ITK/CD74/GPR65/LCP2/CD40LG/PIK3CG/NCF1B/FCRL3/MEF2C/ARHGAP9/NCF1/PLEK/RASSF2/FGD2/ITGB2/P2RX1/RGS1/PIK3R5/FGR/NCF1C/RGS18/CD19/CCR7/CR1/FCER2/CSF1R/ARHGDIB/FCGR1A/PIK3R6/CASS4/S1PR4/ALOX5AP/FPR1/RASGRP3/NLRP3/CD300A/SMAP2/RASAL3/DOCK10/ARHGEF6/LCK/RASGRP2/FLT3/ZEB2/APOA1/APOC1/ARHGAP30/ACAP1/STARD8/C5AR1/RASGRP4/ITGAM/ARHGAP18/CCL5/NLRC4/CD33…	147	BP
GO:0042060	wound healing	72/1530	550/17910	0.000173143	0.00187327	0.0015061	WAS/DOCK8/LCP2/CD40LG/PIK3CG/JAML/PLEK/FCER1G/PECAM1/P2RX1/FERMT3/PIK3R5/PIK3R6/PRKCB/LCK/A2M/SELP/SERPING1/ACVRL1/GNG2/VAV1/APOE/CXCR4/TLR4/ETS1/ARRB1/MMRN1/P2RY12/IRF1/P2RX7/PAPSS2/CPB2/TREML1/GNA14/GATA6/THBS1/NDNF/TSPAN32/AGER/SERPINA1/PDGFRA/F13A1/ADRA2A/CCN1/C1QTNF1/IGFBP1/SERPINC1/FGB/C4BPB/CYP4F2/COMP/SGCA/SFTA3/P2RX3/MMP12/F5/FN1/HBD/FGG/APOA5/TRIM72/FGA/PF4/SERPIND1/DGKK/TFPI2/APOH/SAA1…	72	BP
GO:0051209	release of sequestered calcium ion into cytosol	22/1530	112/17910	0.000175821	0.00189663	0.00152488	PTPRC/CORO1A/CCR5/CD19/CCR7/LCK/CCL21/CXCL9/FASLG/CCL19/CCL3/NTSR1/P2RX7/HTR2B/CXCL10/CLIC2/APLNR/CXCL11/TRPA1/IL13/F2/JPH3	22	BP
GO:0051283	negative regulation of sequestering of calcium ion	22/1530	112/17910	0.000175821	0.00189663	0.00152488	PTPRC/CORO1A/CCR5/CD19/CCR7/LCK/CCL21/CXCL9/FASLG/CCL19/CCL3/NTSR1/P2RX7/HTR2B/CXCL10/CLIC2/APLNR/CXCL11/TRPA1/IL13/F2/JPH3	22	BP
GO:0034366	spherical high-density lipoprotein particle	5/1603	8/18675	0.000207912	0.00190052	0.00157407	APOA1/APOC2/APOA2/HPR/PON1	5	CC
GO:0002714	positive regulation of B cell mediated immunity	11/1530	37/17910	0.000181063	0.00194171	0.00156113	BTK/PTPRC/CD28/CD226/FCER1G/LTA/FCER2/TBX21/C3/TNFSF4/IL2	11	BP
GO:0002891	positive regulation of immunoglobulin mediated immune response	11/1530	37/17910	0.000181063	0.00194171	0.00156113	BTK/PTPRC/CD28/CD226/FCER1G/LTA/FCER2/TBX21/C3/TNFSF4/IL2	11	BP
GO:0010955	negative regulation of protein processing	11/1530	37/17910	0.000181063	0.00194171	0.00156113	CST7/CR1/VSIG4/A2M/SERPING1/CPB2/THBS1/LRRK2/C4BPA/C4BPB/NLRP7	11	BP
GO:1903318	negative regulation of protein maturation	11/1530	37/17910	0.000181063	0.00194171	0.00156113	CST7/CR1/VSIG4/A2M/SERPING1/CPB2/THBS1/LRRK2/C4BPA/C4BPB/NLRP7	11	BP
GO:0034116	positive regulation of heterotypic cell-cell adhesion	7/1530	16/17910	0.000187669	0.00200665	0.00161334	LCK/IL10/AGER/FGB/FGG/FGA/CEACAM6	7	BP
GO:0044117	growth of symbiont in host	7/1530	16/17910	0.000187669	0.00200665	0.00161334	IRF8/LTA/IL12B/IL10/LBP/CTSG/ELANE	7	BP
GO:0002360	T cell lineage commitment	9/1530	26/17910	0.000193445	0.00205339	0.00165091	SLAMF6/IL12RB1/SPN/IRF4/LY9/FOXP3/TBX21/BATF/IL12B	9	BP
GO:0002691	regulation of cellular extravasation	9/1530	26/17910	0.000193445	0.00205339	0.00165091	CCR2/CCL21/CCL25/PTAFR/ICAM1/RIPOR2/AGER/CXCL12/ELANE	9	BP
GO:0019934	cGMP-mediated signaling	9/1530	26/17910	0.000193445	0.00205339	0.00165091	APOE/AQP1/HTR2B/NPR1/THBS1/EDNRB/GUCA1A/RUNDC3A/NPPA	9	BP
GO:0060142	regulation of syncytium formation by plasma membrane fusion	9/1530	26/17910	0.000193445	0.00205339	0.00165091	CD53/TYROBP/NFATC2/TREM2/CXCL9/RIPOR2/CXCL10/TNFSF14/DCSTAMP	9	BP
GO:0071624	positive regulation of granulocyte chemotaxis	9/1530	26/17910	0.000193445	0.00205339	0.00165091	NCKAP1L/CD74/C3AR1/CCR7/C5AR1/CCL21/CCL19/RIPOR2/LBP	9	BP
GO:0002883	regulation of hypersensitivity	5/1530	8/17910	0.000203171	0.00213798	0.00171893	BTK/FCGR2B/FCER1G/CCR7/C3	5	BP
GO:0038114	interleukin-21-mediated signaling pathway	5/1530	8/17910	0.000203171	0.00213798	0.00171893	IL2RG/IL21R/STAT4/JAK3/IL21	5	BP
GO:0045416	positive regulation of interleukin-8 biosynthetic process	5/1530	8/17910	0.000203171	0.00213798	0.00171893	TLR7/TLR8/TLR4/APOA2/ELANE	5	BP
GO:0098756	response to interleukin-21	5/1530	8/17910	0.000203171	0.00213798	0.00171893	IL2RG/IL21R/STAT4/JAK3/IL21	5	BP
GO:0098757	cellular response to interleukin-21	5/1530	8/17910	0.000203171	0.00213798	0.00171893	IL2RG/IL21R/STAT4/JAK3/IL21	5	BP
GO:1903011	negative regulation of bone development	5/1530	8/17910	0.000203171	0.00213798	0.00171893	LILRB1/LTF/GREM1/CLDN18/FBN1	5	BP
GO:0001562	response to protozoan	8/1530	21/17910	0.000205689	0.00216136	0.00173772	IRF8/IRF4/BATF/IL12B/IL10/TSPAN32/BATF2/PF4	8	BP
GO:0030666	endocytic vesicle membrane	28/1603	161/18675	0.000244924	0.00221052	0.00183081	CD74/HLA-DPB1/CORO1A/HLA-DPA1/HLA-DRA/CYBB/HLA-DRB1/HLA-DQA1/FCGR1A/HLA-DRB5/FCGR1B/SCARF1/CD163/B2M/HLA-DQB1/MSR1/APOE/HLA-DQB2/MARCO/HLA-DQA2/STAB1/HLA-B/ATP6V0D2/COLEC12/APOB/DMBT1/GRIA2/WNT1	28	CC
GO:0046718	viral entry into host cell	23/1530	121/17910	0.000211086	0.00221488	0.00178076	SELPLG/SLAMF1/CD4/CD74/CCR5/CD86/CR1/FCN1/CD80/ITGB7/CR2/GPR15/MRC1/CXCR4/FCN3/ICAM1/TNFRSF4/CD209/CLDN6/DPP4/CLEC5A/CLEC4M/TMPRSS2	23	BP
GO:0051247	positive regulation of protein metabolic process	171/1530	1548/17910	0.000214329	0.00224568	0.00180552	PTPRC/CD27/NCKAP1L/CCR2/CD3E/SLAMF1/CD4/SCIMP/CD74/TNFRSF1B/CD28/GPR183/LCP2/CD40LG/PIK3CG/PPP1R16B/PTPN22/CYBB/HAVCR2/FCRL3/PYHIN1/AIF1/NCF1/TYROBP/FCGR2B/SPN/IRF4/TLR7/RASSF2/FGD2/PECAM1/TLR8/P2RX1/CD86/PIK3R5/LILRB2/CCR1/CCR7/CR1/CSF1R/FCGR1A/PIK3R6/FOXP3/CASS4/FPR1/NLRP3/CD80/CD300A/LCK/FLT3/ZEB2/ENPP2/C5AR1/CCL5/NLRC4/CD33/LILRA5/ACVRL1/GLIPR2/TREM2/ECSCR/BIRC3/APOE/PDE6G/PLA2G5/CXCR4/C3/EBI…	171	BP
GO:0034363	intermediate-density lipoprotein particle	4/1603	5/18675	0.000251971	0.0022457	0.00185995	APOA1/APOE/APOC2/APOB	4	CC
GO:1900047	negative regulation of hemostasis	13/1530	50/17910	0.000215849	0.00225838	0.00181573	SERPING1/APOE/CPB2/THBS1/PDGFRA/C1QTNF1/FGB/COMP/FGG/FGA/APOH/F11/F2	13	BP
GO:0002863	positive regulation of inflammatory response to antigenic stimulus	6/1530	12/17910	0.000226344	0.00235469	0.00189316	BTK/CD28/FCER1G/LTA/CCR7/C3	6	BP
GO:0045078	positive regulation of interferon-gamma biosynthetic process	6/1530	12/17910	0.000226344	0.00235469	0.00189316	TLR7/TLR8/EBI3/IL21/IL12B/IL27	6	BP
GO:1902563	regulation of neutrophil activation	6/1530	12/17910	0.000226344	0.00235469	0.00189316	FCGR2B/ITGB2/CD300A/ITGAM/PRAM1/PTAFR	6	BP
GO:2001198	regulation of dendritic cell differentiation	6/1530	12/17910	0.000226344	0.00235469	0.00189316	LILRB1/FCGR2B/LILRB2/TMEM176B/TMEM176A/AGER	6	BP
GO:0051272	positive regulation of cellular component movement	72/1530	555/17910	0.000227619	0.00236262	0.00189953	PTPRC/NCKAP1L/CCR2/DOCK8/CD74/CORO1A/AIF1/SPN/FERMT3/C3AR1/FGR/CCR1/CCR7/CSF1R/CMKLR1/CASS4/PLA2G7/CCR6/GPSM3/CCL4/SPOCK2/ITGAX/SELP/ENPP2/C5AR1/CCL5/PREX1/GLIPR2/TREM2/S1PR1/CXCR4/CCL21/ETS1/RHOJ/CCL19/FPR2/CCL3/P2RY12/NR4A3/FGF7/PTAFR/RARRES2/ICAM1/RIPOR2/CXCL10/TEK/FAM107A/TNFSF14/IFNG/THBS1/AGER/PDGFRA/ADRA2A/CCN1/NTRK3/CCL8/LBP/CXCL12/TNFAIP6/CCL1/ATOH8/FN1/CCL24/FGF18/CCL7/ELANE/VEGFD/TACR1…	72	BP
GO:0021700	developmental maturation	40/1530	262/17910	0.000227753	0.00236262	0.00189953	BTK/C1QA/CCR6/SCARF1/ACVRL1/S1PR1/C3/CCL21/KLF2/CCL19/CDH5/IL21/CX3CR1/POU2F2/RND1/BHLHA15/EDNRB/LTF/GREM1/PGR/BFSP2/LRRK2/CNTN2/FAT4/CATSPERD/SEZ6L/SLFN14/CFTR/ROPN1L/FGG/CDK5R2/NKX6-1/RHEX/EPHA8/SOX8/GH1/WNT1/SPINK1/NEFL/PAEP	40	BP
GO:0065008	regulation of biological quality	367/1530	3661/17910	0.000228394	0.0023659	0.00190217	ARHGAP15/BTK/SASH3/PTPRC/CCR4/WAS/IL10RA/NCKAP1L/NCF4/CCR2/DOCK8/CD4/CD74/TNFRSF1B/CD52/GPR183/LCP2/CD40LG/CORO1A/PIK3CG/TNFSF13B/CYBB/CCR5/MEF2C/SPI1/PIM2/PYHIN1/AIF1/TPH1/MS4A1/IKZF1/NCF1/SRGN/GPR174/TYROBP/FCGR2B/PLEK/IRF4/JCHAIN/RASSF2/FGD2/TNFRSF17/CNR2/FCER1G/FLI1/SLAMF8/ITGB2/P2RX1/FERMT3/LST1/IL2RA/C3AR1/PIK3R5/LILRB2/LYZ/FGR/TENT5C/HSD11B1/CCR1/CD19/KMO/CCR7/CSF1R/CMKLR1/PIK3R6/FOXP3/S1P…	367	BP
GO:0051282	regulation of sequestering of calcium ion	22/1530	114/17910	0.000229329	0.00237222	0.00190726	PTPRC/CORO1A/CCR5/CD19/CCR7/LCK/CCL21/CXCL9/FASLG/CCL19/CCL3/NTSR1/P2RX7/HTR2B/CXCL10/CLIC2/APLNR/CXCL11/TRPA1/IL13/F2/JPH3	22	BP
GO:0050730	regulation of peptidyl-tyrosine phosphorylation	38/1530	245/17910	0.000233525	0.00241221	0.00193941	PTPRC/CD3E/CD4/CD74/SAMSN1/NCF1/PECAM1/ITGB2/CSF1R/FCGR1A/CASS4/CD80/CD300A/FLT3/ENPP2/CCL5/LILRA5/TREM2/IL21/STAP1/IL12B/FGF7/ICAM1/OSM/BANK1/IFNG/GREM1/ADRA2A/SFRP2/ADORA1/IL22RA2/IL2/IL13/GH1/SPINK1/FGF10/ADRA1A/IGF2	38	BP
GO:0015850	organic hydroxy compound transport	36/1530	228/17910	0.00023637	0.00243815	0.00196026	LILRB1/FCER1G/P2RX1/APOA1/APOC1/MSR1/APOE/AQP9/AQP1/CHGA/P2RY12/CHRNA6/APOC2/CETP/APOA2/SLC51B/EMB/ADRA2A/SLC18A2/C1QTNF1/CXCL12/SLC5A8/APOB/FFAR3/LIPC/CFTR/AGTR2/SLC22A3/CHRNB2/CEL/KCNA2/RBP4/SLC18A1/CRHR1/FGF20/PON1	36	BP
GO:0034220	ion transmembrane transport	120/1530	1028/17910	0.000239442	0.00246605	0.0019827	PTPRC/CCR2/CORO1A/CTSS/PIK3CG/SLC7A7/CYBB/CCR5/MEF2C/P2RX1/CD19/CCR7/LCK/GLRX/TRPV2/KCNA3/FOLR2/TREM2/SLC12A3/KCNMB1/AQP9/CCL21/SLC15A3/KCNH6/AQP1/ATP2A3/CXCL9/FASLG/ANXA6/SLC39A8/TSC22D3/CCL19/REM1/CCL3/P2RY12/NTSR1/CLIC5/RAMP3/GJA5/P2RX7/ATP10A/PTAFR/HTR2B/CXCL10/KEL/SCN7A/CATSPER1/CLIC2/SLC26A4/SLC1A7/RRAD/IFNG/THBS1/PKD2L1/ATP6V0D2/EMB/LRRC55/ATP4B/BHLHA15/ADAMTS8/FXYD2/SLC24A4/KCNE1/ADRA2A/A…	120	BP
GO:0045824	negative regulation of innate immune response	14/1530	57/17910	0.000239751	0.00246605	0.0019827	HAVCR2/LILRB1/SLAMF8/CD96/CR1/NLRC3/VSIG4/A2M/SAMHD1/SERPING1/IRAK3/KIR2DL4/MMP12/ACOD1	14	BP
GO:0045766	positive regulation of angiogenesis	33/1530	203/17910	0.000244601	0.0025124	0.00201996	PPP1R16B/CYBB/ITGB2/C3AR1/PIK3R6/PRKCB/ITGAX/C5AR1/CYP1B1/ACVRL1/CXCR4/TMIGD2/C3/ETS1/AQP1/RHOJ/CDH5/CX3CR1/IL10/TEK/GATA6/THBS1/CHI3L1/PTGIS/GREM1/APLNR/SFRP2/CMA1/CCL24/FGF18/C6/ANGPTL3/GATA4	33	BP
GO:0002361	CD4-positive, CD25-positive, alpha-beta regulatory T cell differentiation	4/1530	5/17910	0.000247245	0.00252183	0.00202754	PLA2G2D/FOXP3/FUT7/IFNG	4	BP
GO:0002580	regulation of antigen processing and presentation of peptide or polysaccharide antigen via MHC class II	4/1530	5/17910	0.000247245	0.00252183	0.00202754	HLA-DOA/TREM2/HLA-DOB/THBS1	4	BP
GO:0010901	regulation of very-low-density lipoprotein particle remodeling	4/1530	5/17910	0.000247245	0.00252183	0.00202754	APOA1/APOC2/APOA2/APOA5	4	BP
GO:0045085	negative regulation of interleukin-2 biosynthetic process	4/1530	5/17910	0.000247245	0.00252183	0.00202754	PTPRC/FOXP3/LAG3/SFTPD	4	BP
GO:2001205	negative regulation of osteoclast development	4/1530	5/17910	0.000247245	0.00252183	0.00202754	LILRB1/LTF/CLDN18/FBN1	4	BP
GO:0007188	adenylate cyclase-modulating G protein-coupled receptor signaling pathway	28/1530	162/17910	0.000251034	0.00255691	0.00205574	GPR65/RGS1/S1PR4/FPR1/GNG2/S1PR1/PTGER2/CXCL9/MARCO/CHGA/FPR2/P2RY12/RAMP3/PTGIR/CXCL10/TSHR/ADRA2A/CXCL11/SSTR2/ADORA1/CASR/MCHR1/CRHR2/FFAR3/PF4/GLP2R/CRHR1/GCGR	28	BP
GO:0032880	regulation of protein localization	115/1530	979/17910	0.000252367	0.00256691	0.00206378	TNFRSF1B/CD2/CD40LG/PTPN22/HAVCR2/LILRB1/TLR10/PYHIN1/AIF1/SRGN/TYROBP/FCGR2B/CD22/CRTAM/CD247/FCER1G/ITGB2/TLR8/LILRB4/FGR/CCR7/CSF1R/FOXP3/CLEC4E/FCN1/NLRP3/LILRA2/CD244/APOA1/DERL3/CD14/ITGAM/CLEC6A/CCL5/CD33/LILRA5/TREM2/APOE/BLK/SLC35D3/TLR4/GZMB/LCP1/ARRB1/TRIM22/NLRP12/CCL19/CCL3/GBP1/RAMP3/GJA5/P2RX7/APOA2/TNFSF4/CLEC9A/OSM/RIPOR2/IL1RL1/ORM2/IL10/HTR2B/TNFRSF4/SLC26A4/CRLF2/BANK1/SLC51B/…	115	BP
GO:0016502	nucleotide receptor activity	7/1397	16/16967	0.000148652	0.0026442	0.00224993	P2RY10/P2RY8/P2RX1/P2RY14/P2RY12/P2RX7/P2RX3	7	MF
GO:0042599	lamellar body	7/1603	17/18675	0.0003046	0.00268123	0.00222067	ABCA3/NAPSA/SFTPC/SFTA3/SFTPA1/SFTPB/SFTPA2	7	CC
GO:0002495	antigen processing and presentation of peptide antigen via MHC class II	20/1530	100/17910	0.00026493	0.00269094	0.0021635	CD74/HLA-DMB/HLA-DPB1/CTSS/HLA-DPA1/HLA-DMA/HLA-DRA/HLA-DRB1/HLA-DOA/FCGR2B/HLA-DQA1/HLA-DRB5/HLA-DQB1/TREM2/HLA-DOB/LAG3/HLA-DQB2/HLA-DQA2/CTSE/KIF5A	20	BP
GO:0050858	negative regulation of antigen receptor-mediated signaling pathway	9/1530	27/17910	0.000268308	0.00271769	0.00218501	PTPN22/FCRL3/FCGR2B/CD22/LILRB4/CD300A/LPXN/PLCL2/GBP1	9	BP
GO:1902624	positive regulation of neutrophil migration	9/1530	27/17910	0.000268308	0.00271769	0.00218501	NCKAP1L/CD74/C3AR1/CCR7/C5AR1/CCL21/CCL19/RIPOR2/LBP	9	BP
GO:0048002	antigen processing and presentation of peptide antigen	31/1530	188/17910	0.000287672	0.00290902	0.00233884	NCF4/CD74/HLA-DMB/HLA-DPB1/CTSS/HLA-DPA1/HLA-DMA/HLA-DRA/CYBB/HLA-DRB1/NCF1/HLA-DOA/FCGR2B/HLA-DQA1/FCGR1A/HLA-DRB5/FCGR1B/B2M/HLA-DQB1/CLEC4A/TREM2/HLA-DOB/LAG3/HLA-DQB2/HLA-DQA2/HLA-B/CD209/PSMB9/CTSE/CLEC4M/KIF5A	31	BP
GO:0048585	negative regulation of response to stimulus	177/1530	1620/17910	0.000287994	0.00290902	0.00233884	PTPRC/CCR2/RHOH/CD3E/SLAMF1/CD74/TNFRSF1B/CST7/SAMSN1/LAX1/PTPN22/HAVCR2/LILRB1/ABCD2/FCRL3/AIF1/SLA2/FCGR2B/GPR18/PLEK/CD22/IRF4/CD300LF/RASSF2/CD84/SIGLEC10/CNR2/FGL2/SLAMF8/RGS1/IL2RA/LILRB4/RGS18/CD96/CR1/FOXP3/INPP5D/PDCD1/NLRP3/LILRA2/CD300A/PRKCB/LILRA4/RASAL3/NLRC3/LPXN/APOA1/VSIG4/DERL3/A2M/CD14/TBX21/SAMHD1/CTLA4/SERPING1/CCL5/SCG2/APOE/JAK3/TCF21/RGS13/PLCL2/TLR4/ETS1/ARRB1/NLRP12/FASL…	177	BP
GO:0050922	negative regulation of chemotaxis	12/1530	45/17910	0.000290004	0.00292528	0.00235191	AIF1/GPR18/SLAMF8/STAP1/KLRC4-KLRK1/THBS1/GREM1/CCL2/C5AR2/ELANE/PADI2/CXCL13	12	BP
GO:0016494	C-X-C chemokine receptor activity	5/1397	8/16967	0.000170291	0.00294002	0.00250164	CXCR3/CXCR6/CXCR5/CXCR4/CXCR1	5	MF
GO:0023029	MHC class Ib protein binding	5/1397	8/16967	0.000170291	0.00294002	0.00250164	LILRB1/LILRB2/KLRD1/KIR3DL2/KIR2DS4	5	MF
GO:0031225	anchored component of membrane	27/1603	156/18675	0.000339339	0.00295059	0.00244376	CD48/CD52/CD2/DPEP2/CD14/ART4/CPM/FOLR2/VNN2/GPIHBP1/OTOA/OMG/FCGR3B/VNN1/CNTN2/CNTN6/FOLR1/GPC6/LSAMP/GFRA1/LY6H/PRMT8/PRND/MSLN/CA4/ENPP6/CEACAM6	27	CC
GO:0032740	positive regulation of interleukin-17 production	7/1530	17/17910	0.000295567	0.00296094	0.00238058	SLAMF6/LY9/IL21/IL12B/OSM/CCL1/IL2	7	BP
GO:0034375	high-density lipoprotein particle remodeling	7/1530	17/17910	0.000295567	0.00296094	0.00238058	APOA1/APOC1/APOE/APOC2/CETP/APOA2/LIPC	7	BP
GO:0044110	growth involved in symbiotic interaction	7/1530	17/17910	0.000295567	0.00296094	0.00238058	IRF8/LTA/IL12B/IL10/LBP/CTSG/ELANE	7	BP
GO:0044116	growth of symbiont involved in interaction with host	7/1530	17/17910	0.000295567	0.00296094	0.00238058	IRF8/LTA/IL12B/IL10/LBP/CTSG/ELANE	7	BP
GO:1903975	regulation of glial cell migration	7/1530	17/17910	0.000295567	0.00296094	0.00238058	CCR2/GPR183/TREM2/CCL3/P2RY12/STAP1/CX3CR1	7	BP
GO:0031639	plasminogen activation	8/1530	22/17910	0.000299134	0.00298848	0.00240272	CLEC3B/CPB2/THBS1/FGB/FGG/FGA/APOH/F11	8	BP
GO:0033622	integrin activation	8/1530	22/17910	0.000299134	0.00298848	0.00240272	PLEK/FERMT3/MZB1/SELP/P2RY12/CXCL12/FN1/CXCL13	8	BP
GO:0032642	regulation of chemokine production	17/1530	79/17910	0.00030374	0.00303034	0.00243638	CD74/HAVCR2/AIF1/TLR7/CSF1R/TREM2/TLR4/IL1RL1/IL10/AGER/MEFV/LBP/CHIA/FFAR3/IL33/ELANE/FFAR2	17	BP
GO:0072577	endothelial cell apoptotic process	15/1530	65/17910	0.000304331	0.0030321	0.0024378	CD40LG/ECSCR/SCG2/FASLG/ICAM1/IL10/TEK/THBS1/NDNF/CCL2/COL4A3/FGB/FGG/IL13/FGA	15	BP
GO:0031401	positive regulation of protein modification process	128/1530	1117/17910	0.000323188	0.00321559	0.00258532	PTPRC/CD27/NCKAP1L/CD3E/SLAMF1/CD4/SCIMP/CD74/GPR183/LCP2/CD40LG/PIK3CG/PPP1R16B/PTPN22/HAVCR2/FCRL3/AIF1/NCF1/FCGR2B/RASSF2/FGD2/PECAM1/PIK3R5/LILRB2/CCR1/CCR7/CSF1R/FCGR1A/PIK3R6/FOXP3/CASS4/FPR1/CD80/CD300A/FLT3/ZEB2/ENPP2/C5AR1/CCL5/CD33/LILRA5/ACVRL1/GLIPR2/TREM2/BIRC3/APOE/PDE6G/PLA2G5/CXCR4/C3/TLR4/CCL21/TMEM119/ARRB1/MARCO/PLA2G2A/CCL19/FPR2/CCL3/IL21/STAP1/RAMP3/P2RX7/CX3CR1/IL12B/TCL1A/…	128	BP
GO:0002761	regulation of myeloid leukocyte differentiation	22/1530	117/17910	0.000336433	0.00333827	0.00268396	EVI2B/CD4/CD74/LILRB1/TYROBP/RASSF2/LILRB4/C1QC/CCR1/INPP5D/LILRB3/TREM2/TLR4/CCL3/IL12B/GPR55/IFNG/LTF/CLDN18/DCSTAMP/FBN1/PF4	22	BP
GO:0051208	sequestering of calcium ion	22/1530	117/17910	0.000336433	0.00333827	0.00268396	PTPRC/CORO1A/CCR5/CD19/CCR7/LCK/CCL21/CXCL9/FASLG/CCL19/CCL3/NTSR1/P2RX7/HTR2B/CXCL10/CLIC2/APLNR/CXCL11/TRPA1/IL13/F2/JPH3	22	BP
GO:0031904	endosome lumen	10/1603	34/18675	0.000406149	0.00348896	0.00288966	CTSS/B2M/PRF1/IL12B/LRP2/NAPSA/SFTPC/APOB/GH1/SFTPB	10	CC
GO:0001851	complement component C3b binding	4/1397	5/16967	0.000213851	0.00349223	0.00297151	ITGB2/CR1/VSIG4/ITGAM	4	MF
GO:0016493	C-C chemokine receptor activity	4/1397	5/16967	0.000213851	0.00349223	0.00297151	CCR5/CCR1/CCR7/CCR6	4	MF
GO:0060228	phosphatidylcholine-sterol O-acyltransferase activator activity	4/1397	5/16967	0.000213851	0.00349223	0.00297151	APOA1/APOC1/APOE/APOA2	4	MF
GO:0008236	serine-type peptidase activity	27/1397	158/16967	0.000214174	0.00349223	0.00297151	GZMK/GZMH/C2/GZMA/GZMB/GZMM/HTRA4/DPP4/TPSAB1/LTF/CFB/PRSS33/TPSB2/CTSG/CMA1/MMP7/TPSD1/TMPRSS15/TMPRSS2/ELANE/MMP8/KLK2/PRSS1/PCSK1/F11/F2/PRSS2	27	MF
GO:0019935	cyclic-nucleotide-mediated signaling	28/1530	166/17910	0.000379568	0.00376117	0.00302396	GPR65/S1PR4/GNG2/APOE/AQP1/PTGER2/CXCL9/CHGA/RAMP3/PTGIR/HTR2B/CXCL10/TSHR/NPR1/THBS1/EDNRB/ADRA2A/APLNR/CXCL11/OR51E2/GUCA1A/RUNDC3A/NPPA/PF4/SCTR/CRHR1/EPHA5/GCGR	28	BP
GO:0002369	T cell cytokine production	11/1530	40/17910	0.000385643	0.0038162	0.0030682	SASH3/CCR2/TNFRSF1B/FOXP3/NLRP3/TBX21/B2M/IL18RAP/TNFSF4/IL12B/CLC	11	BP
GO:0097553	calcium ion transmembrane import into cytosol	23/1530	126/17910	0.000389462	0.00384876	0.00309439	PTPRC/CORO1A/CCR5/CD19/CCR7/LCK/CCL21/CXCL9/FASLG/CCL19/CCL3/NTSR1/RAMP3/P2RX7/HTR2B/CXCL10/CLIC2/APLNR/CXCL11/TRPA1/IL13/F2/JPH3	23	BP
GO:1900272	negative regulation of long-term synaptic potentiation	6/1530	13/17910	0.000389988	0.00384876	0.00309439	TYROBP/APOE/CX3CR1/FAM107A/AGER/ADORA1	6	BP
GO:0045730	respiratory burst	10/1530	34/17910	0.000390565	0.00384925	0.00309478	NCF4/CD52/PIK3CG/CYBB/NCF1/JCHAIN/SLAMF8/IGHA1/IGHA2/LBP	10	BP
GO:0002792	negative regulation of peptide secretion	25/1530	142/17910	0.000394597	0.00388375	0.00312252	CD74/PTPN22/LILRB1/SRGN/FCGR2B/CD22/TLR8/FOXP3/NLRP3/APOA1/LILRA5/APOE/NLRP12/GBP1/APOA2/IL10/BANK1/CD200R1/ADRA2A/SSC5D/C5AR2/FN1/FFAR4/IL33/NLRP7	25	BP
GO:0019229	regulation of vasoconstriction	13/1530	53/17910	0.000402087	0.00394683	0.00317323	P2RX1/GJA5/PTAFR/ICAM1/ADRA2A/HRH2/FGB/CASR/FGG/FGA/ASIC2/TACR1/ADRA1A	13	BP
GO:0042130	negative regulation of T cell proliferation	13/1530	53/17910	0.000402087	0.00394683	0.00317323	HAVCR2/LILRB1/SPN/IL2RA/LILRB2/FOXP3/VSIG4/CTLA4/IL10/PDCD1LG2/SFTPD/IDO1/SCGB1A1	13	BP
GO:0048731	system development	455/1530	4670/17910	0.000413267	0.00405112	0.00325709	EVI2B/BTK/SASH3/SLAMF6/PTPRC/CCR4/CD27/NCKAP1L/CCR2/IRF8/RHOH/CD3E/DOCK2/CD4/CD74/TNFRSF1B/CD2/CD28/GPR183/CD40LG/CST7/IL12RB1/PIK3CG/TESPA1/PPP1R16B/PTPN22/OTP/CYBB/HAVCR2/LILRB1/CXCR3/CD3D/ABCD2/FCRL3/MEF2C/SPI1/AIF1/TPH1/ICOS/MS4A1/IKZF1/HLA-DOA/SRGN/TYROBP/FCGR2B/SPN/CD79A/GPR18/PLEK/IRF4/RASSF2/FCER1G/FLI1/C1QA/SLAMF8/PECAM1/ITGB2/LTA/CD86/LST1/C1QB/IL2RA/C3AR1/LILRB2/NFAM1/LILRB4/LY9/GPR171…	455	BP
GO:0048469	cell maturation	28/1530	167/17910	0.000419625	0.00410794	0.00330276	BTK/C1QA/CCR6/SCARF1/C3/CCL21/KLF2/CCL19/IL21/POU2F2/RND1/BHLHA15/EDNRB/PGR/BFSP2/LRRK2/CNTN2/CATSPERD/SLFN14/CFTR/ROPN1L/FGG/NKX6-1/RHEX/EPHA8/SOX8/SPINK1/PAEP	28	BP
GO:0010758	regulation of macrophage chemotaxis	8/1530	23/17910	0.000424526	0.0041264	0.0033176	SLAMF8/C3AR1/CMKLR1/C5AR1/CCL5/STAP1/RARRES2/THBS1	8	BP
GO:0032703	negative regulation of interleukin-2 production	8/1530	23/17910	0.000424526	0.0041264	0.0033176	PTPRC/HAVCR2/FOXP3/VSIG4/TBX21/LAG3/GBP1/SFTPD	8	BP
GO:0060143	positive regulation of syncytium formation by plasma membrane fusion	8/1530	23/17910	0.000424526	0.0041264	0.0033176	CD53/TYROBP/NFATC2/TREM2/CXCL9/RIPOR2/TNFSF14/DCSTAMP	8	BP
GO:0002524	hypersensitivity	5/1530	9/17910	0.000424901	0.0041264	0.0033176	BTK/FCGR2B/FCER1G/CCR7/C3	5	BP
GO:0002579	positive regulation of antigen processing and presentation	5/1530	9/17910	0.000424901	0.0041264	0.0033176	CD74/CCR7/TREM2/CCL21/CCL19	5	BP
GO:0002676	regulation of chronic inflammatory response	5/1530	9/17910	0.000424901	0.0041264	0.0033176	LTA/FOXP3/CCL5/IL10/IDO1	5	BP
GO:0030193	regulation of blood coagulation	16/1530	74/17910	0.000427347	0.00414464	0.00333227	PLEK/SELP/SERPING1/APOE/TLR4/CPB2/THBS1/PDGFRA/C1QTNF1/SERPINC1/FGB/FGG/FGA/APOH/F11/F2	16	BP
GO:0033005	positive regulation of mast cell activation	7/1530	18/17910	0.000448125	0.00432891	0.00348043	CD226/FCER1G/FGR/NR4A3/CRLF2/NPPA/IL13	7	BP
GO:0051023	regulation of immunoglobulin secretion	7/1530	18/17910	0.000448125	0.00432891	0.00348043	CD40LG/CD22/TNFSF4/TNFRSF4/IL2/IL33/RBP4	7	BP
GO:1904469	positive regulation of tumor necrosis factor secretion	7/1530	18/17910	0.000448125	0.00432891	0.00348043	HAVCR2/LILRA2/LILRA5/ORM2/ORM1/LRRK2/MMP8	7	BP
GO:0035821	modification of morphology or physiology of other organism	27/1530	160/17910	0.000474889	0.00458139	0.00368342	CD4/MPEG1/LYZ/FCER2/CCL4/PRF1/CCL5/APOE/AQP1/CHGA/HAMP/CCL3/P2RX7/CD209/IFNG/LTF/GNLY/CCL13/SFTPD/NTRK3/CCL8/CTSG/CLEC4M/ELANE/PF4/DEFB4A/F2	27	BP
GO:1903707	negative regulation of hemopoiesis	26/1530	152/17910	0.000484049	0.0046636	0.00374952	CD74/LILRB1/FCGR2B/LILRB4/GPR171/C1QC/FOXP3/INPP5D/LILRB3/TBX21/CTLA4/TMEM176B/JAK3/TLR4/LAG3/CCL3/IRF1/TNFSF4/TMEM176A/GPR55/LTF/CLDN18/FBN1/IL2/ZBTB16/PF4	26	BP
GO:1902531	regulation of intracellular signal transduction	196/1530	1838/17910	0.000485405	0.0046705	0.00375506	ARHGAP15/PTPRC/CD27/IL10RA/RHOH/TAGAP/CD3E/SLAMF1/CD4/SCIMP/CD74/CD28/GPR183/CD40LG/PIK3CG/PPP1R16B/LAX1/PTPN22/HAVCR2/FCRL3/HCST/ARHGAP9/PIM2/PYHIN1/ICOS/SLA2/NCF1/FCGR2B/PLEK/CD22/TLR7/RASSF2/CYTH4/FGD2/PECAM1/CD86/PIK3R5/FGR/CCR1/CD19/CCR7/CSF1R/ARHGDIB/CMKLR1/PIK3R6/TRAT1/FPR1/NLRP3/CD80/CD300A/PRKCB/RASAL3/NLRC3/ARHGEF6/CCL4/LCK/FLT3/ZEB2/APOA1/A2M/CD14/ARHGAP30/STARD8/SELP/C5AR1/CYP1B1/TGM2…	196	BP
GO:0034122	negative regulation of toll-like receptor signaling pathway	11/1530	41/17910	0.00048681	0.00467786	0.00376098	IRF4/CD300LF/LILRA2/CD300A/LILRA4/CD14/TLR4/LY96/IRAK3/BPIFB1/ACOD1	11	BP
GO:0010524	positive regulation of calcium ion transport into cytosol	13/1530	54/17910	0.000488709	0.00468697	0.0037683	CD4/CD19/CXCL9/NTSR1/RAMP3/P2RX7/CXCL10/PLA2G1B/APLNR/CXCL11/P2RX3/IL13/F2	13	BP
GO:0002888	positive regulation of myeloid leukocyte mediated immunity	9/1530	29/17910	0.000490325	0.00468697	0.0037683	BTK/FCER1G/ITGB2/FGR/ITGAM/C3/PTAFR/NPPA/IL13	9	BP
GO:0072606	interleukin-8 secretion	9/1530	29/17910	0.000490325	0.00468697	0.0037683	CD2/PTPN22/FCN1/CD244/CD14/CHI3L1/SSC5D/C5AR2/FFAR2	9	BP
GO:1904994	regulation of leukocyte adhesion to vascular endothelial cell	9/1530	29/17910	0.000490325	0.00468697	0.0037683	CCR2/ITGB2/CCL21/ETS1/CCL25/PTAFR/ICAM1/CXCL12/ELANE	9	BP
GO:0019886	antigen processing and presentation of exogenous peptide antigen via MHC class II	19/1530	97/17910	0.000491468	0.00469175	0.00377215	CD74/HLA-DMB/HLA-DPB1/CTSS/HLA-DPA1/HLA-DMA/HLA-DRA/HLA-DRB1/HLA-DOA/FCGR2B/HLA-DQA1/HLA-DRB5/HLA-DQB1/HLA-DOB/LAG3/HLA-DQB2/HLA-DQA2/CTSE/KIF5A	19	BP
GO:0042092	type 2 immune response	10/1530	35/17910	0.000505341	0.00481789	0.00387356	CCR2/CD74/CD86/NLRP3/TBX21/BATF/TNFSF4/IL10/IDO1/IL33	10	BP
GO:0045595	regulation of cell differentiation	193/1530	1808/17910	0.000510456	0.00485977	0.00390724	EVI2B/BTK/SASH3/CD53/PTPRC/CD27/NCKAP1L/CCR2/CD4/CD74/TNFRSF1B/CD2/CD28/GPR183/IL12RB1/TESPA1/OTP/LILRB1/FCRL3/MEF2C/SPI1/TPH1/HLA-DOA/TYROBP/FCGR2B/IRF4/RASSF2/C1QA/SLAMF8/LTA/CD86/IL2RA/LILRB2/NFAM1/LILRB4/GPR171/C1QC/CCR1/CR1/CMKLR1/PIK3R6/FOXP3/CASS4/INPP5D/CPNE5/NLRP3/CD80/NFATC2/PRKCB/LILRB3/SPOCK2/ZEB2/APOA1/TRPV2/C5AR1/SCARF1/TBX21/B2M/CTLA4/TMEM176B/PREX1/MSR1/ACVRL1/GLIPR2/TREM2/IKZF3/Z…	193	BP
GO:0008217	regulation of blood pressure	28/1530	169/17910	0.000511065	0.00485977	0.00390724	P2RX1/ACVRL1/CHGA/NTSR1/GJA5/CPA3/PTAFR/ADAMTS16/ACTA2/NPR1/SLC2A5/EDNRB/OR51E2/ADORA1/CTSG/SUCNR1/CMA1/CYP4F2/FFAR3/NPPA/UTS2/AGTR2/NPY/ASIC2/CACNA1B/TACR1/ADRA1A/GCGR	28	BP
GO:0012507	ER to Golgi transport vesicle membrane	13/1603	55/18675	0.00061867	0.00492478	0.00407884	CD74/HLA-DPB1/HLA-DPA1/HLA-DRA/HLA-DRB1/HLA-DQA1/HLA-DRB5/B2M/HLA-DQB1/HLA-DQB2/HLA-DQA2/HLA-B/FOLR1	13	CC
GO:0005944	phosphatidylinositol 3-kinase complex, class IB	3/1603	3/18675	0.000631357	0.00492478	0.00407884	PIK3CG/PIK3R5/PIK3R6	3	CC
GO:0071750	dimeric IgA immunoglobulin complex	3/1603	3/18675	0.000631357	0.00492478	0.00407884	JCHAIN/IGHA1/IGHA2	3	CC
GO:0071752	secretory dimeric IgA immunoglobulin complex	3/1603	3/18675	0.000631357	0.00492478	0.00407884	JCHAIN/IGHA1/IGHA2	3	CC
GO:0071753	IgM immunoglobulin complex	3/1603	3/18675	0.000631357	0.00492478	0.00407884	JCHAIN/IGKV3-20/IGHM	3	CC
GO:0071754	IgM immunoglobulin complex, circulating	3/1603	3/18675	0.000631357	0.00492478	0.00407884	JCHAIN/IGKV3-20/IGHM	3	CC
GO:0071756	pentameric IgM immunoglobulin complex	3/1603	3/18675	0.000631357	0.00492478	0.00407884	JCHAIN/IGKV3-20/IGHM	3	CC
GO:0030134	COPII-coated ER to Golgi transport vesicle	15/1603	69/18675	0.000633289	0.00492478	0.00407884	CD74/HLA-DPB1/HLA-DPA1/HLA-DRA/HLA-DRB1/HLA-DQA1/HLA-DRB5/B2M/HLA-DQB1/HLA-DQB2/HLA-DQA2/HLA-B/SERPINA1/FOLR1/F5	15	CC
GO:0035580	specific granule lumen	14/1603	62/18675	0.000635455	0.00492478	0.00407884	DOCK2/LYZ/CFP/OSCAR/B2M/ORM2/CHIT1/CHI3L1/LTF/ORM1/RETN/ELANE/MMP8/HP	14	CC
GO:0031089	platelet dense granule lumen	6/1603	14/18675	0.000649966	0.00493006	0.00408321	CTSW/RARRES2/CLEC3B/ITIH3/SERPINA4/APOH	6	CC
GO:0031362	anchored component of external side of plasma membrane	6/1603	14/18675	0.000649966	0.00493006	0.00408321	CD14/FOLR2/GPIHBP1/FOLR1/PRND/CA4	6	CC
GO:0003018	vascular process in circulatory system	27/1530	161/17910	0.000525103	0.00498677	0.00400934	P2RX1/APOE/KCNMB1/CHGA/GJA5/PTAFR/ICAM1/HTR2B/KEL/ACTA2/TEK/NPR1/EDNRB/ADRA2A/HRH2/FGB/ADORA1/CASR/COMP/NPPA/UTS2/AGTR2/FGG/FGA/ASIC2/TACR1/ADRA1A	27	BP
GO:0060229	lipase activator activity	6/1397	13/16967	0.000318618	0.00506984	0.00431389	CCL5/CCL3/APOC2/CCL8/APOA5/APOH	6	MF
GO:0004175	endopeptidase activity	45/1397	322/16967	0.000319564	0.00506984	0.00431389	GZMK/CTSS/GZMH/C2/ADAMDEC1/GZMA/GZMB/GZMM/HTRA4/CASP5/MMP19/KEL/ADAMTS16/DPP4/TPSAB1/ADAMTS8/LTF/CFB/PSMB9/ADAM11/PRSS33/TPSB2/ADAM28/NAPSA/CTSG/CMA1/PGC/MMP12/MMP7/PIP/TMPRSS15/CTSE/TMPRSS2/ELANE/MMP8/ASPRV1/KLK2/PRSS1/PCSK1/ADGB/F11/PYDC1/F2/PRSS2/CLC	45	MF
GO:0050709	negative regulation of protein secretion	24/1530	137/17910	0.000550251	0.00521881	0.0041959	PTPN22/LILRB1/SRGN/FCGR2B/CD22/TLR8/FOXP3/NLRP3/APOA1/LILRA5/APOE/NLRP12/GBP1/APOA2/IL10/BANK1/CD200R1/ADRA2A/SSC5D/C5AR2/FN1/FFAR4/IL33/NLRP7	24	BP
GO:0004857	enzyme inhibitor activity	46/1397	332/16967	0.000335185	0.00524677	0.00446443	GMFG/CD27/RHOH/CST7/SPOCK2/APOA1/A2M/APOC1/SERPING1/NAIP/PDE6G/C3/ARRB1/PPP1R17/APOC2/APOA2/BIRC7/C4B/ITIH3/TNFSF14/SERPINA1/LTF/IQGAP2/AHSG/LRRK2/C4A/COL4A3/ITIH1/R3HDML/SERPINC1/PPP1R27/CRB2/ITIH2/ITIH5/SERPINA9/PPP1R14D/CST6/SERPIND1/SPINK13/ANGPTL3/SCGB1A1/SPINK1/EPPIN/NLRP7/AMBP/UGT1A8	46	MF
GO:0017171	serine hydrolase activity	27/1397	163/16967	0.000359598	0.00555485	0.00472658	GZMK/GZMH/C2/GZMA/GZMB/GZMM/HTRA4/DPP4/TPSAB1/LTF/CFB/PRSS33/TPSB2/CTSG/CMA1/MMP7/TPSD1/TMPRSS15/TMPRSS2/ELANE/MMP8/KLK2/PRSS1/PCSK1/F11/F2/PRSS2	27	MF
GO:0020037	heme binding	20/1397	106/16967	0.000364975	0.00556469	0.00473495	CYBB/TBXAS1/CYP1B1/CYP1A1/FLVCR2/CYP27A1/PTGIS/CYP2B6/CYP27B1/CYP1A2/CYP4F2/IDO1/STEAP4/CYP4B1/CYP4Z2P/CYP2A6/ADGB/NGB/CYP4F8/AMBP	20	MF
GO:0032722	positive regulation of chemokine production	13/1530	55/17910	0.000590619	0.00558716	0.00449205	CD74/HAVCR2/AIF1/TLR7/CSF1R/TLR4/IL1RL1/AGER/LBP/CHIA/FFAR3/IL33/FFAR2	13	BP
GO:0035306	positive regulation of dephosphorylation	13/1530	55/17910	0.000590619	0.00558716	0.00449205	PTPRC/PPP1R16B/FCRL3/MEF2C/PLEK/LILRB2/CD300A/CD33/DLC1/IFNG/ADORA1/PPP1R14D/AGTR2	13	BP
GO:0033077	T cell differentiation in thymus	15/1530	69/17910	0.00060168	0.00568444	0.00457026	PTPRC/CD3E/DOCK2/CD74/CD28/TESPA1/CD3D/CCR7/FOXP3/CCR6/B2M/ZAP70/IL7R/VNN1/WNT1	15	BP
GO:0001810	regulation of type I hypersensitivity	3/1530	3/17910	0.000622312	0.00576013	0.00463112	BTK/FCGR2B/FCER1G	3	BP
GO:0002503	peptide antigen assembly with MHC class II protein complex	3/1530	3/17910	0.000622312	0.00576013	0.00463112	HLA-DMB/HLA-DMA/HLA-DRA	3	BP
GO:0002581	negative regulation of antigen processing and presentation of peptide or polysaccharide antigen via MHC class II	3/1530	3/17910	0.000622312	0.00576013	0.00463112	HLA-DOA/HLA-DOB/THBS1	3	BP
GO:0014054	positive regulation of gamma-aminobutyric acid secretion	3/1530	3/17910	0.000622312	0.00576013	0.00463112	NTSR1/P2RX7/SLC6A1	3	BP
GO:0016068	type I hypersensitivity	3/1530	3/17910	0.000622312	0.00576013	0.00463112	BTK/FCGR2B/FCER1G	3	BP
GO:0030450	regulation of complement activation, classical pathway	3/1530	3/17910	0.000622312	0.00576013	0.00463112	CR1/C4BPA/C4BPB	3	BP
GO:0030886	negative regulation of myeloid dendritic cell activation	3/1530	3/17910	0.000622312	0.00576013	0.00463112	HAVCR2/IL10/TSPAN32	3	BP
GO:0045959	negative regulation of complement activation, classical pathway	3/1530	3/17910	0.000622312	0.00576013	0.00463112	CR1/C4BPA/C4BPB	3	BP
GO:0046013	regulation of T cell homeostatic proliferation	3/1530	3/17910	0.000622312	0.00576013	0.00463112	IL2RA/IL2/LMO1	3	BP
GO:0090634	microglial cell mediated cytotoxicity	3/1530	3/17910	0.000622312	0.00576013	0.00463112	TYROBP/ITGAM/STAP1	3	BP
GO:0150062	complement-mediated synapse pruning	3/1530	3/17910	0.000622312	0.00576013	0.00463112	C1QA/ITGAM/C3	3	BP
GO:0150064	vertebrate eye-specific patterning	3/1530	3/17910	0.000622312	0.00576013	0.00463112	C1QA/ITGAM/C3	3	BP
GO:1904149	regulation of microglial cell mediated cytotoxicity	3/1530	3/17910	0.000622312	0.00576013	0.00463112	TYROBP/ITGAM/STAP1	3	BP
GO:1904151	positive regulation of microglial cell mediated cytotoxicity	3/1530	3/17910	0.000622312	0.00576013	0.00463112	TYROBP/ITGAM/STAP1	3	BP
GO:2000547	regulation of dendritic cell dendrite assembly	3/1530	3/17910	0.000622312	0.00576013	0.00463112	CCR7/CCL21/CCL19	3	BP
GO:2001183	negative regulation of interleukin-12 secretion	3/1530	3/17910	0.000622312	0.00576013	0.00463112	LILRB1/TLR8/LILRA5	3	BP
GO:0070588	calcium ion transmembrane transport	42/1530	293/17910	0.000623501	0.00576384	0.0046341	PTPRC/CORO1A/PIK3CG/CCR5/CD19/CCR7/LCK/TRPV2/CCL21/CXCL9/FASLG/ANXA6/CCL19/REM1/CCL3/P2RY12/NTSR1/RAMP3/P2RX7/HTR2B/CXCL10/CATSPER1/CLIC2/RRAD/PKD2L1/BHLHA15/ADRA2A/APLNR/CXCL11/TRPA1/STAC2/NPPA/CACNG6/IL13/ATP2B3/CACNA1B/TRPC5/CHRNA9/CRHR1/TRPM8/F2/JPH3	42	BP
GO:0071396	cellular response to lipid	72/1530	575/17910	0.000637069	0.00588181	0.00472895	IRF8/CD180/TNFRSF1B/PTPN22/HAVCR2/LILRB1/CCR5/LY86/MEF2C/NUGGC/LILRB2/KMO/CD6/NLRP3/LILRA2/FLT3/CD14/CCL5/GNG2/MRC1/TCF21/KCNMB1/TLR4/AQP1/PTGER2/HAMP/CCL3/AICDA/NR4A3/STAP1/LY96/RAMP3/CX3CR1/TNFSF4/IL12B/ZNF366/PTAFR/ICAM1/IL10/CXCL10/KLRC4-KLRK1/PTGDR/FAM107A/EDNRB/LTF/PGR/CYP27B1/CCL2/NTRK3/OR51E2/LBP/WNT2/TNIP3/LMO3/CTSG/APOB/PCK1/ANKRD1/CASR/FFAR3/PTGFR/SSTR3/CFTR/AGTR2/FFAR2/PADI2/RORC/ACOD…	72	BP
GO:0001894	tissue homeostasis	33/1530	214/17910	0.000646169	0.00594384	0.00477882	SASH3/CCR2/CORO1A/JCHAIN/LYZ/CSF1R/INPP5D/IGKC/IGHA1/B2M/IGHA2/LDB2/S1PR1/TLR4/IGHG3/TMEM119/ADGRF5/P2RX7/GPR55/LTF/CLDN18/SFTPD/NAPSA/PRR4/PIGR/DCSTAMP/TF/PIP/RP1/CYTL1/ESRRB/RBP4/USH1C	33	BP
GO:0055090	acylglycerol homeostasis	10/1530	36/17910	0.000646709	0.00594384	0.00477882	APOA1/APOE/APOC2/CETP/GPIHBP1/MLXIPL/ADORA1/LIPC/APOA5/ANGPTL3	10	BP
GO:0070328	triglyceride homeostasis	10/1530	36/17910	0.000646709	0.00594384	0.00477882	APOA1/APOE/APOC2/CETP/GPIHBP1/MLXIPL/ADORA1/LIPC/APOA5/ANGPTL3	10	BP
GO:0032743	positive regulation of interleukin-2 production	9/1530	30/17910	0.000647857	0.00594384	0.00477882	SASH3/PTPRC/CCR2/CD3E/CD4/CD28/IRF4/CD86/CD80	9	BP
GO:0034694	response to prostaglandin	9/1530	30/17910	0.000647857	0.00594384	0.00477882	CCR7/GNG2/CCL21/PTGER2/CCL19/TNFSF4/PTGDR/APOB/PTGFR	9	BP
GO:0001991	regulation of systemic arterial blood pressure by circulatory renin-angiotensin	7/1530	19/17910	0.000657484	0.00601705	0.00483768	GJA5/CPA3/OR51E2/CTSG/SUCNR1/CMA1/AGTR2	7	BP
GO:0019370	leukotriene biosynthetic process	7/1530	19/17910	0.000657484	0.00601705	0.00483768	ALOX5AP/GGTA1P/ALOX5/PLA2G5/PLA2G1B/GGTLC1/GGTLC2	7	BP
GO:0030195	negative regulation of blood coagulation	12/1530	49/17910	0.000675867	0.00617754	0.00496672	SERPING1/APOE/CPB2/THBS1/PDGFRA/C1QTNF1/FGB/FGG/FGA/APOH/F11/F2	12	BP
GO:0002740	negative regulation of cytokine secretion involved in immune response	4/1530	6/17910	0.000691316	0.00626387	0.00503613	LILRB1/APOA1/APOA2/IL10	4	BP
GO:0002885	positive regulation of hypersensitivity	4/1530	6/17910	0.000691316	0.00626387	0.00503613	BTK/FCER1G/CCR7/C3	4	BP
GO:0002924	negative regulation of humoral immune response mediated by circulating immunoglobulin	4/1530	6/17910	0.000691316	0.00626387	0.00503613	FCGR2B/CR1/C4BPA/C4BPB	4	BP
GO:0032687	negative regulation of interferon-alpha production	4/1530	6/17910	0.000691316	0.00626387	0.00503613	HAVCR2/LILRA4/NLRC3/IL10	4	BP
GO:0098700	neurotransmitter loading into synaptic vesicle	4/1530	6/17910	0.000691316	0.00626387	0.00503613	TH/SLC18A2/DDC/SLC17A8	4	BP
GO:2000503	positive regulation of natural killer cell chemotaxis	4/1530	6/17910	0.000691316	0.00626387	0.00503613	CCL4/CCL5/CCL3/CCL7	4	BP
GO:2001199	negative regulation of dendritic cell differentiation	4/1530	6/17910	0.000691316	0.00626387	0.00503613	LILRB1/FCGR2B/TMEM176B/TMEM176A	4	BP
GO:0031589	cell-substrate adhesion	45/1530	322/17910	0.00070579	0.00638709	0.00513519	CD3E/ITGAL/CORO1A/PECAM1/ITGB2/FERMT3/CD96/CCR7/CASS4/MYO1G/ITGB7/SPOCK2/APOA1/PARVG/PREX1/ACVRL1/SIGLEC1/ABI3BP/CCL21/LYVE1/ITGA8/VCAM1/CCL25/GBP1/DLC1/TEK/FAM107A/THBS1/NDNF/ECM2/FBLN5/CCDC80/GREM1/COL8A1/CCN1/FGB/MMP12/FN1/FGG/FGA/TNN/WNT1/CEACAM6/ANGPTL3/VWC2	45	BP
GO:0046427	positive regulation of JAK-STAT cascade	17/1530	85/17910	0.000744244	0.00672675	0.00540827	IL10RA/PECAM1/CSF1R/CD300A/FLT3/CYP1B1/CCL5/IL21/IL12B/OSM/IL10/IFNG/IL26/IL2/IL13/GH1/F2	17	BP
GO:0022617	extracellular matrix disassembly	16/1530	78/17910	0.000789673	0.00706177	0.00567763	CTSS/A2M/ETS1/LCP1/MMP19/DPP4/TPSAB1/CTSG/CMA1/MMP12/MMP7/ELANE/MMP8/KLK2/PRSS1/PRSS2	16	BP
GO:0002645	positive regulation of tolerance induction	5/1530	10/17910	0.000790013	0.00706177	0.00567763	CD3E/LILRB2/FOXP3/IRAK3/IDO1	5	BP
GO:0002713	negative regulation of B cell mediated immunity	5/1530	10/17910	0.000790013	0.00706177	0.00567763	FCGR2B/CR1/FOXP3/C4BPA/C4BPB	5	BP
GO:0002887	negative regulation of myeloid leukocyte mediated immunity	5/1530	10/17910	0.000790013	0.00706177	0.00567763	CCR2/FCGR2B/CD84/CD300A/IL13RA2	5	BP
GO:0002890	negative regulation of immunoglobulin mediated immune response	5/1530	10/17910	0.000790013	0.00706177	0.00567763	FCGR2B/CR1/FOXP3/C4BPA/C4BPB	5	BP
GO:0032621	interleukin-18 production	5/1530	10/17910	0.000790013	0.00706177	0.00567763	CD84/NLRP3/NLRP12/GBP5/IL10	5	BP
GO:0034447	very-low-density lipoprotein particle clearance	5/1530	10/17910	0.000790013	0.00706177	0.00567763	APOC1/APOE/APOC2/APOBR/APOB	5	BP
GO:0045625	regulation of T-helper 1 cell differentiation	5/1530	10/17910	0.000790013	0.00706177	0.00567763	CD80/JAK3/CCL19/TNFSF4/IL27	5	BP
GO:0061140	lung secretory cell differentiation	5/1530	10/17910	0.000790013	0.00706177	0.00567763	GATA6/SPDEF/NKX2-1/IL13/FGF10	5	BP
GO:2000482	regulation of interleukin-8 secretion	8/1530	25/17910	0.000802447	0.00716414	0.00575994	CD2/PTPN22/FCN1/CD244/CD14/SSC5D/C5AR2/FFAR2	8	BP
GO:0071682	endocytic vesicle lumen	7/1603	20/18675	0.000964952	0.00724222	0.0059982	APOA1/APOE/LTF/GNLY/APOB/SAA1/HP	7	CC
GO:0046006	regulation of activated T cell proliferation	10/1530	37/17910	0.00081917	0.00730436	0.00587267	IL12RB1/IL2RA/FOXP3/TMIGD2/IL12B/PDCD1LG2/AGER/IL2/IGF2/CLC	10	BP
GO:0002478	antigen processing and presentation of exogenous peptide antigen	28/1530	174/17910	0.000820153	0.00730436	0.00587267	NCF4/CD74/HLA-DMB/HLA-DPB1/CTSS/HLA-DPA1/HLA-DMA/HLA-DRA/CYBB/HLA-DRB1/NCF1/HLA-DOA/FCGR2B/HLA-DQA1/FCGR1A/HLA-DRB5/FCGR1B/B2M/HLA-DQB1/CLEC4A/HLA-DOB/LAG3/HLA-DQB2/HLA-DQA2/HLA-B/PSMB9/CTSE/KIF5A	28	BP
GO:0051952	regulation of amine transport	15/1530	71/17910	0.000825902	0.0073466	0.00590664	KMO/CHGA/P2RY12/CHRNA6/NTSR1/P2RX7/ADRA2A/CXCL12/ADORA1/SLC6A1/FFAR3/AGTR2/CHRNB2/KCNA2/FGF20	15	BP
GO:0005164	tumor necrosis factor receptor binding	9/1397	30/16967	0.000493884	0.00743359	0.00632519	CD40LG/TNFSF13B/TNFSF8/LTA/FASLG/TNFSF4/TNFSF14/LTB/CD70	9	MF
GO:0002675	positive regulation of acute inflammatory response	9/1530	31/17910	0.000844399	0.00749288	0.00602425	BTK/PIK3CG/FCER1G/CCR7/C3/OSM/FFAR3/CREB3L3/FFAR2	9	BP
GO:0002724	regulation of T cell cytokine production	9/1530	31/17910	0.000844399	0.00749288	0.00602425	SASH3/CCR2/TNFRSF1B/FOXP3/NLRP3/TBX21/B2M/TNFSF4/CLC	9	BP
GO:0035586	purinergic receptor activity	7/1397	19/16967	0.000525264	0.00751738	0.00639648	P2RY10/P2RY8/P2RX1/P2RY12/P2RX7/ADORA1/P2RX3	7	MF
GO:0001847	opsonin receptor activity	3/1397	3/16967	0.00055708	0.00751738	0.00639648	CR1/CD14/C5AR1	3	MF
GO:0004911	interleukin-2 receptor activity	3/1397	3/16967	0.00055708	0.00751738	0.00639648	IL2RG/IL2RA/IL2RB	3	MF
GO:0005111	type 2 fibroblast growth factor receptor binding	3/1397	3/16967	0.00055708	0.00751738	0.00639648	FGF18/FGF17/FGF10	3	MF
GO:0015204	urea transmembrane transporter activity	3/1397	3/16967	0.00055708	0.00751738	0.00639648	AQP9/SLC14A2/SLC14A1	3	MF
GO:0019862	IgA binding	3/1397	3/16967	0.00055708	0.00751738	0.00639648	JCHAIN/FCAR/AMBP	3	MF
GO:0030369	ICAM-3 receptor activity	3/1397	3/16967	0.00055708	0.00751738	0.00639648	ITGAL/ITGB2/CLEC4M	3	MF
GO:0031735	CCR10 chemokine receptor binding	3/1397	3/16967	0.00055708	0.00751738	0.00639648	CCL19/CCL25/CXCL13	3	MF
GO:0060230	lipoprotein lipase activator activity	3/1397	3/16967	0.00055708	0.00751738	0.00639648	APOC2/APOA5/APOH	3	MF
GO:0008061	chitin binding	4/1397	6/16967	0.000599526	0.00790835	0.00672915	CHI3L2/CHIT1/CHI3L1/FIBCD1	4	MF
GO:0023024	MHC class I protein complex binding	4/1397	6/16967	0.000599526	0.00790835	0.00672915	CD8A/KLRD1/KLRC1/KLRC2	4	MF
GO:0098655	cation transmembrane transport	87/1530	730/17910	0.000898246	0.00796103	0.00640063	PTPRC/CCR2/CORO1A/CTSS/PIK3CG/CCR5/MEF2C/P2RX1/CD19/CCR7/LCK/GLRX/TRPV2/TREM2/SLC12A3/KCNMB1/CCL21/SLC15A3/AQP1/ATP2A3/CXCL9/FASLG/ANXA6/SLC39A8/CCL19/REM1/CCL3/P2RY12/NTSR1/RAMP3/P2RX7/HTR2B/CXCL10/KEL/CATSPER1/CLIC2/RRAD/IFNG/PKD2L1/ATP6V0D2/LRRC55/ATP4B/BHLHA15/FXYD2/SLC24A4/KCNE1/ADRA2A/APLNR/CCL2/CXCL11/RASGRF1/SLC34A2/SLC30A3/C15orf48/KCNJ5/TF/TRPA1/P2RX3/STAC2/NPPA/KCNQ3/CACNG6/IL13/LRRC38…	87	BP
GO:0097696	STAT cascade	25/1530	150/17910	0.00090946	0.00805065	0.00647269	PTPRC/IL10RA/CCR2/PECAM1/CSF1R/CD300A/FLT3/CYP1B1/STAT4/CCL5/JAK3/IL21/IL12B/OSM/IL10/IL7R/CRLF2/IFNG/CCL2/IL26/IL22RA2/IL2/IL13/GH1/F2	25	BP
GO:0050818	regulation of coagulation	16/1530	79/17910	0.000913084	0.00807295	0.00649061	PLEK/SELP/SERPING1/APOE/TLR4/CPB2/THBS1/PDGFRA/C1QTNF1/SERPINC1/FGB/FGG/FGA/APOH/F11/F2	16	BP
GO:0101002	ficolin-1-rich granule	29/1603	185/18675	0.00110684	0.00822057	0.00680851	GMFG/NCKAP1L/CTSS/DOK3/MNDA/TBC1D10C/BIN2/FCER1G/FGL2/ITGB2/LILRB2/CR1/FPR1/FCN1/CD300A/ITGAX/CLEC4D/HK3/SIGLEC5/ALOX5/SIGLEC14/CD93/FPR2/FCAR/CRISPLD2/ADGRE3/SERPINA1/CLEC4C/TNFAIP6	29	CC
GO:0033630	positive regulation of cell adhesion mediated by integrin	7/1530	20/17910	0.000937421	0.0082781	0.00665556	NCKAP1L/CD3E/CCL5/CCL21/P2RY12/SFRP2/CXCL13	7	BP
GO:0030260	entry into host cell	23/1530	134/17910	0.000949683	0.00834601	0.00671015	SELPLG/SLAMF1/CD4/CD74/CCR5/CD86/CR1/FCN1/CD80/ITGB7/CR2/GPR15/MRC1/CXCR4/FCN3/ICAM1/TNFRSF4/CD209/CLDN6/DPP4/CLEC5A/CLEC4M/TMPRSS2	23	BP
GO:0044409	entry into host	23/1530	134/17910	0.000949683	0.00834601	0.00671015	SELPLG/SLAMF1/CD4/CD74/CCR5/CD86/CR1/FCN1/CD80/ITGB7/CR2/GPR15/MRC1/CXCR4/FCN3/ICAM1/TNFRSF4/CD209/CLDN6/DPP4/CLEC5A/CLEC4M/TMPRSS2	23	BP
GO:0051806	entry into cell of other organism involved in symbiotic interaction	23/1530	134/17910	0.000949683	0.00834601	0.00671015	SELPLG/SLAMF1/CD4/CD74/CCR5/CD86/CR1/FCN1/CD80/ITGB7/CR2/GPR15/MRC1/CXCR4/FCN3/ICAM1/TNFRSF4/CD209/CLDN6/DPP4/CLEC5A/CLEC4M/TMPRSS2	23	BP
GO:0051828	entry into other organism involved in symbiotic interaction	23/1530	134/17910	0.000949683	0.00834601	0.00671015	SELPLG/SLAMF1/CD4/CD74/CCR5/CD86/CR1/FCN1/CD80/ITGB7/CR2/GPR15/MRC1/CXCR4/FCN3/ICAM1/TNFRSF4/CD209/CLDN6/DPP4/CLEC5A/CLEC4M/TMPRSS2	23	BP
GO:0010811	positive regulation of cell-substrate adhesion	20/1530	110/17910	0.000955547	0.00838745	0.00674347	CD3E/CCR7/CASS4/SPOCK2/APOA1/PREX1/ABI3BP/CCL21/CCL25/TEK/NDNF/CCDC80/COL8A1/CCN1/FGB/FN1/FGG/FGA/CEACAM6/VWC2	20	BP
GO:0045177	apical part of cell	49/1603	365/18675	0.00115184	0.0084666	0.00701227	C5AR1/SLC12A3/AQP1/HAMP/ITGA8/VCAM1/ADGRF5/CLIC5/GPIHBP1/CD300LG/RIPOR2/TEK/UPK1A/SLC26A4/DPP4/ATP6V0D2/AGER/OTOA/SLC2A5/KCNE1/ABCB1/LRP2/SLC34A2/UPK3A/ACY3/ZMYND10/SLC5A8/FAT4/CRB2/C5AR2/TF/OTOG/CASR/FOLR1/CYP4F2/KL/FN1/SLC14A2/CFTR/ECRG4/KCNK2/KISS1/ENPP3/SLC9A3/CA4/USH1C/CEACAM6/TMEM114/CEACAM20	49	CC
GO:0048869	cellular developmental process	399/1530	4088/17910	0.000970613	0.00850947	0.00684157	EVI2B/ARHGAP15/BTK/SASH3/CD53/SLAMF6/PTPRC/CCR4/CD27/NCKAP1L/CCR2/IRF8/RHOH/CD3E/DOCK2/CD4/CD74/TNFRSF1B/CD2/CD28/GPR183/CD40LG/IL12RB1/CORO1A/TESPA1/PPP1R16B/PTPN22/OTP/LILRB1/CD3D/FCRL3/MEF2C/SPI1/TPH1/MS4A1/IKZF1/HLA-DOA/TYROBP/FCGR2B/SPN/CD79A/GPR18/PLEK/IRF4/RASSF2/FGD2/FCER1G/FLI1/C1QA/SLAMF8/PECAM1/ITGB2/LTA/CD86/FERMT3/LST1/MEI1/IL2RA/LILRB2/NFAM1/LILRB4/LY9/GPR171/DOK2/FGR/C1QC/CCR1/CD19…	399	BP
GO:0002693	positive regulation of cellular extravasation	6/1530	15/17910	0.000979471	0.00854609	0.00687102	CCR2/PTAFR/ICAM1/RIPOR2/AGER/ELANE	6	BP
GO:0010759	positive regulation of macrophage chemotaxis	6/1530	15/17910	0.000979471	0.00854609	0.00687102	C3AR1/CMKLR1/C5AR1/CCL5/RARRES2/THBS1	6	BP
GO:0010819	regulation of T cell chemotaxis	6/1530	15/17910	0.000979471	0.00854609	0.00687102	CCR2/CCL5/CCL21/CXCL10/TNFSF14/CXCL13	6	BP
GO:0044406	adhesion of symbiont to host	6/1530	15/17910	0.000979471	0.00854609	0.00687102	ICAM1/CD209/LTF/SFTPD/CLEC4M/BPIFA1	6	BP
GO:0019884	antigen processing and presentation of exogenous antigen	28/1530	176/17910	0.000983442	0.0085705	0.00689064	NCF4/CD74/HLA-DMB/HLA-DPB1/CTSS/HLA-DPA1/HLA-DMA/HLA-DRA/CYBB/HLA-DRB1/NCF1/HLA-DOA/FCGR2B/HLA-DQA1/FCGR1A/HLA-DRB5/FCGR1B/B2M/HLA-DQB1/CLEC4A/HLA-DOB/LAG3/HLA-DQB2/HLA-DQA2/HLA-B/PSMB9/CTSE/KIF5A	28	BP
GO:0030662	coated vesicle membrane	27/1603	169/18675	0.00120946	0.00879945	0.00728795	CD4/CD74/HLA-DPB1/HLA-DPA1/HLA-DRA/CD3D/HLA-DRB1/HLA-DQA1/FCGR1A/HLA-DRB5/FCGR1B/B2M/HLA-DQB1/CD3G/APOE/HLA-DQB2/HLA-DQA2/HLA-B/IL7R/SLC18A2/LRP2/APOB/TF/FOLR1/NRGN/CFTR/SLC18A1	27	CC
GO:0032647	regulation of interferon-alpha production	8/1530	26/17910	0.00107311	0.00932971	0.00750104	HAVCR2/TLR7/TLR8/LILRA4/NLRC3/TLR4/IL10/MMP12	8	BP
GO:0034114	regulation of heterotypic cell-cell adhesion	8/1530	26/17910	0.00107311	0.00932971	0.00750104	LCK/APOA1/IL10/AGER/FGB/FGG/FGA/CEACAM6	8	BP
GO:0034767	positive regulation of ion transmembrane transport	25/1530	152/17910	0.00110564	0.0096011	0.00771924	CCR2/CTSS/CD19/GLRX/TREM2/KCNMB1/CXCL9/NTSR1/RAMP3/P2RX7/PTAFR/CXCL10/IFNG/LRRC55/KCNE1/APLNR/CCL2/ABCB1/CXCL11/STAC2/NPPA/CFTR/IL13/LRRC38/F2	25	BP
GO:0042827	platelet dense granule	7/1603	21/18675	0.00134105	0.00965826	0.00799924	SELP/CTSW/RARRES2/CLEC3B/ITIH3/SERPINA4/APOH	7	CC
GO:0001895	retina homeostasis	15/1530	73/17910	0.00111716	0.0096896	0.00779039	JCHAIN/LYZ/IGKC/IGHA1/B2M/IGHA2/IGHG3/LTF/PRR4/PIGR/TF/PIP/RP1/ESRRB/USH1C	15	BP
GO:0090066	regulation of anatomical structure size	57/1530	442/17910	0.00112959	0.00978572	0.00786767	WAS/NCKAP1L/CORO1A/PLEK/P2RX1/CCR7/TRPV2/ARHGAP18/PREX1/VAV1/APOE/KCNMB1/CCL21/AQP1/CHGA/GJA5/P2RX7/PTAFR/ICAM1/HTR2B/KEL/ACTA2/LMOD1/IL7R/NPR1/EDNRB/HNF1B/IQGAP2/ADRA2A/LRRK2/PLXNA4/NTRK3/CNTN2/HRH2/CXCL12/FGB/ADORA1/AQP4/CASR/COMP/MAPT/NPPA/FN1/CCL24/UTS2/AGTR2/FGG/NKX6-1/FGA/ASIC2/TACR1/SCTR/ADD2/TRPC5/USH1C/ADRA1A/NEFL	57	BP
GO:1903305	regulation of regulated secretory pathway	23/1530	136/17910	0.00116836	0.0101096	0.00812811	CCR2/FCGR2B/CD84/FCER1G/ITGB2/P2RX1/FGR/CD300A/PRKCB/ITGAM/CHRNA6/PRAM1/PTAFR/ADRA2A/LRRK2/IL13RA2/NPPA/DOC2A/IL13/CDK5R2/CHRNB2/ADRA1A/RIMS4	23	BP
GO:0001614	purinergic nucleotide receptor activity	6/1397	15/16967	0.0008047	0.0101583	0.00864358	P2RY10/P2RY8/P2RX1/P2RY12/P2RX7/P2RX3	6	MF
GO:0001846	opsonin binding	6/1397	15/16967	0.0008047	0.0101583	0.00864358	ITGB2/CR1/VSIG4/ITGAM/CD93/C4A	6	MF
GO:0005537	mannose binding	6/1397	15/16967	0.0008047	0.0101583	0.00864358	CLEC6A/CLEC4A/CLEC17A/MRC1/CD209/CLEC4M	6	MF
GO:0055102	lipase inhibitor activity	6/1397	15/16967	0.0008047	0.0101583	0.00864358	APOA1/APOC1/APOC2/APOA2/ANGPTL3/SCGB1A1	6	MF
GO:0002720	positive regulation of cytokine production involved in immune response	12/1530	52/17910	0.00119036	0.0102756	0.00826154	SASH3/CD74/LILRB1/FCER1G/NLRP3/B2M/TLR4/NR4A3/TNFSF4/KIR2DL4/FFAR3/FFAR2	12	BP
GO:0003341	cilium movement	12/1530	52/17910	0.00119036	0.0102756	0.00826154	CFAP54/CFAP221/DNAAF1/CFAP73/NME5/PIH1D3/DNAI2/ROPN1L/RSPH4A/CFAP43/DNAI1/HYDIN	12	BP
GO:2000351	regulation of endothelial cell apoptotic process	13/1530	59/17910	0.00119554	0.0103082	0.00828775	CD40LG/ECSCR/SCG2/FASLG/ICAM1/TEK/THBS1/NDNF/CCL2/FGB/FGG/IL13/FGA	13	BP
GO:0001505	regulation of neurotransmitter levels	44/1530	321/17910	0.00119732	0.0103114	0.0082903	MEF2C/AIF1/TPH1/ITGB2/P2RX1/KMO/PRKCB/CYP1B1/TLR4/KLF2/CHRNA6/HNMT/NTSR1/P2RX7/CX3CR1/ICAM1/IL10/SDS/KLRC4-KLRK1/SLC1A7/IFNG/DPYD/PTGIS/TH/LRRK2/SLC18A2/UNC13A/HDC/BAAT/KCNJ10/AGTR2/DOC2A/TDH/SLC22A3/RPH3A/MMP8/CACNA1B/CHRNB2/DDC/CADPS/ENPP6/SLC18A1/ADRA1A/RIMS4	44	BP
GO:0032755	positive regulation of interleukin-6 production	16/1530	81/17910	0.00120949	0.0104039	0.00836467	AIF1/TYROBP/FCER1G/TLR8/LILRB2/LILRA2/LILRA5/TLR4/P2RX7/TNFSF4/PTAFR/AGER/LBP/IL33/MMP8/PAEP	16	BP
GO:0017157	regulation of exocytosis	29/1530	187/17910	0.00121728	0.0104586	0.00840864	CCR2/FCGR2B/CD84/FCER1G/ITGB2/P2RX1/FGR/CD300A/PRKCB/ITGAM/CHRNA6/PRAM1/PTAFR/IFNG/ADRA2A/LRRK2/FGB/IL13RA2/NPPA/CFTR/DOC2A/FGG/IL13/CDK5R2/FGA/CHRNB2/ADRA1A/RIMS4/CPLX2	29	BP
GO:0034765	regulation of ion transmembrane transport	58/1530	453/17910	0.00121977	0.0104676	0.00841593	CCR2/CORO1A/CTSS/PIK3CG/CYBB/MEF2C/CD19/GLRX/KCNA3/TREM2/KCNMB1/KCNH6/CXCL9/REM1/NTSR1/CLIC5/RAMP3/GJA5/P2RX7/PTAFR/CXCL10/KEL/SCN7A/CATSPER1/CLIC2/RRAD/IFNG/THBS1/LRRC55/KCNE1/ADRA2A/APLNR/CCL2/ABCB1/CXCL11/RASGRF1/KCNJ5/KCNK5/STAC2/KCNJ10/NPPA/KCNQ3/CFTR/CACNG6/IL13/LRRC38/ASIC2/GRIA2/CACNA1B/BPIFA1/KCNA4/KCNA2/HCN4/KCNQ2/CRHR1/F2/JPH3/NEFL	58	BP
GO:0030154	cell differentiation	383/1530	3923/17910	0.00125308	0.0107409	0.00863561	EVI2B/BTK/SASH3/CD53/SLAMF6/PTPRC/CCR4/CD27/NCKAP1L/CCR2/IRF8/RHOH/CD3E/DOCK2/CD4/CD74/TNFRSF1B/CD2/CD28/GPR183/CD40LG/IL12RB1/TESPA1/PPP1R16B/PTPN22/OTP/LILRB1/CD3D/FCRL3/MEF2C/SPI1/TPH1/MS4A1/IKZF1/HLA-DOA/TYROBP/FCGR2B/SPN/CD79A/GPR18/PLEK/IRF4/RASSF2/FCER1G/FLI1/C1QA/SLAMF8/PECAM1/ITGB2/LTA/CD86/FERMT3/LST1/MEI1/IL2RA/LILRB2/NFAM1/LILRB4/LY9/GPR171/DOK2/C1QC/CCR1/CD19/CCR7/CR1/CSF1R/CMKLR1/AK…	383	BP
GO:0005579	membrane attack complex	4/1603	7/18675	0.00153142	0.010919	0.00904344	C7/C8B/C8A/C6	4	CC
GO:0050433	regulation of catecholamine secretion	10/1530	39/17910	0.00127767	0.0109388	0.00879478	CHGA/P2RY12/CHRNA6/ADRA2A/CXCL12/FFAR3/AGTR2/CHRNB2/KCNA2/FGF20	10	BP
GO:0033674	positive regulation of kinase activity	67/1530	541/17910	0.00128686	0.0110046	0.00884764	PTPRC/NCKAP1L/CD4/CD74/LCP2/CD40LG/PIK3CG/NCF1/RASSF2/FGD2/PIK3R5/FGR/CD19/CCR7/CSF1R/FCGR1A/PIK3R6/CASS4/FPR1/CD300A/FLT3/ZEB2/C5AR1/CCL5/LILRA5/PDE6G/CXCR4/TLR4/CCL21/ARRB1/CCL19/FPR2/AGAP2/P2RY12/STAP1/P2RX7/IL12B/TCL1A/BIRC7/HTR2B/TEK/IFNG/THBS1/CHI3L1/AGER/LTF/PDGFRA/PLA2G1B/GREM1/ADRA2A/LRRK2/CCN1/NTRK3/ADORA1/IL2/MAPT/PIFO/FGF18/CDK5R2/ELANE/EPHA8/GH1/SAA1/FGF10/ADRA1A/F2/IGF2	67	BP
GO:0003094	glomerular filtration	7/1530	21/17910	0.00130329	0.0111061	0.00892924	JCHAIN/IGKV3-20/IGHA1/IGHA2/ADGRF5/GJA5/ADORA1	7	BP
GO:0032674	regulation of interleukin-5 production	7/1530	21/17910	0.00130329	0.0111061	0.00892924	FOXP3/NLRP3/IL5RA/IL1RL1/CRLF2/IL33/SCGB1A1	7	BP
GO:1903010	regulation of bone development	7/1530	21/17910	0.00130329	0.0111061	0.00892924	LILRB1/TYROBP/TMEM119/LTF/GREM1/CLDN18/FBN1	7	BP
GO:1904892	regulation of STAT cascade	22/1530	129/17910	0.00132142	0.0112475	0.00904291	PTPRC/IL10RA/PECAM1/CSF1R/CD300A/FLT3/CYP1B1/CCL5/JAK3/IL21/IL12B/OSM/IL10/IL7R/CRLF2/IFNG/IL26/IL22RA2/IL2/IL13/GH1/F2	22	BP
GO:1904018	positive regulation of vasculature development	34/1530	232/17910	0.00134004	0.0113095	0.00909282	PPP1R16B/CYBB/ITGB2/C3AR1/PIK3R6/PRKCB/ITGAX/C5AR1/CYP1B1/ACVRL1/CXCR4/TMIGD2/C3/ETS1/AQP1/RHOJ/CDH5/CX3CR1/IL10/TEK/GATA6/THBS1/CHI3L1/PTGIS/GREM1/APLNR/SFRP2/CMA1/CCL24/FGF18/ASB4/C6/ANGPTL3/GATA4	34	BP
GO:0001867	complement activation, lectin pathway	5/1530	11/17910	0.00134669	0.0113095	0.00909282	FCN1/A2M/SERPING1/FCN3/COLEC10	5	BP
GO:0033632	regulation of cell-cell adhesion mediated by integrin	5/1530	11/17910	0.00134669	0.0113095	0.00909282	CD3E/FERMT3/CCL5/DPP4/CXCL13	5	BP
GO:0033700	phospholipid efflux	5/1530	11/17910	0.00134669	0.0113095	0.00909282	APOA1/APOC1/APOE/APOC2/APOA2	5	BP
GO:0045059	positive thymic T cell selection	5/1530	11/17910	0.00134669	0.0113095	0.00909282	PTPRC/DOCK2/CD74/CD3D/ZAP70	5	BP
GO:0050930	induction of positive chemotaxis	5/1530	11/17910	0.00134669	0.0113095	0.00909282	IL16/SCG2/AGER/VEGFD/FGF10	5	BP
GO:0051024	positive regulation of immunoglobulin secretion	5/1530	11/17910	0.00134669	0.0113095	0.00909282	TNFSF4/TNFRSF4/IL2/IL33/RBP4	5	BP
GO:0072610	interleukin-12 secretion	5/1530	11/17910	0.00134669	0.0113095	0.00909282	LILRB1/TLR8/CCR7/LILRA5/CCL19	5	BP
GO:0097048	dendritic cell apoptotic process	5/1530	11/17910	0.00134669	0.0113095	0.00909282	LILRB1/CCR7/CCL21/CCL19/CXCL12	5	BP
GO:2000668	regulation of dendritic cell apoptotic process	5/1530	11/17910	0.00134669	0.0113095	0.00909282	LILRB1/CCR7/CCL21/CCL19/CXCL12	5	BP
GO:2001204	regulation of osteoclast development	5/1530	11/17910	0.00134669	0.0113095	0.00909282	LILRB1/TYROBP/LTF/CLDN18/FBN1	5	BP
GO:0048872	homeostasis of number of cells	35/1530	241/17910	0.00134884	0.0113095	0.00909282	SASH3/CCR4/NCKAP1L/CCR2/CD74/GPR183/CORO1A/TNFSF13B/MEF2C/SPI1/IKZF1/GPR174/RASSF2/TNFRSF17/FCER1G/IL2RA/CCR7/FOXP3/INPP5D/DOCK10/SIT1/FLT3/B2M/JAK3/ETS1/KLF2/TSC22D3/ADGRF5/P2RX7/IL7R/TNFSF14/SLC46A2/IL2/RHEX/LMO1	35	BP
GO:0051896	regulation of protein kinase B signaling	35/1530	241/17910	0.00134884	0.0113095	0.00909282	CD28/PIK3CG/ICOS/CD86/PIK3R5/CD19/CCR7/TRAT1/CD80/LCK/VAV1/CCL21/CCL19/CCL3/P2RY12/RAMP3/CX3CR1/FGF7/LIN28A/OSM/TEK/BANK1/THBS1/CHI3L1/PDGFRA/C1QTNF1/IL26/KL/FGF18/FGF17/KLB/FGF10/FGF20/GATA4/IGF2	35	BP
GO:0055085	transmembrane transport	157/1530	1462/17910	0.00135186	0.0113218	0.0091027	PTPRC/CCR2/CORO1A/CTSS/PIK3CG/SLC7A7/CYBB/CCR5/ABCD2/MEF2C/P2RX1/CD19/CCR7/SLCO2B1/PRKCB/LCK/GLRX/APOA1/TRPV2/KCNA3/PRF1/FOLR2/SPNS3/ABCA6/TREM2/SLC12A3/KCNMB1/AQP9/C3/SLC35D3/CCL21/SLC15A3/KCNH6/AQP1/ATP2A3/CXCL9/FASLG/ANXA6/SLC39A8/TSC22D3/CCL19/REM1/SLC7A14/CCL3/P2RY12/NR4A3/NTSR1/CLIC5/RAMP3/GJA5/P2RX7/ATP10A/GPIHBP1/PTAFR/SLCO2A1/FLVCR2/HTR2B/CXCL10/KEL/SCN7A/CATSPER1/CLIC2/SLC26A4/SLC51B/SL…	157	BP
GO:0032418	lysosome localization	14/1530	67/17910	0.00136204	0.011394	0.00916074	BTK/PIK3CG/LAT2/MILR1/CD84/FCER1G/FGR/CD300A/CHGA/NR4A3/IL13RA2/NPPA/IL13/CPLX2	14	BP
GO:0010922	positive regulation of phosphatase activity	9/1530	33/17910	0.00138243	0.0115453	0.00928235	PTPRC/FCRL3/MEF2C/PLEK/CD300A/CD33/IFNG/PPP1R14D/AGTR2	9	BP
GO:0032757	positive regulation of interleukin-8 production	11/1530	46/17910	0.00138328	0.0115453	0.00928235	CD2/TLR7/TLR8/FCN1/CD244/CD14/TLR4/APOA2/LBP/ELANE/FFAR2	11	BP
GO:0003081	regulation of systemic arterial blood pressure by renin-angiotensin	8/1530	27/17910	0.00141198	0.0117713	0.0094641	GJA5/CPA3/OR51E2/CTSG/SUCNR1/CMA1/AGTR2/TACR1	8	BP
GO:0046456	icosanoid biosynthetic process	12/1530	53/17910	0.00142107	0.0118201	0.00950332	CD74/PTGDS/TBXAS1/ALOX5AP/GGTA1P/ALOX5/PLA2G5/HPGDS/PTGIS/PLA2G1B/GGTLC1/GGTLC2	12	BP
GO:0050819	negative regulation of coagulation	12/1530	53/17910	0.00142107	0.0118201	0.00950332	SERPING1/APOE/CPB2/THBS1/PDGFRA/C1QTNF1/FGB/FGG/FGA/APOH/F11/F2	12	BP
GO:0002830	positive regulation of type 2 immune response	6/1530	16/17910	0.00145455	0.0120849	0.00971617	CD74/CD86/NLRP3/TNFSF4/IDO1/IL33	6	BP
GO:0042136	neurotransmitter biosynthetic process	18/1530	98/17910	0.00148948	0.012361	0.0099382	AIF1/TPH1/ITGB2/CYP1B1/TLR4/KLF2/CX3CR1/ICAM1/IL10/KLRC4-KLRK1/IFNG/DPYD/PTGIS/TH/HDC/AGTR2/MMP8/DDC	18	BP
GO:0001915	negative regulation of T cell mediated cytotoxicity	4/1530	7/17910	0.00150376	0.012409	0.00997678	PTPRC/LILRB1/FCGR2B/IL7R	4	BP
GO:0002396	MHC protein complex assembly	4/1530	7/17910	0.00150376	0.012409	0.00997678	HLA-DMB/HLA-DMA/HLA-DRA/HLA-DRB1	4	BP
GO:0002606	positive regulation of dendritic cell antigen processing and presentation	4/1530	7/17910	0.00150376	0.012409	0.00997678	CD74/CCR7/CCL21/CCL19	4	BP
GO:0002666	positive regulation of T cell tolerance induction	4/1530	7/17910	0.00150376	0.012409	0.00997678	CD3E/LILRB2/FOXP3/IDO1	4	BP
GO:0043615	astrocyte cell migration	4/1530	7/17910	0.00150376	0.012409	0.00997678	CCR2/GPR183/CCL3/CCL2	4	BP
GO:0042036	negative regulation of cytokine biosynthetic process	10/1530	40/17910	0.00157501	0.0129823	0.0104377	PTPRC/LILRB1/TYROBP/FOXP3/INPP5D/LAG3/NLRP12/IL10/SFTPD/ELANE	10	BP
GO:1903524	positive regulation of blood circulation	14/1530	68/17910	0.00158279	0.0130317	0.0104774	PTGER2/CHGA/GJA5/PTAFR/ICAM1/OR51E2/HRH2/FGB/CASR/NPPA/FGG/FGA/TACR1/ADRA1A	14	BP
GO:0004620	phospholipase activity	16/1397	83/16967	0.00107382	0.0134113	0.0114116	CCR5/CCR1/PLA2G7/PLD4/ENPP2/CCL5/PLCL2/PLAAT4/PLA2G2A/PLCB2/PLA1A/PLA2G1B/CASR/PLA2G12B/LIPC/PLAAT5	16	MF
GO:0019220	regulation of phosphate metabolic process	176/1530	1671/17910	0.0016683	0.0136778	0.0109969	PTPRC/GMFG/CD27/NCKAP1L/RHOH/CD3E/SLAMF1/CD4/SCIMP/CD74/GPR183/LCP2/CD40LG/SAMSN1/PIK3CG/PPP1R16B/LAX1/PTPN22/HAVCR2/FCRL3/MEF2C/AIF1/SLA2/NCF1/FCGR2B/PLEK/TLR7/RASSF2/FGD2/SLAMF8/PECAM1/ITGB2/TLR8/PIK3R5/LILRB2/FGR/CCR1/CD19/CCR7/CSF1R/FCGR1A/PIK3R6/CASS4/FPR1/CD80/CD300A/CD244/FLT3/ZEB2/APOA1/APOC1/ENPP2/C5AR1/CCL5/CD33/LILRA5/ACVRL1/GLIPR2/TREM2/LDB2/APOE/PDE6G/PLA2G5/CXCR4/C3/PLCL2/TLR4/CCL21…	176	BP
GO:0002204	somatic recombination of immunoglobulin genes involved in immune response	11/1530	47/17910	0.00166875	0.0136778	0.0109969	PTPRC/CD28/CD40LG/FOXP3/CCR6/TBX21/BATF/AICDA/TNFSF4/IL10/IL2	11	BP
GO:0002208	somatic diversification of immunoglobulins involved in immune response	11/1530	47/17910	0.00166875	0.0136778	0.0109969	PTPRC/CD28/CD40LG/FOXP3/CCR6/TBX21/BATF/AICDA/TNFSF4/IL10/IL2	11	BP
GO:0045190	isotype switching	11/1530	47/17910	0.00166875	0.0136778	0.0109969	PTPRC/CD28/CD40LG/FOXP3/CCR6/TBX21/BATF/AICDA/TNFSF4/IL10/IL2	11	BP
GO:0051937	catecholamine transport	12/1530	54/17910	0.00168746	0.0138156	0.0111077	CHGA/P2RY12/CHRNA6/ADRA2A/SLC18A2/CXCL12/FFAR3/AGTR2/SLC22A3/CHRNB2/KCNA2/FGF20	12	BP
GO:0005771	multivesicular body	10/1603	41/18675	0.00199732	0.0138412	0.0114637	CD74/CST7/CD79A/NSG2/CD300LG/LRRK2/NAPSA/SFTPC/SFTPB/SLC17A8	10	CC
GO:0044437	vacuolar part	66/1603	538/18675	0.00199863	0.0138412	0.0114637	CD74/HLA-DMB/HLA-DPB1/LAPTM5/CTSS/HLA-DPA1/HLA-DMA/HLA-DRA/HLA-DRB1/HLA-DOA/MNDA/TLR7/TLR8/HLA-DQA1/C3AR1/NFAM1/LYZ/FPR1/TMEM150B/RAB37/HLA-DRB5/RUBCNL/TM6SF1/HLA-DQB1/ADA2/NSG2/RNASE2/HLA-DOB/C3/SLC15A3/HLA-DQB2/ARRB1/FASLG/ANXA6/DRAM1/HLA-DQA2/SLC7A14/ORM2/CD1E/DPP4/ATP6V0D2/CD1D/FMOD/PRELP/CD1B/VNN1/RNASE3/LRP2/RETN/SLC30A3/PIGR/MAP1LC3C/OGN/CTSG/APOB/GPC6/NCAN/SPACA3/HRNR/KERA/CFTR/ELANE/OMD/…	66	CC
GO:0016324	apical plasma membrane	41/1603	300/18675	0.0019995	0.0138412	0.0114637	SLC12A3/AQP1/CLIC5/GPIHBP1/CD300LG/RIPOR2/TEK/UPK1A/SLC26A4/DPP4/ATP6V0D2/AGER/OTOA/SLC2A5/KCNE1/ABCB1/LRP2/SLC34A2/UPK3A/ACY3/ZMYND10/SLC5A8/CRB2/TF/OTOG/CASR/FOLR1/CYP4F2/KL/FN1/SLC14A2/CFTR/ECRG4/KCNK2/KISS1/ENPP3/SLC9A3/CA4/CEACAM6/TMEM114/CEACAM20	41	CC
GO:0009612	response to mechanical stimulus	30/1530	200/17910	0.00173167	0.0141617	0.0113859	TLR7/TLR8/TIFAB/CXCR4/TLR4/ETS1/AQP1/IRF1/CASP5/P2RX7/RIPOR2/CXCL10/TNFSF14/THBS1/CHI3L1/FAS/RETN/CXCL12/ANKRD1/TRPA1/P2RX3/MMP7/NPPA/IL13/ASIC2/KCNK2/TACR1/FOSB/CHRNA9/GATA4	30	BP
GO:0007259	JAK-STAT cascade	23/1530	140/17910	0.00173803	0.0141978	0.011415	PTPRC/IL10RA/CCR2/PECAM1/CSF1R/CD300A/FLT3/CYP1B1/STAT4/CCL5/JAK3/IL21/IL12B/OSM/IL10/IFNG/CCL2/IL26/IL22RA2/IL2/IL13/GH1/F2	23	BP
GO:0051174	regulation of phosphorus metabolic process	176/1530	1673/17910	0.00175815	0.0143461	0.0115342	PTPRC/GMFG/CD27/NCKAP1L/RHOH/CD3E/SLAMF1/CD4/SCIMP/CD74/GPR183/LCP2/CD40LG/SAMSN1/PIK3CG/PPP1R16B/LAX1/PTPN22/HAVCR2/FCRL3/MEF2C/AIF1/SLA2/NCF1/FCGR2B/PLEK/TLR7/RASSF2/FGD2/SLAMF8/PECAM1/ITGB2/TLR8/PIK3R5/LILRB2/FGR/CCR1/CD19/CCR7/CSF1R/FCGR1A/PIK3R6/CASS4/FPR1/CD80/CD300A/CD244/FLT3/ZEB2/APOA1/APOC1/ENPP2/C5AR1/CCL5/CD33/LILRA5/ACVRL1/GLIPR2/TREM2/LDB2/APOE/PDE6G/PLA2G5/CXCR4/C3/PLCL2/TLR4/CCL21…	176	BP
GO:0031342	negative regulation of cell killing	7/1530	22/17910	0.00177189	0.014362	0.011547	PTPRC/HAVCR2/LILRB1/FCGR2B/IL7R/KIR2DL4/IL13	7	BP
GO:0032634	interleukin-5 production	7/1530	22/17910	0.00177189	0.014362	0.011547	FOXP3/NLRP3/IL5RA/IL1RL1/CRLF2/IL33/SCGB1A1	7	BP
GO:0032656	regulation of interleukin-13 production	7/1530	22/17910	0.00177189	0.014362	0.011547	IRF4/NLRP3/LILRA5/TNFSF4/IL33/SCGB1A1/PAEP	7	BP
GO:0043302	positive regulation of leukocyte degranulation	7/1530	22/17910	0.00177189	0.014362	0.011547	FCER1G/ITGB2/FGR/ITGAM/PTAFR/NPPA/IL13	7	BP
GO:0045624	positive regulation of T-helper cell differentiation	7/1530	22/17910	0.00177189	0.014362	0.011547	IL12RB1/CD86/NLRP3/CD80/CCL19/TNFSF4/IL12B	7	BP
GO:0097205	renal filtration	7/1530	22/17910	0.00177189	0.014362	0.011547	JCHAIN/IGKV3-20/IGHA1/IGHA2/ADGRF5/GJA5/ADORA1	7	BP
GO:0032607	interferon-alpha production	8/1530	28/17910	0.00183051	0.0148041	0.0119025	HAVCR2/TLR7/TLR8/LILRA4/NLRC3/TLR4/IL10/MMP12	8	BP
GO:0045577	regulation of B cell differentiation	8/1530	28/17910	0.00183051	0.0148041	0.0119025	BTK/CD27/NCKAP1L/FCRL3/SLAMF8/NFAM1/INPP5D/IKZF3	8	BP
GO:0009988	cell-cell recognition	14/1530	69/17910	0.00183253	0.0148041	0.0119025	DOCK8/DOCK2/HAVCR2/CCR7/CD6/PRF1/CCL21/CCL19/CATSPER1/CD209/CATSPERD/SPACA3/CLEC4M/PAEP	14	BP
GO:0046906	tetrapyrrole binding	20/1397	116/16967	0.00119925	0.0148202	0.0126104	CYBB/TBXAS1/CYP1B1/CYP1A1/FLVCR2/CYP27A1/PTGIS/CYP2B6/CYP27B1/CYP1A2/CYP4F2/IDO1/STEAP4/CYP4B1/CYP4Z2P/CYP2A6/ADGB/NGB/CYP4F8/AMBP	20	MF
GO:0002639	positive regulation of immunoglobulin production	10/1530	41/17910	0.00192605	0.0155082	0.0124685	PTPRC/CD28/MZB1/TBX21/TNFSF4/TNFRSF4/IL2/IL13/IL33/RBP4	10	BP
GO:0050432	catecholamine secretion	10/1530	41/17910	0.00192605	0.0155082	0.0124685	CHGA/P2RY12/CHRNA6/ADRA2A/CXCL12/FFAR3/AGTR2/CHRNB2/KCNA2/FGF20	10	BP
GO:0050798	activated T cell proliferation	10/1530	41/17910	0.00192605	0.0155082	0.0124685	IL12RB1/IL2RA/FOXP3/TMIGD2/IL12B/PDCD1LG2/AGER/IL2/IGF2/CLC	10	BP
GO:0042289	MHC class II protein binding	4/1397	7/16967	0.00130753	0.0158251	0.0134655	CD4/CD74/FCRL6/LAG3	4	MF
GO:0042608	T cell receptor binding	4/1397	7/16967	0.00130753	0.0158251	0.0134655	CD3E/DOCK2/LCK/CD3G	4	MF
GO:1903522	regulation of blood circulation	40/1530	292/17910	0.00197161	0.0158576	0.0127494	PIK3CG/P2RX1/CELF2/TMIGD3/PTGER2/ATP2A3/CHGA/GJA5/PTAFR/ICAM1/CLIC2/NPR1/AGER/FXYD2/KCNE1/TH/ADRA2A/DES/ADRA1B/OR51E2/HRH2/HSPB7/FGB/ADORA1/KCNJ5/CASR/IL2/NPPA/AGTR2/CACNG6/FGG/FGA/ASIC2/ATP2B3/CACNA1B/TACR1/ATP1A4/HCN4/ADRA1A/GATA4	40	BP
GO:1904950	negative regulation of establishment of protein localization	29/1530	193/17910	0.00199296	0.0159812	0.0128488	PTPN22/LILRB1/SRGN/FCGR2B/CD22/TLR8/FOXP3/NLRP3/APOA1/DERL3/LILRA5/APOE/NLRP12/GBP1/APOA2/IL10/BANK1/CD200R1/KCNE1/ADRA2A/LRRK2/PKDCC/SSC5D/C5AR2/MAPT/FN1/FFAR4/IL33/NLRP7	29	BP
GO:0016445	somatic diversification of immunoglobulins	12/1530	55/17910	0.00199355	0.0159812	0.0128488	PTPRC/CD28/CD40LG/FOXP3/CCR6/TBX21/SAMHD1/BATF/AICDA/TNFSF4/IL10/IL2	12	BP
GO:0061844	antimicrobial humoral immune response mediated by antimicrobial peptide	12/1530	55/17910	0.00199355	0.0159812	0.0128488	RNASE6/LTF/GNLY/PLA2G1B/CCL13/RNASE3/PGC/ELANE/PF4/BPIFA1/DEFB4A/F2	12	BP
GO:0002762	negative regulation of myeloid leukocyte differentiation	11/1530	48/17910	0.00200054	0.0160196	0.0128797	LILRB1/LILRB4/C1QC/INPP5D/LILRB3/TLR4/CCL3/GPR55/LTF/CLDN18/FBN1	11	BP
GO:0030485	smooth muscle contractile fiber	3/1603	4/18675	0.00236313	0.0162011	0.0134182	PECAM1/ACTA2/IDO1	3	CC
GO:0051051	negative regulation of transport	62/1530	502/17910	0.00204154	0.0163301	0.0131293	CCR2/CD74/TNFRSF1B/CORO1A/PTPN22/LILRB1/SRGN/FCGR2B/CD22/CD300LF/CD84/TLR8/LILRB2/FOXP3/TRAT1/NLRP3/CD300A/PRKCB/TIFAB/APOA1/DERL3/APOC1/CD33/LILRA5/APOE/NLRP12/CHGA/HAMP/REM1/P2RY12/APOC2/NTSR1/GBP1/APOA2/ICAM1/OSM/IL10/KEL/CLIC2/BANK1/RRAD/THBS1/CD200R1/SFRP4/KCNE1/ADRA2A/LRRK2/ADORA1/PKDCC/SSC5D/C5AR2/IL13RA2/CYP4F2/FN1/FFAR4/AGTR2/IL33/NECAB2/CRHR1/SPINK1/EPPIN/NLRP7	62	BP
GO:1904996	positive regulation of leukocyte adhesion to vascular endothelial cell	6/1530	17/17910	0.00208673	0.0166733	0.0134052	CCR2/ITGB2/ETS1/PTAFR/ICAM1/ELANE	6	BP
GO:0042325	regulation of phosphorylation	156/1530	1467/17910	0.0020899	0.0166804	0.0134109	PTPRC/GMFG/CD27/NCKAP1L/RHOH/CD3E/SLAMF1/CD4/SCIMP/CD74/GPR183/LCP2/CD40LG/SAMSN1/PIK3CG/LAX1/PTPN22/HAVCR2/FCRL3/AIF1/SLA2/NCF1/FCGR2B/TLR7/RASSF2/FGD2/SLAMF8/PECAM1/ITGB2/TLR8/PIK3R5/FGR/CCR1/CD19/CCR7/CSF1R/FCGR1A/PIK3R6/CASS4/FPR1/CD80/CD300A/FLT3/ZEB2/APOA1/ENPP2/C5AR1/CCL5/LILRA5/ACVRL1/GLIPR2/TREM2/LDB2/APOE/PDE6G/PLA2G5/CXCR4/C3/PLCL2/TLR4/CCL21/TMEM119/ARRB1/NLRP12/MARCO/PLA2G2A/CCL19/FP…	156	BP
GO:0046658	anchored component of plasma membrane	11/1603	49/18675	0.00247721	0.0168214	0.013932	CD2/CD14/FOLR2/GPIHBP1/CNTN2/CNTN6/FOLR1/GPC6/PRMT8/PRND/CA4	11	CC
GO:0007200	phospholipase C-activating G protein-coupled receptor signaling pathway	14/1530	70/17910	0.00211409	0.016855	0.0135514	C3AR1/FPR1/TGM2/S1PR1/CHGA/P2RY12/CX3CR1/EDNRB/ADRA2A/CASR/KISS1/TACR1/GRPR/F2	14	BP
GO:0019233	sensory perception of pain	18/1530	101/17910	0.00211642	0.0168552	0.0135515	CCR2/CNR2/CXCR4/CCL3/NTSR1/P2RX7/IL12B/PTAFR/IL10/EDNRB/CCL2/CXCL12/ADORA1/TRPA1/P2RX3/CHRNB2/TACR1/KCNA2	18	BP
GO:0034612	response to tumor necrosis factor	39/1530	284/17910	0.00213012	0.0169138	0.0135986	CD27/TNFRSF1B/CD40LG/TNFSF13B/TNFSF8/TNFRSF13B/TNFRSF17/LTA/APOA1/CD14/TNFRSF9/CCL5/BIRC3/KLF2/HAMP/UBD/CCL3/VCAM1/GBP1/TNFSF4/TCL1A/ICAM1/SELE/TNFRSF4/TNFSF14/LTB/THBS1/CHI3L1/PSMB9/CLDN18/CCL2/APOB/PCK1/DCSTAMP/ANKRD1/GPD1/CD70/ACOD1/PYDC1	39	BP
GO:0002281	macrophage activation involved in immune response	5/1530	12/17910	0.00214694	0.0169138	0.0135986	HAVCR2/TYROBP/LBP/SUCNR1/IL33	5	BP
GO:0008228	opsonization	5/1530	12/17910	0.00214694	0.0169138	0.0135986	C4B/LBP/C4BPA/C4BPB/SFTPA1	5	BP
GO:0010752	regulation of cGMP-mediated signaling	5/1530	12/17910	0.00214694	0.0169138	0.0135986	NPR1/THBS1/GUCA1A/RUNDC3A/NPPA	5	BP
GO:0016322	neuron remodeling	5/1530	12/17910	0.00214694	0.0169138	0.0135986	C1QA/SCARF1/C3/RND1/EPHA8	5	BP
GO:0038110	interleukin-2-mediated signaling pathway	5/1530	12/17910	0.00214694	0.0169138	0.0135986	IL2RG/IL2RA/IL2RB/JAK3/IL2	5	BP
GO:0042340	keratan sulfate catabolic process	5/1530	12/17910	0.00214694	0.0169138	0.0135986	FMOD/PRELP/OGN/KERA/OMD	5	BP
GO:0043301	negative regulation of leukocyte degranulation	5/1530	12/17910	0.00214694	0.0169138	0.0135986	CCR2/FCGR2B/CD84/CD300A/IL13RA2	5	BP
GO:0045346	regulation of MHC class II biosynthetic process	5/1530	12/17910	0.00214694	0.0169138	0.0135986	SPI1/CIITA/TLR4/IL10/PF4	5	BP
GO:0048302	regulation of isotype switching to IgG isotypes	5/1530	12/17910	0.00214694	0.0169138	0.0135986	PTPRC/CD28/FOXP3/TBX21/IL2	5	BP
GO:0022603	regulation of anatomical structure morphogenesis	121/1530	1102/17910	0.00224496	0.017667	0.0142042	ARHGAP15/CD53/CCR2/TNFRSF1B/CORO1A/PPP1R16B/TNFSF13B/CYBB/MEF2C/TYROBP/FGD2/ITGB2/LST1/C3AR1/FGR/CSF1R/PIK3R6/CASS4/CPNE5/NFATC2/PRKCB/ITGAX/ZEB2/APOA1/TRPV2/ENPP2/C5AR1/FMNL1/CYP1B1/ARHGAP18/PREX1/ACVRL1/TREM2/ECSCR/APOE/CXCR4/TMIGD2/C3/ETS1/AQP1/RHOJ/KLF2/CXCL9/FASLG/TIE1/CCL3/CDH5/STAB1/DKK4/GBP1/ATP10A/CX3CR1/DLC1/FGF7/ICAM1/RIPOR2/IL10/CXCL10/KEL/TEK/CPB2/TNFSF14/GATA6/NPR1/THBS1/CHI3L1/SOX1…	121	BP
GO:0001777	T cell homeostatic proliferation	3/1530	4/17910	0.00233005	0.0179308	0.0144163	IL2RA/IL2/LMO1	3	BP
GO:0001794	type IIa hypersensitivity	3/1530	4/17910	0.00233005	0.0179308	0.0144163	FCGR2B/FCER1G/C3	3	BP
GO:0001796	regulation of type IIa hypersensitivity	3/1530	4/17910	0.00233005	0.0179308	0.0144163	FCGR2B/FCER1G/C3	3	BP
GO:0002322	B cell proliferation involved in immune response	3/1530	4/17910	0.00233005	0.0179308	0.0144163	CD19/PLCL2/TLR4	3	BP
GO:0002408	myeloid dendritic cell chemotaxis	3/1530	4/17910	0.00233005	0.0179308	0.0144163	CCR7/CCL21/CCL19	3	BP
GO:0002445	type II hypersensitivity	3/1530	4/17910	0.00233005	0.0179308	0.0144163	FCGR2B/FCER1G/C3	3	BP
GO:0002586	regulation of antigen processing and presentation of peptide antigen via MHC class II	3/1530	4/17910	0.00233005	0.0179308	0.0144163	HLA-DOA/TREM2/HLA-DOB	3	BP
GO:0002605	negative regulation of dendritic cell antigen processing and presentation	3/1530	4/17910	0.00233005	0.0179308	0.0144163	FCGR2B/FGL2/THBS1	3	BP
GO:0002892	regulation of type II hypersensitivity	3/1530	4/17910	0.00233005	0.0179308	0.0144163	FCGR2B/FCER1G/C3	3	BP
GO:0032497	detection of lipopolysaccharide	3/1530	4/17910	0.00233005	0.0179308	0.0144163	TREM2/TLR4/LY96	3	BP
GO:0033366	protein localization to secretory granule	3/1530	4/17910	0.00233005	0.0179308	0.0144163	SRGN/CHGA/SCG3	3	BP
GO:0034124	regulation of MyD88-dependent toll-like receptor signaling pathway	3/1530	4/17910	0.00233005	0.0179308	0.0144163	CD300LF/CD300A/IRF1	3	BP
GO:0035564	regulation of kidney size	3/1530	4/17910	0.00233005	0.0179308	0.0144163	HNF1B/LRRK2/AGTR2	3	BP
GO:0043315	positive regulation of neutrophil degranulation	3/1530	4/17910	0.00233005	0.0179308	0.0144163	ITGB2/ITGAM/PTAFR	3	BP
GO:0097026	dendritic cell dendrite assembly	3/1530	4/17910	0.00233005	0.0179308	0.0144163	CCR7/CCL21/CCL19	3	BP
GO:0110088	hippocampal neuron apoptotic process	3/1530	4/17910	0.00233005	0.0179308	0.0144163	TYROBP/ITGAM/CX3CR1	3	BP
GO:0110089	regulation of hippocampal neuron apoptotic process	3/1530	4/17910	0.00233005	0.0179308	0.0144163	TYROBP/ITGAM/CX3CR1	3	BP
GO:1901529	positive regulation of anion channel activity	3/1530	4/17910	0.00233005	0.0179308	0.0144163	PTAFR/ABCB1/CFTR	3	BP
GO:1901624	negative regulation of lymphocyte chemotaxis	3/1530	4/17910	0.00233005	0.0179308	0.0144163	KLRC4-KLRK1/CCL2/PADI2	3	BP
GO:1903237	negative regulation of leukocyte tethering or rolling	3/1530	4/17910	0.00233005	0.0179308	0.0144163	CCL21/CCL25/CXCL12	3	BP
GO:1903238	positive regulation of leukocyte tethering or rolling	3/1530	4/17910	0.00233005	0.0179308	0.0144163	CCR2/PTAFR/ELANE	3	BP
GO:0035307	positive regulation of protein dephosphorylation	10/1530	42/17910	0.00233755	0.0179696	0.0144475	PTPRC/PPP1R16B/FCRL3/LILRB2/CD300A/CD33/DLC1/ADORA1/PPP1R14D/AGTR2	10	BP
GO:0033006	regulation of mast cell activation involved in immune response	8/1530	29/17910	0.00234106	0.0179777	0.014454	CD84/FCER1G/FGR/CD300A/IL13RA2/NPPA/IL13/ENPP3	8	BP
GO:0002347	response to tumor cell	7/1530	23/17910	0.00236137	0.0180854	0.0145406	HAVCR2/CD226/CRTAM/PRF1/HNMT/IL12B/PLK5	7	BP
GO:0051004	regulation of lipoprotein lipase activity	7/1530	23/17910	0.00236137	0.0180854	0.0145406	APOC1/APOC2/GPIHBP1/LIPC/APOA5/APOH/ANGPTL3	7	BP
GO:0007229	integrin-mediated signaling pathway	17/1530	94/17910	0.00236252	0.0180854	0.0145406	ITGAL/TYROBP/PLEK/FCER1G/ITGB2/FERMT3/FGR/ITGB7/ITGAX/APOA1/ITGAM/VAV1/ITGA8/TSPAN32/ADAM11/ITGAD/ANGPTL3	17	BP
GO:0006690	icosanoid metabolic process	18/1530	102/17910	0.00236929	0.0181182	0.014567	CD74/PTGDS/TBXAS1/ALOX5AP/CYP1B1/GGTA1P/ALOX5/PLA2G5/CYP1A1/HPGDS/PTGIS/PLA2G1B/CYP1A2/GGTLC1/CYP4F2/GGTLC2/CYP4F8/PON1	18	BP
GO:0002534	cytokine production involved in inflammatory response	11/1530	49/17910	0.00238399	0.0181741	0.0146119	ABCD2/CD96/CD6/GPSM3/NLRC3/TLR4/GBP5/MEFV/IDO1/F2/NLRP7	11	BP
GO:0016447	somatic recombination of immunoglobulin gene segments	11/1530	49/17910	0.00238399	0.0181741	0.0146119	PTPRC/CD28/CD40LG/FOXP3/CCR6/TBX21/BATF/AICDA/TNFSF4/IL10/IL2	11	BP
GO:0009615	response to virus	43/1530	323/17910	0.00238406	0.0181741	0.0146119	PTPRC/RNASE6/IL12RB1/LILRB1/PIM2/TLR7/FGL2/TLR8/IL2RA/FGR/FOXP3/NLRP3/CCL4/TBX21/PRF1/SAMHD1/CCL5/RNASE2/BIRC3/CXCR4/TRIM22/CXCL9/CCL19/IRF1/FCN3/CYP1A1/GBP1/TNFSF4/IL12B/CXCL10/ACTA2/IL27/IFNG/TSPAN32/IRAK3/CCL8/CXCL12/CCL22/APOB/MMP12/DMBT1/IL33/BPIFA1	43	BP
GO:0001932	regulation of protein phosphorylation	142/1530	1324/17910	0.00239339	0.0182262	0.0146538	PTPRC/GMFG/CD27/NCKAP1L/CD3E/SLAMF1/CD4/SCIMP/CD74/GPR183/LCP2/CD40LG/SAMSN1/PIK3CG/LAX1/PTPN22/HAVCR2/FCRL3/AIF1/NCF1/FCGR2B/TLR7/RASSF2/FGD2/PECAM1/ITGB2/TLR8/PIK3R5/FGR/CCR1/CCR7/CSF1R/FCGR1A/PIK3R6/CASS4/FPR1/CD80/CD300A/FLT3/ZEB2/APOA1/ENPP2/C5AR1/CCL5/LILRA5/ACVRL1/GLIPR2/TREM2/APOE/PDE6G/PLA2G5/CXCR4/C3/PLCL2/TLR4/CCL21/TMEM119/ARRB1/NLRP12/MARCO/PLA2G2A/CCL19/FPR2/CCL3/DIRAS3/IL21/STAP1/G…	142	BP
GO:0043491	protein kinase B signaling	37/1530	268/17910	0.00248455	0.0189007	0.0151961	CD28/PIK3CG/ICOS/CD86/PIK3R5/CD19/CCR7/TRAT1/CD80/LCK/CCL5/VAV1/CCL21/CCL19/CCL3/P2RY12/RAMP3/CX3CR1/FGF7/LIN28A/OSM/TEK/BANK1/THBS1/CHI3L1/PDGFRA/CCL2/C1QTNF1/IL26/KL/FGF18/FGF17/KLB/FGF10/FGF20/GATA4/IGF2	37	BP
GO:0005775	vacuolar lumen	26/1603	171/18675	0.00299644	0.0201553	0.0166931	CD74/CTSS/MNDA/LYZ/ADA2/NSG2/RNASE2/C3/FASLG/ORM2/CD1E/FMOD/PRELP/RNASE3/RETN/OGN/CTSG/APOB/GPC6/NCAN/HRNR/KERA/ELANE/OMD/PADI2/PRSS2	26	CC
GO:0008305	integrin complex	8/1603	30/18675	0.00304768	0.0203084	0.0168199	ITGAL/ITGB2/ITGB7/ITGAX/ITGAM/ITGA8/TSPAN32/ITGAD	8	CC
GO:0030135	coated vesicle	36/1603	261/18675	0.00310553	0.0205023	0.0169805	CD4/CD74/HLA-DPB1/HLA-DPA1/HLA-DRA/CD3D/HLA-DRB1/HLA-DQA1/FCGR1A/HLA-DRB5/FCGR1B/B2M/HLA-DQB1/CTLA4/CD3G/APOE/HLA-DQB2/HLA-DQA2/HLA-B/IL7R/SERPINA1/SFTPD/SLC18A2/LRP2/SFTPC/APOB/TF/FOLR1/NRGN/SFTA3/F5/CFTR/SFTPA1/SFTPB/SFTPA2/SLC18A1	36	CC
GO:0030099	myeloid cell differentiation	52/1530	411/17910	0.00272986	0.0207452	0.0166791	EVI2B/NCKAP1L/IRF8/CD4/CD74/GPR183/LILRB1/MEF2C/SPI1/IKZF1/TYROBP/IRF4/RASSF2/FCER1G/FLI1/LILRB4/GPR171/C1QC/CCR1/CCR7/CSF1R/INPP5D/PRKCB/LILRB3/GAB3/OSCAR/B2M/RASGRP4/TREM2/BATF/TLR4/ETS1/KLF2/CSF3R/CCL19/UBD/CCL3/NR4A3/ADGRF5/IL12B/GPR55/CLEC5A/IFNG/THBS1/LTF/CLDN18/BATF2/DCSTAMP/FBN1/ZBTB16/RHEX/PF4	52	BP
GO:0014013	regulation of gliogenesis	21/1530	128/17910	0.00273884	0.0207919	0.0167166	CCR2/TNFRSF1B/GPR183/C1QA/LTA/C5AR1/TREM2/CXCR4/CCL3/P2RY12/STAP1/CX3CR1/LIN28A/ASPA/AGER/NTRK3/LRP2/CNTN2/NKX6-1/SOX8/F2	21	BP
GO:0042133	neurotransmitter metabolic process	23/1530	145/17910	0.00276935	0.0209623	0.0168536	AIF1/TPH1/ITGB2/CYP1B1/TLR4/KLF2/HNMT/CX3CR1/ICAM1/IL10/SDS/KLRC4-KLRK1/IFNG/DPYD/PTGIS/TH/HDC/BAAT/AGTR2/TDH/MMP8/DDC/ENPP6	23	BP
GO:0001714	endodermal cell fate specification	4/1530	8/17910	0.00280435	0.0209623	0.0168536	SOX17/HNF1B/EOMES/NANOG	4	BP
GO:0002420	natural killer cell mediated cytotoxicity directed against tumor cell target	4/1530	8/17910	0.00280435	0.0209623	0.0168536	HAVCR2/CD226/CRTAM/IL12B	4	BP
GO:0002765	immune response-inhibiting signal transduction	4/1530	8/17910	0.00280435	0.0209623	0.0168536	LILRB1/LILRB2/CD33/KIR2DL1	4	BP
GO:0002858	regulation of natural killer cell mediated cytotoxicity directed against tumor cell target	4/1530	8/17910	0.00280435	0.0209623	0.0168536	HAVCR2/CD226/CRTAM/IL12B	4	BP
GO:0002866	positive regulation of acute inflammatory response to antigenic stimulus	4/1530	8/17910	0.00280435	0.0209623	0.0168536	BTK/FCER1G/CCR7/C3	4	BP
GO:0010533	regulation of activation of Janus kinase activity	4/1530	8/17910	0.00280435	0.0209623	0.0168536	CD300A/CCL5/IL12B/GH1	4	BP
GO:0010753	positive regulation of cGMP-mediated signaling	4/1530	8/17910	0.00280435	0.0209623	0.0168536	NPR1/GUCA1A/RUNDC3A/NPPA	4	BP
GO:0010873	positive regulation of cholesterol esterification	4/1530	8/17910	0.00280435	0.0209623	0.0168536	APOA1/APOC1/APOE/APOA2	4	BP
GO:0033007	negative regulation of mast cell activation involved in immune response	4/1530	8/17910	0.00280435	0.0209623	0.0168536	CD84/CD300A/IL13RA2/ENPP3	4	BP
GO:0035696	monocyte extravasation	4/1530	8/17910	0.00280435	0.0209623	0.0168536	CCR2/JAML/PECAM1/AGER	4	BP
GO:0043313	regulation of neutrophil degranulation	4/1530	8/17910	0.00280435	0.0209623	0.0168536	ITGB2/ITGAM/PRAM1/PTAFR	4	BP
GO:0045590	negative regulation of regulatory T cell differentiation	4/1530	8/17910	0.00280435	0.0209623	0.0168536	CTLA4/LAG3/IRF1/TNFSF4	4	BP
GO:0046877	regulation of saliva secretion	4/1530	8/17910	0.00280435	0.0209623	0.0168536	TIFAB/AQP1/TACR1/FGF10	4	BP
GO:0060267	positive regulation of respiratory burst	4/1530	8/17910	0.00280435	0.0209623	0.0168536	JCHAIN/IGHA1/IGHA2/LBP	4	BP
GO:0003044	regulation of systemic arterial blood pressure mediated by a chemical signal	10/1530	43/17910	0.00281673	0.0210333	0.0169107	GJA5/CPA3/SLC2A5/OR51E2/CTSG/SUCNR1/CMA1/AGTR2/TACR1/ADRA1A	10	BP
GO:0046425	regulation of JAK-STAT cascade	20/1530	120/17910	0.00282777	0.0210942	0.0169596	PTPRC/IL10RA/PECAM1/CSF1R/CD300A/FLT3/CYP1B1/CCL5/JAK3/IL21/IL12B/OSM/IL10/IFNG/IL26/IL22RA2/IL2/IL13/GH1/F2	20	BP
GO:0051224	negative regulation of protein transport	28/1530	189/17910	0.00290322	0.0215459	0.0173228	PTPN22/LILRB1/SRGN/FCGR2B/CD22/TLR8/FOXP3/NLRP3/APOA1/DERL3/LILRA5/APOE/NLRP12/GBP1/APOA2/IL10/BANK1/CD200R1/KCNE1/ADRA2A/LRRK2/PKDCC/SSC5D/C5AR2/FN1/FFAR4/IL33/NLRP7	28	BP
GO:0001911	negative regulation of leukocyte mediated cytotoxicity	6/1530	18/17910	0.00290603	0.0215459	0.0173228	PTPRC/HAVCR2/LILRB1/FCGR2B/IL7R/KIR2DL4	6	BP
GO:0007597	blood coagulation, intrinsic pathway	6/1530	18/17910	0.00290603	0.0215459	0.0173228	A2M/SERPING1/SERPINC1/APOH/F11/F2	6	BP
GO:0043011	myeloid dendritic cell differentiation	6/1530	18/17910	0.00290603	0.0215459	0.0173228	SPI1/IRF4/BATF/UBD/BATF2/DCSTAMP	6	BP
GO:1901739	regulation of myoblast fusion	6/1530	18/17910	0.00290603	0.0215459	0.0173228	CD53/NFATC2/CXCL9/RIPOR2/CXCL10/TNFSF14	6	BP
GO:2000319	regulation of T-helper 17 cell differentiation	6/1530	18/17910	0.00290603	0.0215459	0.0173228	IL12RB1/FOXP3/NLRP3/TBX21/IL12B/IL2	6	BP
GO:0033691	sialic acid binding	5/1397	12/16967	0.00181918	0.021793	0.0185435	CD22/FCN1/SELP/CD33/SELE	5	MF
GO:0002828	regulation of type 2 immune response	8/1530	30/17910	0.00295677	0.0218777	0.0175896	CCR2/CD74/CD86/NLRP3/TBX21/TNFSF4/IDO1/IL33	8	BP
GO:0010543	regulation of platelet activation	8/1530	30/17910	0.00295677	0.0218777	0.0175896	PLEK/SELP/APOE/TLR4/PDGFRA/C1QTNF1/FGG/F2	8	BP
GO:0030234	enzyme regulator activity	93/1397	840/16967	0.00191349	0.0226912	0.0193078	ARHGAP15/GMFG/CD27/WAS/NCKAP1L/NCF4/RHOH/DOCK2/CST7/PPP1R16B/ARHGAP9/RGS1/RGS18/ARHGDIB/PIK3R6/ALOX5AP/RASGRP3/GPSM3/SMAP2/RASAL3/ARHGEF6/SPOCK2/ZEB2/APOA1/A2M/APOC1/ACAP1/STARD8/SERPING1/ARHGAP18/CCL5/PREX1/NAIP/APOE/PDE6G/C3/ARRB1/NLRP12/PPP1R17/AGAP2/CCL3/APOC2/APOA2/TCL1A/DLC1/BIRC7/HTR2B/CXCL10/C4B/ITIH3/TNFSF14/RGS5/SERPINA1/LTF/IQGAP2/GREM1/AHSG/LRRK2/C4A/COL4A3/CCL8/ITIH1/R3HDML/SFRP2/GUC…	93	MF
GO:0042104	positive regulation of activated T cell proliferation	7/1530	24/17910	0.00309098	0.0228476	0.0183694	IL12RB1/IL2RA/TMIGD2/IL12B/AGER/IL2/IGF2	7	BP
GO:0071695	anatomical structure maturation	24/1530	155/17910	0.00313777	0.02317	0.0186286	C1QA/SCARF1/ACVRL1/S1PR1/C3/KLF2/CDH5/CX3CR1/RND1/EDNRB/LTF/GREM1/PGR/LRRK2/CNTN2/FAT4/SLFN14/FGG/CDK5R2/NKX6-1/RHEX/EPHA8/GH1/WNT1	24	BP
GO:0022803	passive transmembrane transporter activity	47/1397	371/16967	0.00201799	0.023604	0.0200845	CYBB/P2RX1/TRPV2/KCNA3/PRF1/AQP9/AQP1/ANXA6/CHRNA6/CLIC5/GJA5/P2RX7/SCN7A/CATSPER1/CLIC2/PKD2L1/LRRC55/KCNE1/SLC5A8/KCNJ5/CHRNA2/KCNK5/AQP4/TRPA1/P2RX3/KCNJ10/KCNQ3/BEST2/CFTR/CACNG6/LRRC38/ASIC2/KCNK2/SLC14A1/CHRNG/GRIA2/CACNA1B/CHRNB2/OTOP2/KCNA4/KCNA2/TRPC5/CHRNA9/HCN4/KCNQ2/TRPM8/ABCC8	47	MF
GO:0043394	proteoglycan binding	9/1397	36/16967	0.00207351	0.023604	0.0200845	PTPRC/CTSS/PLA2G2D/ADA2/APOE/THBS1/COMP/FN1/FGF20	9	MF
GO:0019863	IgE binding	3/1397	4/16967	0.00209099	0.023604	0.0200845	FCER2/MS4A2/FCER1A	3	MF
GO:0023025	MHC class Ib protein complex binding	3/1397	4/16967	0.00209099	0.023604	0.0200845	LILRB1/LILRB2/KLRD1	3	MF
GO:0032396	inhibitory MHC class I receptor activity	3/1397	4/16967	0.00209099	0.023604	0.0200845	LILRB1/LILRB2/KIR3DL1	3	MF
GO:0098660	inorganic ion transmembrane transport	83/1530	722/17910	0.00321587	0.0237227	0.019073	PTPRC/CORO1A/PIK3CG/CCR5/P2RX1/CD19/CCR7/LCK/GLRX/TRPV2/TREM2/SLC12A3/KCNMB1/CCL21/SLC15A3/AQP1/ATP2A3/CXCL9/FASLG/ANXA6/SLC39A8/CCL19/REM1/CCL3/P2RY12/NTSR1/CLIC5/RAMP3/P2RX7/PTAFR/HTR2B/CXCL10/KEL/CATSPER1/CLIC2/SLC26A4/RRAD/PKD2L1/ATP6V0D2/LRRC55/ATP4B/BHLHA15/ADAMTS8/FXYD2/SLC24A4/KCNE1/ADRA2A/APLNR/CXCL11/SLC34A2/SLC30A3/C15orf48/KCNJ5/TF/CASR/TRPA1/STAC2/NPPA/KCNQ3/BEST2/CFTR/CACNG6/IL13/LR…	83	BP
GO:0002864	regulation of acute inflammatory response to antigenic stimulus	5/1530	13/17910	0.00324503	0.0238175	0.0191492	BTK/FCGR2B/FCER1G/CCR7/C3	5	BP
GO:0045342	MHC class II biosynthetic process	5/1530	13/17910	0.00324503	0.0238175	0.0191492	SPI1/CIITA/TLR4/IL10/PF4	5	BP
GO:0048291	isotype switching to IgG isotypes	5/1530	13/17910	0.00324503	0.0238175	0.0191492	PTPRC/CD28/FOXP3/TBX21/IL2	5	BP
GO:0051917	regulation of fibrinolysis	5/1530	13/17910	0.00324503	0.0238175	0.0191492	CPB2/THBS1/APOH/F11/F2	5	BP
GO:0071352	cellular response to interleukin-2	5/1530	13/17910	0.00324503	0.0238175	0.0191492	IL2RG/IL2RA/IL2RB/JAK3/IL2	5	BP
GO:0014068	positive regulation of phosphatidylinositol 3-kinase signaling	15/1530	81/17910	0.00328451	0.0240589	0.0193433	CD28/PIK3CG/HCST/NCF1/PIK3R5/FGR/FLT3/SELP/CCL5/OSM/TEK/PDGFRA/NTRK3/GH1/F2	15	BP
GO:0015696	ammonium transport	15/1530	81/17910	0.00328451	0.0240589	0.0193433	BTK/LILRB1/FCER1G/P2RX1/AQP1/CHRNA6/SLC18A2/CXCL12/NPPA/SLC22A3/CHRNB2/KCNA2/SLC22A16/SLC18A1/FGF20	15	BP
GO:0098662	inorganic cation transmembrane transport	75/1530	643/17910	0.00344215	0.0251884	0.0202513	PTPRC/CORO1A/PIK3CG/CCR5/CD19/CCR7/LCK/GLRX/TRPV2/TREM2/SLC12A3/KCNMB1/CCL21/SLC15A3/AQP1/ATP2A3/CXCL9/FASLG/ANXA6/SLC39A8/CCL19/REM1/CCL3/P2RY12/NTSR1/RAMP3/P2RX7/HTR2B/CXCL10/KEL/CATSPER1/CLIC2/RRAD/PKD2L1/ATP6V0D2/LRRC55/ATP4B/BHLHA15/FXYD2/SLC24A4/KCNE1/ADRA2A/APLNR/CXCL11/SLC34A2/SLC30A3/C15orf48/KCNJ5/TF/TRPA1/STAC2/NPPA/KCNQ3/CACNG6/IL13/LRRC38/ASIC2/ATP2B3/KCNK2/CACNA1B/SLC9A3/BPIFA1/OTOP…	75	BP
GO:1901222	regulation of NIK/NF-kappaB signaling	19/1530	114/17910	0.00355557	0.0259923	0.0208977	CD27/PTPN22/HAVCR2/TLR7/RASSF2/NLRP3/NLRC3/CD14/TREM2/TLR4/NLRP12/CCL19/IL12B/TNFSF14/CHI3L1/AGER/GREM1/ADGRG3/MMP8	19	BP
GO:0044057	regulation of system process	70/1530	594/17910	0.00360321	0.0263142	0.0211565	TNFRSF1B/CST7/PIK3CG/AIF1/P2RX1/CELF2/TIFAB/ITGAX/APOA1/TMIGD3/AQP1/PTGER2/ATP2A3/CHGA/HAMP/CCL3/NR4A3/NTSR1/GJA5/APOA2/PTAFR/ICAM1/IL10/CLIC2/NPR1/AGER/EDNRB/FXYD2/NPTX2/S100B/KCNE1/TH/ADRA2A/LRRK2/DES/ADRA1B/OR51E2/C1QTNF1/HRH2/HSPB7/RETN/SSTR2/FGB/ADORA1/KCNJ5/CASR/IL2/NPTX1/SGCA/TNNC1/P2RX3/NPPA/MYBPH/AGTR2/CACNG6/FGG/FGA/ASIC2/ATP2B3/TNNT3/KISS1/CACNA1B/TACR1/ATP1A4/HCN4/CRHR1/FGF10/ADRA1A/F…	70	BP
GO:0031233	intrinsic component of external side of plasma membrane	6/1603	19/18675	0.00404026	0.0264285	0.0218888	CD14/FOLR2/GPIHBP1/FOLR1/PRND/CA4	6	CC
GO:0006691	leukotriene metabolic process	8/1530	31/17910	0.00369151	0.0269322	0.0216534	ALOX5AP/GGTA1P/ALOX5/PLA2G5/PLA2G1B/GGTLC1/CYP4F2/GGTLC2	8	BP
GO:0050848	regulation of calcium-mediated signaling	17/1530	98/17910	0.00371062	0.0270445	0.0217437	CD3E/CD4/SLA2/PLEK/CD22/CMKLR1/TRAT1/CCL4/TREM2/ZAP70/CCL3/GBP1/CLIC2/LRRK2/P2RX3/MAPT/JPH3	17	BP
GO:0016175	superoxide-generating NADPH oxidase activity	4/1397	8/16967	0.00244476	0.0270769	0.0230395	CYBB/NCF1B/NCF1/NCF1C	4	MF
GO:0042609	CD4 receptor binding	4/1397	8/16967	0.00244476	0.0270769	0.0230395	CD74/IL16/CD22/LCK	4	MF
GO:0008360	regulation of cell shape	20/1530	123/17910	0.00378843	0.0275841	0.0221775	ARHGAP15/CORO1A/FGD2/ITGB2/LST1/FGR/CSF1R/FMNL1/ARHGAP18/CCL3/ATP10A/DLC1/ICAM1/S100B/CCL13/CCL2/FN1/CCL24/CCL7/F2	20	BP
GO:0032270	positive regulation of cellular protein metabolic process	153/1530	1458/17910	0.00383964	0.0279292	0.0224549	PTPRC/CD27/NCKAP1L/CD3E/SLAMF1/CD4/SCIMP/CD74/TNFRSF1B/CD28/GPR183/LCP2/CD40LG/PIK3CG/PPP1R16B/PTPN22/HAVCR2/FCRL3/PYHIN1/AIF1/NCF1/FCGR2B/RASSF2/FGD2/PECAM1/P2RX1/PIK3R5/LILRB2/CCR1/CCR7/CR1/CSF1R/FCGR1A/PIK3R6/FOXP3/CASS4/FPR1/NLRP3/CD80/CD300A/LCK/FLT3/ZEB2/ENPP2/C5AR1/CCL5/NLRC4/CD33/LILRA5/ACVRL1/GLIPR2/TREM2/ECSCR/BIRC3/APOE/PDE6G/PLA2G5/CXCR4/C3/TLR4/CCL21/TMEM119/ARRB1/NLRP12/FASLG/MARCO/…	153	BP
GO:0035082	axoneme assembly	11/1530	52/17910	0.00390271	0.028354	0.0227965	ZMYND10/DNAAF1/CFAP73/PIH1D3/DNAI2/RP1/RSPH1/RSPH4A/CFAP43/DNAI1/HYDIN	11	BP
GO:0050790	regulation of catalytic activity	214/1530	2116/17910	0.00390581	0.028354	0.0227965	ARHGAP15/PTPRC/GMFG/CD27/WAS/NCKAP1L/NCF4/CCR2/RHOH/DOCK8/TAGAP/DOCK2/CD4/ITK/CD74/GPR65/LCP2/CD40LG/CST7/PIK3CG/PPP1R16B/LAX1/PTPN22/NCF1B/FCRL3/MEF2C/ARHGAP9/SLA2/NCF1/PLEK/P2RY13/RASSF2/FGD2/CNR2/SLAMF8/ITGB2/P2RX1/RGS1/PIK3R5/FGR/NCF1C/RGS18/CD19/CCR7/CR1/FCER2/CSF1R/ARHGDIB/FCGR1A/PIK3R6/CASS4/S1PR4/ALOX5AP/FPR1/RASGRP3/NLRP3/GPSM3/CD300A/SMAP2/RASAL3/DOCK10/ARHGEF6/LCK/RASGRP2/FLT3/SPOCK2/Z…	214	BP
GO:0071356	cellular response to tumor necrosis factor	36/1530	266/17910	0.00392729	0.028376	0.0228142	CD27/TNFRSF1B/CD40LG/TNFSF13B/TNFSF8/TNFRSF13B/TNFRSF17/LTA/APOA1/TNFRSF9/CCL5/BIRC3/KLF2/HAMP/CCL3/VCAM1/GBP1/TNFSF4/TCL1A/ICAM1/TNFRSF4/TNFSF14/LTB/THBS1/CHI3L1/PSMB9/CLDN18/CCL2/APOB/PCK1/DCSTAMP/ANKRD1/GPD1/CD70/ACOD1/PYDC1	36	BP
GO:0002710	negative regulation of T cell mediated immunity	6/1530	19/17910	0.00394382	0.028376	0.0228142	PTPRC/LILRB1/FCGR2B/FOXP3/TBX21/IL7R	6	BP
GO:0006833	water transport	6/1530	19/17910	0.00394382	0.028376	0.0228142	AQP9/AQP1/UPK3A/AQP4/CFTR/SLC14A1	6	BP
GO:0016048	detection of temperature stimulus	6/1530	19/17910	0.00394382	0.028376	0.0228142	CXCR4/NTSR1/CXCL12/ADORA1/DRGX/TRPM8	6	BP
GO:0032700	negative regulation of interleukin-17 production	6/1530	19/17910	0.00394382	0.028376	0.0228142	NCKAP1L/FOXP3/TLR4/TNFSF4/IL12B/IFNG	6	BP
GO:0034104	negative regulation of tissue remodeling	6/1530	19/17910	0.00394382	0.028376	0.0228142	INPP5D/TMEM119/P2RX7/AGER/GREM1/CLDN18	6	BP
GO:0043691	reverse cholesterol transport	6/1530	19/17910	0.00394382	0.028376	0.0228142	APOA1/APOE/APOC2/CETP/APOA2/LIPC	6	BP
GO:0045063	T-helper 1 cell differentiation	6/1530	19/17910	0.00394382	0.028376	0.0228142	SPN/CD80/JAK3/CCL19/TNFSF4/IL27	6	BP
GO:0090280	positive regulation of calcium ion import	6/1530	19/17910	0.00394382	0.028376	0.0228142	TRPV2/CCL3/RAMP3/CCL2/CXCL12/CASR	6	BP
GO:0002711	positive regulation of T cell mediated immunity	9/1530	38/17910	0.00396508	0.0284729	0.0228921	SASH3/PTPRC/IL12RB1/FOXP3/NLRP3/B2M/P2RX7/TNFSF4/IL12B	9	BP
GO:0050856	regulation of T cell receptor signaling pathway	9/1530	38/17910	0.00396508	0.0284729	0.0228921	TESPA1/PTPN22/CD226/LILRB4/CCR7/TRAT1/CD300A/LCK/GBP1	9	BP
GO:0030194	positive regulation of blood coagulation	7/1530	25/17910	0.00398097	0.0284999	0.0229138	PLEK/SELP/TLR4/CPB2/THBS1/APOH/F2	7	BP
GO:0032616	interleukin-13 production	7/1530	25/17910	0.00398097	0.0284999	0.0229138	IRF4/NLRP3/LILRA5/TNFSF4/IL33/SCGB1A1/PAEP	7	BP
GO:1900048	positive regulation of hemostasis	7/1530	25/17910	0.00398097	0.0284999	0.0229138	PLEK/SELP/TLR4/CPB2/THBS1/APOH/F2	7	BP
GO:0007586	digestion	21/1530	132/17910	0.00398445	0.0284999	0.0229138	TIFAB/APOA1/TLR4/AQP1/HAMP/APOA2/CHIT1/SLC2A5/ADRA2A/HRH2/CHIA/PGC/CAPN8/FABP2/AKR1D1/CEL/TACR1/PRSS1/RBP4/FGF10/PRSS2	21	BP
GO:1901224	positive regulation of NIK/NF-kappaB signaling	14/1530	75/17910	0.00411018	0.0293705	0.0236138	CD27/HAVCR2/TLR7/CD14/TREM2/TLR4/NLRP12/CCL19/IL12B/TNFSF14/CHI3L1/AGER/GREM1/MMP8	14	BP
GO:0003073	regulation of systemic arterial blood pressure	15/1530	83/17910	0.00417863	0.0298304	0.0239835	NTSR1/GJA5/CPA3/ADAMTS16/SLC2A5/OR51E2/ADORA1/CTSG/SUCNR1/CMA1/CYP4F2/AGTR2/ASIC2/TACR1/ADRA1A	15	BP
GO:0034762	regulation of transmembrane transport	64/1530	538/17910	0.00422624	0.0301408	0.0242331	CCR2/CORO1A/CTSS/PIK3CG/CYBB/MEF2C/CD19/PRKCB/GLRX/KCNA3/TREM2/KCNMB1/C3/KCNH6/CXCL9/REM1/NR4A3/NTSR1/CLIC5/RAMP3/GJA5/P2RX7/PTAFR/CXCL10/KEL/SCN7A/CATSPER1/CLIC2/RRAD/IFNG/THBS1/LRRC55/PLA2G1B/KCNE1/ADRA2A/APLNR/CCL2/ABCB1/CXCL11/RASGRF1/KCNJ5/KCNK5/STAC2/KCNJ10/NPPA/FFAR4/KCNQ3/CFTR/CACNG6/IL13/LRRC38/ASIC2/GH1/GRIA2/CACNA1B/BPIFA1/KCNA4/KCNA2/HCN4/KCNQ2/CRHR1/F2/JPH3/NEFL	64	BP
GO:0051235	maintenance of location	38/1530	286/17910	0.00425751	0.0303343	0.0243886	PTPRC/CD4/CORO1A/CCR5/SRGN/CD19/CCR7/LCK/APOA1/MSR1/SYNE1/APOE/C3/CCL21/CXCL9/FASLG/CCL19/CCL3/NTSR1/P2RX7/IL10/HTR2B/CXCL10/CLIC2/APLNR/CXCL11/SLC18A2/SLC30A3/APOB/FBN1/TRPA1/IL13/FFAR2/FBN2/ANGPTL3/F2/JPH3/NR5A1	38	BP
GO:0031906	late endosome lumen	4/1603	9/18675	0.00479115	0.0310554	0.0257209	IL12B/NAPSA/SFTPC/SFTPB	4	CC
GO:0000768	syncytium formation by plasma membrane fusion	11/1530	53/17910	0.00455266	0.0323425	0.0260032	CD53/TYROBP/NFATC2/TREM2/CXCL9/RIPOR2/CXCL10/TNFSF14/DCSTAMP/ERVW-1/WNT1	11	BP
GO:0046503	glycerolipid catabolic process	11/1530	53/17910	0.00455266	0.0323425	0.0260032	PIK3CG/APOC1/ENPP2/APOC2/APOA2/APOB/FABP7/LIPC/APOA5/FABP2/ENPP6	11	BP
GO:0140253	cell-cell fusion	11/1530	53/17910	0.00455266	0.0323425	0.0260032	CD53/TYROBP/NFATC2/TREM2/CXCL9/RIPOR2/CXCL10/TNFSF14/DCSTAMP/ERVW-1/WNT1	11	BP
GO:0045637	regulation of myeloid cell differentiation	34/1530	250/17910	0.00460158	0.0326583	0.0262571	EVI2B/NCKAP1L/CD4/CD74/LILRB1/MEF2C/SPI1/TYROBP/RASSF2/LILRB4/GPR171/C1QC/CCR1/INPP5D/PRKCB/LILRB3/B2M/TREM2/TLR4/ETS1/CSF3R/CCL3/NR4A3/IL12B/GPR55/IFNG/THBS1/LTF/CLDN18/DCSTAMP/FBN1/ZBTB16/RHEX/PF4	34	BP
GO:0006837	serotonin transport	5/1530	14/17910	0.00469601	0.0330595	0.0265797	LILRB1/FCER1G/P2RX1/SLC18A2/SLC18A1	5	BP
GO:0010820	positive regulation of T cell chemotaxis	5/1530	14/17910	0.00469601	0.0330595	0.0265797	CCR2/CCL5/CCL21/TNFSF14/CXCL13	5	BP
GO:0044546	NLRP3 inflammasome complex assembly	5/1530	14/17910	0.00469601	0.0330595	0.0265797	NLRP3/NLRC3/TLR4/GBP5/MEFV	5	BP
GO:0045591	positive regulation of regulatory T cell differentiation	5/1530	14/17910	0.00469601	0.0330595	0.0265797	LILRB2/LILRB4/FOXP3/IFNG/IL2	5	BP
GO:0046851	negative regulation of bone remodeling	5/1530	14/17910	0.00469601	0.0330595	0.0265797	INPP5D/TMEM119/P2RX7/GREM1/CLDN18	5	BP
GO:0050862	positive regulation of T cell receptor signaling pathway	5/1530	14/17910	0.00469601	0.0330595	0.0265797	TESPA1/CD226/CCR7/TRAT1/LCK	5	BP
GO:0070669	response to interleukin-2	5/1530	14/17910	0.00469601	0.0330595	0.0265797	IL2RG/IL2RA/IL2RB/JAK3/IL2	5	BP
GO:0002423	natural killer cell mediated immune response to tumor cell	4/1530	9/17910	0.00470791	0.0330595	0.0265797	HAVCR2/CD226/CRTAM/IL12B	4	BP
GO:0002855	regulation of natural killer cell mediated immune response to tumor cell	4/1530	9/17910	0.00470791	0.0330595	0.0265797	HAVCR2/CD226/CRTAM/IL12B	4	BP
GO:0051918	negative regulation of fibrinolysis	4/1530	9/17910	0.00470791	0.0330595	0.0265797	CPB2/THBS1/APOH/F2	4	BP
GO:0097267	omega-hydroxylase P450 pathway	4/1530	9/17910	0.00470791	0.0330595	0.0265797	CYP1B1/CYP1A1/CYP1A2/CYP4F2	4	BP
GO:0097305	response to alcohol	32/1530	232/17910	0.00473643	0.0332278	0.026715	CD27/CYBB/CCR5/SPI1/CCR7/CD14/GNG2/KCNMB1/CCL21/KLF2/PTGER2/HAMP/CCL19/CCL3/VCAM1/TNFSF4/ICAM1/PTGDR/TH/CLDN18/NTRK3/IL2/PTGFR/TRH/CFTR/CCL7/IL13/CHRNB2/TACR1/FOSB/RBP4/NEFL	32	BP
GO:0090279	regulation of calcium ion import	9/1530	39/17910	0.0047713	0.0334403	0.0268859	FCRL3/TRPV2/CCL3/RAMP3/CCL2/CXCL12/CASR/SPINK1/EPPIN	9	BP
GO:0007160	cell-matrix adhesion	30/1530	214/17910	0.00483284	0.0338392	0.0272065	CD3E/ITGAL/PECAM1/ITGB2/CD96/CCR7/ITGB7/PARVG/ACVRL1/SIGLEC1/CCL21/LYVE1/ITGA8/VCAM1/CCL25/DLC1/TEK/FAM107A/THBS1/ECM2/FBLN5/GREM1/FGB/MMP12/FN1/FGG/FGA/TNN/CEACAM6/ANGPTL3	30	BP
GO:0016298	lipase activity	17/1397	100/16967	0.00315106	0.0345733	0.0294181	CCR5/CCR1/PLA2G7/PLD4/ENPP2/CCL5/PLCL2/PLAAT4/PLA2G2A/PLCB2/PLA1A/PLA2G1B/CASR/PLA2G12B/LIPC/CEL/PLAAT5	17	MF
GO:0015267	channel activity	46/1397	370/16967	0.00323044	0.035116	0.02988	CYBB/P2RX1/TRPV2/KCNA3/PRF1/AQP9/AQP1/ANXA6/CHRNA6/CLIC5/GJA5/P2RX7/SCN7A/CATSPER1/CLIC2/PKD2L1/LRRC55/KCNE1/KCNJ5/CHRNA2/KCNK5/AQP4/TRPA1/P2RX3/KCNJ10/KCNQ3/BEST2/CFTR/CACNG6/LRRC38/ASIC2/KCNK2/SLC14A1/CHRNG/GRIA2/CACNA1B/CHRNB2/OTOP2/KCNA4/KCNA2/TRPC5/CHRNA9/HCN4/KCNQ2/TRPM8/ABCC8	46	MF
GO:0046696	lipopolysaccharide receptor complex	3/1603	5/18675	0.00552986	0.0352035	0.0291565	CD14/TLR4/LY96	3	CC
GO:0097651	phosphatidylinositol 3-kinase complex, class I	3/1603	5/18675	0.00552986	0.0352035	0.0291565	PIK3CG/PIK3R5/PIK3R6	3	CC
GO:0034377	plasma lipoprotein particle assembly	7/1530	26/17910	0.00505228	0.0352742	0.0283603	APOA1/APOC1/APOE/APOC2/APOA2/APOB/MTTP	7	BP
GO:0042044	fluid transport	7/1530	26/17910	0.00505228	0.0352742	0.0283603	AQP9/AQP1/EDNRB/UPK3A/AQP4/CFTR/SLC14A1	7	BP
GO:0050820	positive regulation of coagulation	7/1530	26/17910	0.00505228	0.0352742	0.0283603	PLEK/SELP/TLR4/CPB2/THBS1/APOH/F2	7	BP
GO:0004435	phosphatidylinositol phospholipase C activity	6/1397	19/16967	0.003276	0.0352846	0.0300234	CCR5/CCR1/CCL5/PLCL2/PLCB2/CASR	6	MF
GO:0030658	transport vesicle membrane	27/1603	188/18675	0.00559328	0.0352921	0.0292299	CD74/HLA-DPB1/HLA-DPA1/HLA-DRA/HLA-DRB1/HLA-DQA1/HLA-DRB5/B2M/HLA-DQB1/HLA-DQB2/CHGA/HLA-DQA2/HLA-B/SYNPR/LRRK2/SLC18A2/SLC30A3/SCG3/FOLR1/NRGN/DOC2A/RPH3A/SYT6/SVOP/CA4/SLC18A1/SLC17A8	27	CC
GO:0044070	regulation of anion transport	16/1530	93/17910	0.00520387	0.0362979	0.0291833	KMO/APOA1/APOE/NTSR1/P2RX7/PTAFR/THBS1/SFRP4/ABCB1/ADORA1/CYP4F2/SLC6A1/CFTR/AGTR2/ROS1/CA7	16	BP
GO:0002374	cytokine secretion involved in immune response	6/1530	20/17910	0.00523227	0.0363571	0.0292309	TNFRSF1B/LILRB1/NLRP3/APOA1/APOA2/IL10	6	BP
GO:0032516	positive regulation of phosphoprotein phosphatase activity	6/1530	20/17910	0.00523227	0.0363571	0.0292309	PTPRC/FCRL3/CD300A/CD33/PPP1R14D/AGTR2	6	BP
GO:0034143	regulation of toll-like receptor 4 signaling pathway	6/1530	20/17910	0.00523227	0.0363571	0.0292309	PTPN22/LILRA2/LTF/LBP/BPIFB1/ACOD1	6	BP
GO:0060487	lung epithelial cell differentiation	6/1530	20/17910	0.00523227	0.0363571	0.0292309	KLF2/GATA6/SPDEF/NKX2-1/IL13/FGF10	6	BP
GO:0001923	B-1 B cell differentiation	3/1530	5/17910	0.00545425	0.0369503	0.0297079	SLAMF8/CD19/PLCL2	3	BP
GO:0002232	leukocyte chemotaxis involved in inflammatory response	3/1530	5/17910	0.00545425	0.0369503	0.0297079	SLAMF8/LBP/FFAR2	3	BP
GO:0002249	lymphocyte anergy	3/1530	5/17910	0.00545425	0.0369503	0.0297079	CD3E/FOXP3/CLC	3	BP
GO:0002457	T cell antigen processing and presentation	3/1530	5/17910	0.00545425	0.0369503	0.0297079	WAS/RFTN1/ICAM1	3	BP
GO:0002461	tolerance induction dependent upon immune response	3/1530	5/17910	0.00545425	0.0369503	0.0297079	HAVCR2/FOXP3/AIRE	3	BP
GO:0002501	peptide antigen assembly with MHC protein complex	3/1530	5/17910	0.00545425	0.0369503	0.0297079	HLA-DMB/HLA-DMA/HLA-DRA	3	BP
GO:0002667	regulation of T cell anergy	3/1530	5/17910	0.00545425	0.0369503	0.0297079	CD3E/FOXP3/CLC	3	BP
GO:0002870	T cell anergy	3/1530	5/17910	0.00545425	0.0369503	0.0297079	CD3E/FOXP3/CLC	3	BP
GO:0002911	regulation of lymphocyte anergy	3/1530	5/17910	0.00545425	0.0369503	0.0297079	CD3E/FOXP3/CLC	3	BP
GO:0002925	positive regulation of humoral immune response mediated by circulating immunoglobulin	3/1530	5/17910	0.00545425	0.0369503	0.0297079	PTPRC/LTA/FCER2	3	BP
GO:0010572	positive regulation of platelet activation	3/1530	5/17910	0.00545425	0.0369503	0.0297079	PLEK/SELP/TLR4	3	BP
GO:0014052	regulation of gamma-aminobutyric acid secretion	3/1530	5/17910	0.00545425	0.0369503	0.0297079	NTSR1/P2RX7/SLC6A1	3	BP
GO:0031133	regulation of axon diameter	3/1530	5/17910	0.00545425	0.0369503	0.0297079	KEL/CNTN2/NEFL	3	BP
GO:0031580	membrane raft distribution	3/1530	5/17910	0.00545425	0.0369503	0.0297079	PTPRC/DOCK2/CD2	3	BP
GO:0034239	regulation of macrophage fusion	3/1530	5/17910	0.00545425	0.0369503	0.0297079	TYROBP/TREM2/DCSTAMP	3	BP
GO:0034241	positive regulation of macrophage fusion	3/1530	5/17910	0.00545425	0.0369503	0.0297079	TYROBP/TREM2/DCSTAMP	3	BP
GO:0038156	interleukin-3-mediated signaling pathway	3/1530	5/17910	0.00545425	0.0369503	0.0297079	CSF2RB/FCER1G/CSF3R	3	BP
GO:0042435	indole-containing compound biosynthetic process	3/1530	5/17910	0.00545425	0.0369503	0.0297079	TPH1/DDC/ASMT	3	BP
GO:0043435	response to corticotropin-releasing hormone	3/1530	5/17910	0.00545425	0.0369503	0.0297079	NR4A3/CRHR2/CRHR1	3	BP
GO:0045084	positive regulation of interleukin-12 biosynthetic process	3/1530	5/17910	0.00545425	0.0369503	0.0297079	TLR4/IRF1/LTB	3	BP
GO:0045347	negative regulation of MHC class II biosynthetic process	3/1530	5/17910	0.00545425	0.0369503	0.0297079	SPI1/IL10/PF4	3	BP
GO:0046219	indolalkylamine biosynthetic process	3/1530	5/17910	0.00545425	0.0369503	0.0297079	TPH1/DDC/ASMT	3	BP
GO:0060510	type II pneumocyte differentiation	3/1530	5/17910	0.00545425	0.0369503	0.0297079	GATA6/NKX2-1/FGF10	3	BP
GO:0071376	cellular response to corticotropin-releasing hormone stimulus	3/1530	5/17910	0.00545425	0.0369503	0.0297079	NR4A3/CRHR2/CRHR1	3	BP
GO:1902565	positive regulation of neutrophil activation	3/1530	5/17910	0.00545425	0.0369503	0.0297079	ITGB2/ITGAM/PTAFR	3	BP
GO:1904141	positive regulation of microglial cell migration	3/1530	5/17910	0.00545425	0.0369503	0.0297079	TREM2/CCL3/P2RY12	3	BP
GO:1904447	folate import across plasma membrane	3/1530	5/17910	0.00545425	0.0369503	0.0297079	FOLR2/LRP2/FOLR1	3	BP
GO:0002385	mucosal immune response	8/1530	33/17910	0.00557651	0.0376737	0.0302895	LTF/PLA2G1B/RNASE3/PIGR/FFAR3/BPIFB1/FFAR2/BPIFA1	8	BP
GO:0097242	amyloid-beta clearance	8/1530	33/17910	0.00557651	0.0376737	0.0302895	ITGB2/C5AR1/ITGAM/MSR1/TREM2/APOE/C3/MARCO	8	BP
GO:2000352	negative regulation of endothelial cell apoptotic process	8/1530	33/17910	0.00557651	0.0376737	0.0302895	SCG2/ICAM1/TEK/NDNF/FGB/FGG/IL13/FGA	8	BP
GO:0032692	negative regulation of interleukin-1 production	9/1530	40/17910	0.00569926	0.0384674	0.0309276	NLRP3/APOA1/CD33/TREM2/NLRP12/CX3CR1/IL10/MEFV/NLRP7	9	BP
GO:0015079	potassium ion transmembrane transporter activity	18/1397	110/16967	0.00370673	0.0395609	0.033662	AQP1/PKD2L1/LRRC55/ATP4B/FXYD2/KCNE1/KCNJ5/KCNK5/KCNJ10/KCNQ3/LRRC38/KCNK2/KCNA4/KCNA2/ATP1A4/HCN4/KCNQ2/ABCC8	18	MF
GO:1904724	tertiary granule lumen	11/1603	55/18675	0.00633254	0.0396062	0.0328029	CTSS/LYZ/CFP/OSCAR/B2M/CHIT1/LTF/ORM1/TNFAIP6/MMP8/HP	11	CC
GO:0031214	biomineral tissue development	23/1530	154/17910	0.00592524	0.0399557	0.0321242	MEF2C/SRGN/FGR/CCR1/ASGR2/S1PR1/TMEM119/CCL3/P2RX7/CLEC3B/LTF/GREM1/CYP27B1/AHSG/CCN1/MGP/PKDCC/COMP/KL/ASPN/ODAPH/OMD/FBN2	23	BP
GO:0034764	positive regulation of transmembrane transport	28/1530	199/17910	0.00601614	0.0405313	0.0325869	CCR2/CTSS/CD19/GLRX/TREM2/KCNMB1/C3/CXCL9/NR4A3/NTSR1/RAMP3/P2RX7/PTAFR/CXCL10/IFNG/LRRC55/KCNE1/APLNR/CCL2/ABCB1/CXCL11/STAC2/NPPA/CFTR/IL13/LRRC38/GH1/F2	28	BP
GO:0006949	syncytium formation	11/1530	55/17910	0.00610864	0.0411165	0.0330575	CD53/TYROBP/NFATC2/TREM2/CXCL9/RIPOR2/CXCL10/TNFSF14/DCSTAMP/ERVW-1/WNT1	11	BP
GO:0043304	regulation of mast cell degranulation	7/1530	27/17910	0.00632639	0.0425429	0.0342043	CD84/FCER1G/FGR/CD300A/IL13RA2/NPPA/IL13	7	BP
GO:0042803	protein homodimerization activity	88/1397	809/16967	0.00409459	0.042751	0.0363765	PTPRC/CCR2/CD79B/GIMAP7/CD3E/CD4/CD2/CST7/CORO1A/LILRB1/CD3D/ABCD2/JAML/CD79A/PLEK/JCHAIN/CD247/FCER1G/PECAM1/C1QB/LILRB2/CSF1R/FOXP3/FLT3/GBP4/CD69/AOC3/CR2/CD3G/CCL5/ADA2/NLRC4/GLIPR2/SYNE1/GZMA/IKZF3/APOE/ANXA6/NR4A3/APOC2/NTSR1/GBP1/P2RX7/APOA2/IL12B/GBP5/SDS/KLRC4-KLRK1/HPGDS/UPK1A/DPP4/IRAK3/FBLN5/BHLHA15/HNF1B/PDGFRA/DPYD/GREM1/S100B/ADRA2A/LRRK2/AOX1/CADM3/GPD1/CASR/C16orf89/TNNC1/MAPT/CR…	88	MF
GO:0001608	G protein-coupled nucleotide receptor activity	4/1397	9/16967	0.00411488	0.042751	0.0363765	P2RY10/P2RY8/P2RY14/P2RY12	4	MF
GO:0030023	extracellular matrix constituent conferring elasticity	4/1397	9/16967	0.00411488	0.042751	0.0363765	FBLN5/FBN1/EMILIN3/FBN2	4	MF
GO:0005249	voltage-gated potassium channel activity	12/1397	62/16967	0.00419762	0.0428522	0.0364626	LRRC55/KCNE1/KCNJ5/KCNK5/KCNJ10/KCNQ3/LRRC38/KCNK2/KCNA4/KCNA2/HCN4/KCNQ2	12	MF
GO:0048029	monosaccharide binding	12/1397	62/16967	0.00419762	0.0428522	0.0364626	SELP/HK3/CLEC6A/CLEC4A/CLEC17A/MRC1/FBP1/CD209/COLEC12/SLC2A5/CLEC4M/ALDOB	12	MF
GO:0001711	endodermal cell fate commitment	5/1530	15/17910	0.00655428	0.0437131	0.0351452	GATA6/SOX17/HNF1B/EOMES/NANOG	5	BP
GO:0032736	positive regulation of interleukin-13 production	5/1530	15/17910	0.00655428	0.0437131	0.0351452	IRF4/NLRP3/TNFSF4/IL33/PAEP	5	BP
GO:0045414	regulation of interleukin-8 biosynthetic process	5/1530	15/17910	0.00655428	0.0437131	0.0351452	TLR7/TLR8/TLR4/APOA2/ELANE	5	BP
GO:0046629	gamma-delta T cell activation	5/1530	15/17910	0.00655428	0.0437131	0.0351452	PTPRC/NCKAP1L/LILRB1/JAML/GPR18	5	BP
GO:0090197	positive regulation of chemokine secretion	5/1530	15/17910	0.00655428	0.0437131	0.0351452	AIF1/CSF1R/IL1RL1/CHIA/IL33	5	BP
GO:1900451	positive regulation of glutamate receptor signaling pathway	5/1530	15/17910	0.00655428	0.0437131	0.0351452	CCR2/IFNG/CCL2/UNC13A/NECAB2	5	BP
GO:1901741	positive regulation of myoblast fusion	5/1530	15/17910	0.00655428	0.0437131	0.0351452	CD53/NFATC2/CXCL9/RIPOR2/TNFSF14	5	BP
GO:2000402	negative regulation of lymphocyte migration	5/1530	15/17910	0.00655428	0.0437131	0.0351452	RIPOR2/KLRC4-KLRK1/CD200R1/CCL2/PADI2	5	BP
GO:2000484	positive regulation of interleukin-8 secretion	5/1530	15/17910	0.00655428	0.0437131	0.0351452	CD2/FCN1/CD244/CD14/FFAR2	5	BP
GO:0060428	lung epithelium development	8/1530	34/17910	0.00675712	0.0450249	0.0361998	KLF2/FGF7/GATA6/WNT2/SPDEF/NKX2-1/IL13/FGF10	8	BP
GO:0050951	sensory perception of temperature stimulus	6/1530	21/17910	0.00680386	0.0451715	0.0363177	CXCR4/NTSR1/CXCL12/ADORA1/TRPA1/TRPM8	6	BP
GO:0060479	lung cell differentiation	6/1530	21/17910	0.00680386	0.0451715	0.0363177	KLF2/GATA6/SPDEF/NKX2-1/IL13/FGF10	6	BP
GO:0071379	cellular response to prostaglandin stimulus	6/1530	21/17910	0.00680386	0.0451715	0.0363177	GNG2/PTGER2/TNFSF4/PTGDR/APOB/PTGFR	6	BP
GO:2000316	regulation of T-helper 17 type immune response	6/1530	21/17910	0.00680386	0.0451715	0.0363177	IL12RB1/FOXP3/NLRP3/TBX21/IL12B/IL2	6	BP
GO:0010810	regulation of cell-substrate adhesion	28/1530	201/17910	0.00689189	0.0457143	0.0367541	CD3E/CCR7/CASS4/SPOCK2/APOA1/PREX1/ACVRL1/ABI3BP/CCL21/CCL25/GBP1/DLC1/TEK/FAM107A/THBS1/NDNF/CCDC80/GREM1/COL8A1/CCN1/FGB/MMP12/FN1/FGG/FGA/WNT1/CEACAM6/VWC2	28	BP
GO:0061098	positive regulation of protein tyrosine kinase activity	11/1530	56/17910	0.00702898	0.0465813	0.0374512	NCF1/CSF1R/FCGR1A/CASS4/CCL5/LILRA5/STAP1/GREM1/ADRA2A/ADORA1/ADRA1A	11	BP
GO:0070851	growth factor receptor binding	19/1397	121/16967	0.00465525	0.0471143	0.0400892	IL12RB1/MS4A1/CD300LF/CDH5/IL21/IL12B/FGF7/IL10/PDGFRA/GREM1/IL2/FGF18/FGF17/IL37/VEGFD/KLB/FGF10/FGF20/IL36B	19	MF
GO:0001875	lipopolysaccharide receptor activity	3/1397	5/16967	0.00490669	0.0472169	0.0401765	TLR4/LY96/PTAFR	3	MF
GO:0004936	alpha-adrenergic receptor activity	3/1397	5/16967	0.00490669	0.0472169	0.0401765	ADRA1D/ADRA2A/ADRA1A	3	MF
GO:0031727	CCR2 chemokine receptor binding	3/1397	5/16967	0.00490669	0.0472169	0.0401765	CCR2/CCL2/CCL7	3	MF
GO:0032394	MHC class Ib receptor activity	3/1397	5/16967	0.00490669	0.0472169	0.0401765	LILRB1/KLRC4-KLRK1/KIR2DL4	3	MF
GO:0051525	NFAT protein binding	3/1397	5/16967	0.00490669	0.0472169	0.0401765	SPI1/FOXP3/GATA4	3	MF
GO:0071723	lipopeptide binding	3/1397	5/16967	0.00490669	0.0472169	0.0401765	CD14/CD1C/LBP	3	MF
GO:0070405	ammonium ion binding	10/1397	48/16967	0.00502442	0.0479566	0.0408059	JCHAIN/APOC1/IGHM/CETP/APOA2/HTR2B/TH/CHRNA2/APOA5/CHRNB2	10	MF
GO:0033690	positive regulation of osteoblast proliferation	4/1530	10/17910	0.00731984	0.0481159	0.038685	TMEM119/LTF/CCN1/SOX8	4	BP
GO:0045351	type I interferon biosynthetic process	4/1530	10/17910	0.00731984	0.0481159	0.038685	TLR7/TLR8/TLR4/IL10	4	BP
GO:0048304	positive regulation of isotype switching to IgG isotypes	4/1530	10/17910	0.00731984	0.0481159	0.038685	PTPRC/CD28/TBX21/IL2	4	BP
GO:0051006	positive regulation of lipoprotein lipase activity	4/1530	10/17910	0.00731984	0.0481159	0.038685	APOC2/GPIHBP1/APOA5/APOH	4	BP
GO:0070391	response to lipoteichoic acid	4/1530	10/17910	0.00731984	0.0481159	0.038685	CD14/TREM2/TLR4/LBP	4	BP
GO:0071223	cellular response to lipoteichoic acid	4/1530	10/17910	0.00731984	0.0481159	0.038685	CD14/TREM2/TLR4/LBP	4	BP
GO:0097278	complement-dependent cytotoxicity	4/1530	10/17910	0.00731984	0.0481159	0.038685	C3/CD5L/CR1L/IL13	4	BP
GO:2000035	regulation of stem cell division	4/1530	10/17910	0.00731984	0.0481159	0.038685	EVI2B/SOX17/SFRP2/ESRRB	4	BP
GO:2001225	regulation of chloride transport	4/1530	10/17910	0.00731984	0.0481159	0.038685	PTAFR/ABCB1/CFTR/CA7	4	BP
GO:0019825	oxygen binding	7/1397	27/16967	0.00516841	0.0489332	0.0416368	CYP1B1/CYP1A1/TH/CYP4B1/CYP8B1/ADGB/NGB	7	MF
GO:0045765	regulation of angiogenesis	47/1530	383/17910	0.00746019	0.0489944	0.0393913	CCR2/PPP1R16B/CYBB/ITGB2/C3AR1/PIK3R6/PRKCB/ITGAX/ENPP2/C5AR1/CYP1B1/ACVRL1/ECSCR/CXCR4/TMIGD2/C3/ETS1/AQP1/RHOJ/KLF2/FASLG/TIE1/CDH5/STAB1/CX3CR1/IL10/CXCL10/TEK/GATA6/NPR1/THBS1/CHI3L1/PTGIS/GREM1/APLNR/COL4A3/SFRP2/MEOX2/CMA1/CCL24/FGF18/PF4/C6/APOH/CXCL13/ANGPTL3/GATA4	47	BP
GO:0048260	positive regulation of receptor-mediated endocytosis	10/1530	49/17910	0.00756375	0.0495854	0.0398664	B2M/C3/CCL21/ARRB1/CCL19/SELE/SFRP4/GREM1/TF/APOA5	10	BP
GO:1903793	positive regulation of anion transport	10/1530	49/17910	0.00756375	0.0495854	0.0398664	KMO/APOA1/APOE/NTSR1/P2RX7/PTAFR/ABCB1/CYP4F2/SLC6A1/CFTR	10	BP

## Sheet: KEGG
All results of KEGG enrichment analysis with FDR (q value) < 0.05
ID	Description	GeneRatio	BgRatio	pvalue	p.adjust	qvalue	geneID	Count	one_type	two_type
hsa04061	Viral protein interaction with cytokine and cytokine receptor	55/737	100/7914	3.36455e-31	9.72354e-29	8.0395e-29	CCR4/IL10RA/CCR2/TNFRSF1B/IL2RG/CXCR3/CCR5/LTA/IL2RA/CCR1/CCR7/CSF1R/CXCR5/CCR8/CCR6/CCL4/IL2RB/IL18RAP/CCL5/CCL14/CCL23/CXCR4/CCL21/CCL18/CXCL9/CCL19/CCL3/CCL25/CX3CR1/IL10/CXCL10/TNFSF14/CCL4L2/CCL13/XCL2/CCL2/CXCL11/CCL8/CXCR1/CXCL12/CCL22/XCR1/CCL1/CCL16/CCL17/IL2/CCL3L3/CCL15/CXCL2/CXCL5/CCL24/CCL7/IL37/PF4/CXCL13	55	Environmental Information Processing	Signaling molecules and interaction
hsa04060	Cytokine-cytokine receptor interaction	94/737	294/7914	7.81157e-29	1.12877e-26	9.33278e-27	CCR4/CD27/IL10RA/CCR2/CD4/TNFRSF1B/CD40LG/IL12RB1/IL16/CSF2RB/IL2RG/TNFSF13B/TNFSF8/CXCR3/CCR5/CXCR6/CSF2RA/TNFRSF13B/IL21R/TNFRSF17/LTA/IL2RA/CCR1/CCR7/CSF1R/CXCR5/CCR8/CCR6/CCL4/IL2RB/IL18RAP/TNFRSF9/CCL5/CCL14/ACVRL1/CCL23/CXCR4/CCL21/CCL18/CXCL9/FASLG/IL5RA/CSF3R/CCL19/CCL3/IL9R/IL21/CCL25/CX3CR1/TNFSF4/IL12B/OSM/IL1RL1/IL10/CXCL10/IL32/TNFRSF4/IL7R/CRLF2/TNFSF14/IL27/CCL4L2/LTB/IFNG/FAS/CCL1…	94	Environmental Information Processing	Signaling molecules and interaction
hsa05150	Staphylococcus aureus infection	47/737	96/7914	6.91522e-24	6.66166e-22	5.50791e-22	SELPLG/HLA-DMB/HLA-DPB1/ITGAL/HLA-DPA1/HLA-DMA/HLA-DRA/HLA-DRB1/HLA-DOA/FCGR2B/C1QA/ITGB2/HLA-DQA1/C1QB/C3AR1/C1QC/FCGR1A/FPR3/FPR1/FCGR3A/HLA-DRB5/SELP/C2/C5AR1/FCGR2A/ITGAM/HLA-DQB1/HLA-DOB/C3/HLA-DQA2/FPR2/FCGR2C/FCAR/PTAFR/ICAM1/IL10/C4B/CFB/FCGR3B/C4A/KRT12/KRT27/FGG/KRT9/KRT36/DEFB4A/KRT33B	47	Human Diseases	Infectious disease: bacterial
hsa04640	Hematopoietic cell lineage	45/737	98/7914	1.81101e-21	1.30845e-19	1.08184e-19	CD37/CD3E/CD4/HLA-DMB/HLA-DPB1/CD2/CD5/HLA-DPA1/HLA-DMA/HLA-DRA/CD3D/HLA-DRB1/MS4A1/HLA-DOA/CD22/CSF2RA/HLA-DQA1/IL2RA/CD19/CD8A/CR1/FCER2/CSF1R/FCGR1A/FLT3/HLA-DRB5/CD14/CD7/ITGAM/HLA-DQB1/CR2/CD3G/CD33/HLA-DOB/IL5RA/CSF3R/HLA-DQA2/CD1C/IL9R/CD1E/IL7R/CD1D/CD1B/CD8B2/DNTT	45	Organismal Systems	Immune system
hsa04062	Chemokine signaling pathway	63/737	189/7914	1.39873e-20	8.08464e-19	6.68444e-19	CCR4/WAS/CCR2/DOCK2/ITK/PIK3CG/GNGT2/CXCR3/CCR5/CXCR6/NCF1/PIK3R5/FGR/CCR1/CCR7/PIK3R6/CXCR5/CCR8/CCR6/PRKCB/CCL4/RASGRP2/CCL5/PREX1/CCL14/CCL23/GNG2/VAV1/JAK3/CXCR4/CCL21/CCL18/ARRB1/CXCL9/CCL19/CCL3/PLCB2/CCL25/CX3CR1/CXCL10/GNG7/CCL4L2/CCL13/XCL2/CCL2/CXCL11/CCL8/CXCR1/CXCL12/CCL22/XCR1/CCL1/CCL16/CCL17/CCL3L3/CCL15/CXCL2/CXCL5/GNG8/CCL24/CCL7/PF4/CXCL13	63	Organismal Systems	Immune system
hsa05332	Graft-versus-host disease	28/737	41/7914	4.59734e-20	2.21439e-18	1.83087e-18	HLA-DMB/HLA-DPB1/CD28/HLA-DPA1/HLA-DMA/HLA-DRA/HLA-DRB1/HLA-DOA/HLA-DQA1/CD86/CD80/HLA-DRB5/PRF1/HLA-DQB1/HLA-DOB/GZMB/FASLG/HLA-DQA2/KLRD1/HLA-B/KLRC1/IFNG/FAS/IL2/KIR3DL2/KIR3DL1/KIR2DL3/KIR2DL1	28	Human Diseases	Immune disease
hsa04514	Cell adhesion molecules (CAMs)	53/737	147/7914	3.2698e-19	1.34996e-17	1.11616e-17	PTPRC/ICAM3/SELPLG/CD4/HLA-DMB/HLA-DPB1/CD2/CD28/CD40LG/ITGAL/HLA-DPA1/HLA-DMA/HLA-DRA/HLA-DRB1/ICOS/HLA-DOA/CD226/SPN/CD22/PECAM1/ITGB2/HLA-DQA1/CD86/CD8A/CD6/PDCD1/TIGIT/ICAM2/CD80/ITGB7/HLA-DRB5/SELP/ITGAM/HLA-DQB1/CTLA4/SIGLEC1/HLA-DOB/HLA-DQA2/ITGA8/VCAM1/CDH5/SELL/HLA-B/ICAM1/SELE/CLDN6/PDCD1LG2/CLDN2/CLDN5/CLDN18/CADM3/CNTN2/CD8B2	53	Environmental Information Processing	Signaling molecules and interaction
hsa05330	Allograft rejection	25/737	38/7914	1.93034e-17	6.97336e-16	5.76563e-16	HLA-DMB/HLA-DPB1/CD28/CD40LG/HLA-DPA1/HLA-DMA/HLA-DRA/HLA-DRB1/HLA-DOA/HLA-DQA1/CD86/CD80/HLA-DRB5/PRF1/HLA-DQB1/HLA-DOB/GZMB/FASLG/HLA-DQA2/IL12B/HLA-B/IL10/IFNG/FAS/IL2	25	Human Diseases	Immune disease
hsa04672	Intestinal immune network for IgA production	28/737	49/7914	4.92728e-17	1.5822e-15	1.30818e-15	HLA-DMB/HLA-DPB1/CD28/CD40LG/HLA-DPA1/HLA-DMA/HLA-DRA/TNFSF13B/HLA-DRB1/ICOS/HLA-DOA/TNFRSF13B/TNFRSF17/HLA-DQA1/CD86/CD80/ITGB7/HLA-DRB5/HLA-DQB1/HLA-DOB/CXCR4/HLA-DQA2/AICDA/CCL25/IL10/CXCL12/PIGR/IL2	28	Organismal Systems	Immune system
hsa04610	Complement and coagulation cascades	35/737	79/7914	2.36415e-16	6.83239e-15	5.64907e-15	C1QA/ITGB2/C1QB/C3AR1/C1QC/CR1/ITGAX/VSIG4/A2M/C2/C5AR1/ITGAM/CR2/SERPING1/C3/C7/C4B/CPB2/SERPINA1/CFB/F13A1/C4A/C8B/SERPINC1/C4BPA/FGB/C4BPB/C8A/F5/FGG/FGA/SERPIND1/C6/F11/F2	35	Organismal Systems	Immune system
hsa04940	Type I diabetes mellitus	24/737	43/7914	1.83344e-14	4.81696e-13	3.9827e-13	HLA-DMB/HLA-DPB1/CD28/HLA-DPA1/HLA-DMA/HLA-DRA/HLA-DRB1/HLA-DOA/HLA-DQA1/LTA/CD86/CD80/HLA-DRB5/PRF1/HLA-DQB1/HLA-DOB/GZMB/FASLG/HLA-DQA2/IL12B/HLA-B/IFNG/FAS/IL2	24	Human Diseases	Endocrine and metabolic disease
hsa04612	Antigen processing and presentation	32/737	78/7914	6.61572e-14	1.59329e-12	1.31734e-12	CD4/CD74/HLA-DMB/HLA-DPB1/CTSS/HLA-DPA1/HLA-DMA/HLA-DRA/HLA-DRB1/HLA-DOA/HLA-DQA1/CD8A/CIITA/HLA-DRB5/B2M/HLA-DQB1/HLA-DOB/HLA-DQA2/KLRD1/HLA-B/KLRC1/IFNG/KLRC4/KLRC2/KLRC3/KIR2DL4/KIR3DL2/CD8B2/KIR3DL1/KIR2DL3/KIR2DL1/KIR2DS4	32	Organismal Systems	Immune system
hsa05320	Autoimmune thyroid disease	25/737	53/7914	8.2636e-13	1.83706e-11	1.5189e-11	HLA-DMB/HLA-DPB1/CD28/CD40LG/HLA-DPA1/HLA-DMA/HLA-DRA/HLA-DRB1/HLA-DOA/HLA-DQA1/CD86/CD80/HLA-DRB5/PRF1/HLA-DQB1/CTLA4/HLA-DOB/GZMB/FASLG/HLA-DQA2/HLA-B/IL10/TSHR/FAS/IL2	25	Human Diseases	Immune disease
hsa05310	Asthma	19/737	31/7914	9.98042e-13	2.05507e-11	1.69914e-11	HLA-DMB/HLA-DPB1/CD40LG/HLA-DPA1/HLA-DMA/HLA-DRA/HLA-DRB1/HLA-DOA/FCER1G/HLA-DQA1/HLA-DRB5/HLA-DQB1/HLA-DOB/HLA-DQA2/MS4A2/IL10/RNASE3/FCER1A/IL13	19	Human Diseases	Immune disease
hsa05340	Primary immunodeficiency	21/737	38/7914	1.06664e-12	2.05507e-11	1.69914e-11	BTK/PTPRC/CD3E/CD4/CD40LG/IL2RG/CD3D/ICOS/CD79A/TNFRSF13B/CD19/CD8A/CIITA/LCK/IGLL1/ZAP70/JAK3/AICDA/AIRE/IL7R/CD8B2	21	Human Diseases	Immune disease
hsa05321	Inflammatory bowel disease (IBD)	27/737	65/7914	4.33862e-12	7.83664e-11	6.47939e-11	HLA-DMB/HLA-DPB1/IL12RB1/HLA-DPA1/HLA-DMA/HLA-DRA/IL2RG/HLA-DRB1/HLA-DOA/IL21R/HLA-DQA1/FOXP3/HLA-DRB5/TBX21/HLA-DQB1/IL18RAP/STAT4/HLA-DOB/TLR4/HLA-DQA2/IL21/IL12B/IL10/IFNG/IL2/IL13/RORC	27	Human Diseases	Immune disease
hsa05140	Leishmaniasis	29/737	76/7914	8.82265e-12	1.49985e-10	1.24009e-10	NCF4/HLA-DMB/HLA-DPB1/HLA-DPA1/HLA-DMA/HLA-DRA/CYBB/HLA-DRB1/NCF1/HLA-DOA/ITGB2/HLA-DQA1/CR1/FCGR1A/FCGR3A/PRKCB/HLA-DRB5/FCGR2A/ITGAM/HLA-DQB1/HLA-DOB/C3/TLR4/HLA-DQA2/FCGR2C/IL12B/IL10/IFNG/FCGR3B	29	Human Diseases	Infectious disease: parasitic
hsa04145	Phagosome	43/737	152/7914	1.18177e-11	1.8974e-10	1.56878e-10	NCF4/HLA-DMB/HLA-DPB1/CORO1A/CTSS/HLA-DPA1/HLA-DMA/HLA-DRA/CYBB/HLA-DRB1/NCF1/HLA-DOA/FCGR2B/ITGB2/HLA-DQA1/FCGR1A/FCGR3A/HLA-DRB5/CD14/FCGR2A/ITGAM/HLA-DQB1/MSR1/HLA-DOB/MRC1/C3/OLR1/TLR4/MARCO/HLA-DQA2/FCGR2C/FCAR/HLA-B/CD209/THBS1/ATP6V0D2/COLEC12/FCGR3B/SFTPD/COMP/CLEC4M/SFTPA1/SFTPA2	43	Cellular Processes	Transport and catabolism
hsa05323	Rheumatoid arthritis	32/737	93/7914	1.87572e-11	2.83706e-10	2.3457e-10	HLA-DMB/HLA-DPB1/CD28/ITGAL/HLA-DPA1/HLA-DMA/HLA-DRA/TNFSF13B/HLA-DRB1/HLA-DOA/ITGB2/HLA-DQA1/CD86/CD80/HLA-DRB5/HLA-DQB1/CTLA4/CCL5/HLA-DOB/TLR4/HLA-DQA2/CCL3/ICAM1/TEK/LTB/IFNG/ATP6V0D2/CCL2/CXCL12/CCL3L3/CXCL2/CXCL5	32	Human Diseases	Immune disease
hsa04650	Natural killer cell mediated cytotoxicity	39/737	131/7914	1.96336e-11	2.83706e-10	2.3457e-10	CD48/LCP2/ITGAL/NCR3/HCST/TYROBP/CD247/FCER1G/ITGB2/ICAM2/FCGR3A/NFATC2/PRKCB/SH2D1A/LCK/CD244/PRF1/VAV1/ZAP70/GZMB/FASLG/KLRD1/NCR1/HLA-B/KLRC1/ICAM1/KLRC4-KLRK1/IFNG/SH2D1B/FAS/FCGR3B/KLRC2/KLRC3/KIR2DL4/KIR3DL2/KIR3DL1/KIR2DL3/KIR2DL1/KIR2DS4	39	Organismal Systems	Immune system
hsa04658	Th1 and Th2 cell differentiation	31/737	92/7914	7.20189e-11	9.91118e-10	8.19464e-10	CD3E/CD4/HLA-DMB/HLA-DPB1/IL12RB1/HLA-DPA1/HLA-DMA/HLA-DRA/IL2RG/CD3D/HLA-DRB1/HLA-DOA/CD247/HLA-DQA1/IL2RA/NFATC2/LCK/HLA-DRB5/IL2RB/TBX21/HLA-DQB1/STAT4/CD3G/HLA-DOB/ZAP70/JAK3/HLA-DQA2/IL12B/IFNG/IL2/IL13	31	Organismal Systems	Immune system
hsa04659	Th17 cell differentiation	33/737	107/7914	2.54223e-10	3.33956e-09	2.76117e-09	CD3E/CD4/HLA-DMB/HLA-DPB1/IL12RB1/HLA-DPA1/HLA-DMA/HLA-DRA/IL2RG/CD3D/HLA-DRB1/HLA-DOA/IRF4/CD247/IL21R/HLA-DQA1/IL2RA/FOXP3/NFATC2/LCK/HLA-DRB5/IL2RB/TBX21/HLA-DQB1/CD3G/HLA-DOB/ZAP70/JAK3/HLA-DQA2/IL21/IFNG/IL2/RORC	33	Organismal Systems	Immune system
hsa04080	Neuroactive ligand-receptor interaction	66/737	340/7914	3.6543e-09	4.59171e-08	3.79646e-08	P2RY10/P2RY8/P2RY13/CNR2/P2RX1/C3AR1/FPR3/S1PR4/FPR1/P2RY14/C5AR1/S1PR1/GZMA/C3/PTGER2/FPR2/CHRNA6/CYSLTR1/NTSR1/P2RX7/PTGIR/PTAFR/HTR2B/TSHR/PTGDR/CALCB/EDNRB/ADRA1D/ADRA2A/APLNR/ADRA1B/TAC3/HRH2/SSTR2/ADORA1/GABBR2/CTSG/CHRNA2/LPAR4/MCHR1/CRHR2/P2RX3/PTGFR/TRH/SSTR3/UTS2/AGTR2/NPY/KISS1/CHRNG/GH1/GRIA2/CHRNB2/TACR1/SCTR/GRPR/PRSS1/NPY4R/CHRNA9/GLP2R/CRHR1/NPY4R2/ADRA1A/F2/PRSS2/GCGR	66	Environmental Information Processing	Signaling molecules and interaction
hsa05416	Viral myocarditis	22/737	60/7914	7.11167e-09	8.56363e-08	7.08048e-08	HLA-DMB/HLA-DPB1/CD28/CD40LG/ITGAL/HLA-DPA1/HLA-DMA/HLA-DRA/HLA-DRB1/HLA-DOA/ITGB2/HLA-DQA1/CD86/CD80/HLA-DRB5/PRF1/HLA-DQB1/HLA-DOB/HLA-DQA2/HLA-B/ICAM1/SGCA	22	Human Diseases	Cardiovascular disease
hsa05322	Systemic lupus erythematosus	35/737	133/7914	8.21539e-09	9.49699e-08	7.85218e-08	HLA-DMB/HLA-DPB1/CD28/CD40LG/HLA-DPA1/HLA-DMA/HLA-DRA/HLA-DRB1/HLA-DOA/C1QA/HLA-DQA1/CD86/C1QB/C1QC/FCGR1A/FCGR3A/CD80/HLA-DRB5/C2/FCGR2A/HLA-DQB1/HLA-DOB/C3/C7/HLA-DQA2/IL10/C4B/IFNG/FCGR3B/C4A/C8B/CTSG/C8A/ELANE/C6	35	Human Diseases	Immune disease
hsa05152	Tuberculosis	42/737	179/7914	1.10288e-08	1.22589e-07	1.01358e-07	IL10RA/CD74/HLA-DMB/HLA-DPB1/CORO1A/CTSS/HLA-DPA1/HLA-DMA/HLA-DRA/HLA-DRB1/HLA-DOA/FCGR2B/FCER1G/ITGB2/HLA-DQA1/CR1/FCGR1A/CLEC4E/FCGR3A/CIITA/HLA-DRB5/ITGAX/CD14/FCGR2A/ITGAM/HLA-DQB1/HLA-DOB/MRC1/C3/TLR4/HLA-DQA2/FCGR2C/LSP1/IL12B/IL10/CD209/IFNG/ATP6V0D2/CYP27B1/FCGR3B/LBP/CLEC4M	42	Human Diseases	Infectious disease: bacterial
hsa05144	Malaria	19/737	49/7914	2.63436e-08	2.81974e-07	2.33138e-07	CD40LG/ITGAL/KLRB1/PECAM1/ITGB2/GYPC/CR1/SELP/TLR4/ACKR1/VCAM1/ICAM1/IL10/SELE/KLRC4-KLRK1/IFNG/THBS1/CCL2/COMP	19	Human Diseases	Infectious disease: parasitic
hsa05133	Pertussis	23/737	76/7914	1.99518e-07	2.05931e-06	1.70265e-06	IRF8/C1QA/ITGB2/C1QB/C1QC/NLRP3/CD14/C2/ITGAM/SERPING1/C3/TLR4/IRF1/LY96/IL12B/IL10/C4B/C4A/C4BPA/C4BPB/CXCL5/SFTPA1/SFTPA2	23	Human Diseases	Infectious disease: bacterial
hsa04380	Osteoclast differentiation	31/737	128/7914	4.4869e-07	4.47143e-06	3.69701e-06	BTK/NCF4/LCP2/LILRB1/SPI1/NCF1/TYROBP/FCGR2B/SIRPG/LILRB2/LILRB4/CSF1R/FCGR1A/FCGR3A/LILRA1/LILRA2/NFATC2/LILRA4/LILRB3/LCK/SIRPB1/LILRA6/OSCAR/FCGR2A/LILRA5/TREM2/LILRB5/FCGR2C/IFNG/FCGR3B/FOSB	31	Organismal Systems	Development and regeneration
hsa04662	B cell receptor signaling pathway	23/737	82/7914	9.02187e-07	8.69107e-06	7.18584e-06	BTK/CD79B/LILRB1/FCGR2B/CD79A/CD22/LILRB2/LILRB4/CD19/INPP5D/CD72/RASGRP3/LILRA1/LILRA2/NFATC2/PRKCB/LILRA4/LILRB3/LILRA6/CR2/LILRA5/VAV1/LILRB5	23	Organismal Systems	Immune system
hsa05143	African trypanosomiasis	14/737	37/7914	2.60264e-06	2.42633e-05	2.00611e-05	PRKCB/APOA1/FASLG/VCAM1/PLCB2/IL12B/ICAM1/IL10/SELE/IFNG/FAS/HPR/IDO1/NPPA	14	Human Diseases	Infectious disease: parasitic
hsa05145	Toxoplasmosis	27/737	112/7914	2.72446e-06	2.46053e-05	2.03438e-05	IL10RA/HLA-DMB/HLA-DPB1/CD40LG/PIK3CG/HLA-DPA1/HLA-DMA/HLA-DRA/CCR5/HLA-DRB1/HLA-DOA/HLA-DQA1/PIK3R5/PIK3R6/CIITA/HLA-DRB5/HLA-DQB1/HLA-DOB/BIRC3/ALOX5/TLR4/HLA-DQA2/LY96/IL12B/BIRC7/IL10/IFNG	27	Human Diseases	Infectious disease: parasitic
hsa04064	NF-kappa B signaling pathway	24/737	102/7914	1.50885e-05	0.000132138	0.000109253	BTK/CD40LG/TNFSF13B/LTA/PRKCB/CCL4/LCK/CD14/BCL2A1/BIRC3/ZAP70/TLR4/CCL21/CCL19/VCAM1/LY96/ICAM1/TNFSF14/CCL4L2/LTB/CCL13/LBP/CXCL12/CXCL2	24	Environmental Information Processing	Signal transduction
hsa04660	T cell receptor signaling pathway	23/737	104/7914	6.44908e-05	0.000548172	0.000453233	PTPRC/CD3E/CD4/ITK/CD28/LCP2/CD40LG/CD3D/ICOS/CD247/CD8A/PDCD1/NFATC2/LCK/CTLA4/CD3G/VAV1/ZAP70/GRAP2/IL10/IFNG/IL2/CD8B2	23	Organismal Systems	Immune system
hsa05164	Influenza A	32/737	170/7914	7.98443e-05	0.000659285	0.000545102	HLA-DMB/HLA-DPB1/HLA-DPA1/HLA-DMA/HLA-DRA/HLA-DRB1/HLA-DOA/TLR7/HLA-DQA1/CIITA/NLRP3/PRKCB/HLA-DRB5/HLA-DQB1/CCL5/HLA-DOB/TLR4/FASLG/HLA-DQA2/IL12B/ICAM1/CXCL10/IFNG/TPSAB1/FAS/TPSB2/CCL2/TPSD1/IL33/TMPRSS2/PRSS1/PRSS2	32	Human Diseases	Infectious disease: viral
hsa05142	Chagas disease (American trypanosomiasis)	21/737	102/7914	0.000379759	0.00296622	0.0024525	CD3E/CD3D/CD247/C1QA/C1QB/C1QC/CD3G/CCL5/C3/TLR4/FASLG/CCL3/PLCB2/IL12B/IL10/GNA14/IFNG/FAS/CCL2/IL2/CCL3L3	21	Human Diseases	Infectious disease: parasitic
hsa05146	Amoebiasis	21/737	102/7914	0.000379759	0.00296622	0.0024525	ITGB2/PRKCB/CD14/ITGAM/TLR4/CD1C/PLCB2/IL12B/IL10/CD1E/GNA14/IFNG/CD1D/CD1B/COL4A3/C8B/COL4A4/CTSG/C8A/CXCL2/FN1	21	Human Diseases	Infectious disease: parasitic
hsa00380	Tryptophan metabolism	11/737	42/7914	0.00122693	0.00933111	0.00771503	TPH1/KMO/IL4I1/CYP1B1/INMT/CYP1A1/CYP1A2/AOX1/IDO1/DDC/ASMT	11	Metabolism	Amino acid metabolism
hsa04670	Leukocyte transendothelial migration	21/737	112/7914	0.00137054	0.0101561	0.00839713	NCF4/RHOH/ITK/ITGAL/CYBB/NCF1/PECAM1/ITGB2/PRKCB/ITGAM/VAV1/CXCR4/VCAM1/CDH5/ICAM1/CLDN6/CLDN2/CLDN5/TXK/CLDN18/CXCL12	21	Organismal Systems	Immune system
hsa04979	Cholesterol metabolism	12/737	50/7914	0.00170587	0.0123249	0.0101903	APOA1/APOC1/APOE/APOC2/CETP/APOA2/CYP27A1/LRP2/APOB/LIPC/APOH/ANGPTL3	12	Organismal Systems	Digestive system
hsa04630	Jak-STAT signaling pathway	27/737	162/7914	0.00196055	0.0138195	0.011426	IL10RA/IL12RB1/CSF2RB/IL2RG/CSF2RA/IL21R/IL2RA/IL2RB/STAT4/JAK3/IL5RA/CSF3R/IL9R/IL21/IL12B/OSM/IL10/IL7R/CRLF2/IFNG/PDGFRA/AOX1/IL22RA2/IL2/IL13RA2/IL13/GH1	27	Environmental Information Processing	Signal transduction
hsa04972	Pancreatic secretion	19/737	102/7914	0.00246092	0.0169335	0.0140007	PLA2G2D/PRKCB/PLA2G5/ATP2A3/PLA2G2A/PLCB2/CPA3/CPB2/FXYD2/PLA2G1B/PLA2G12B/CFTR/SLC4A4/ATP2B3/CEL/SCTR/PRSS1/ATP1A4/PRSS2	19	Organismal Systems	Digestive system
hsa04975	Fat digestion and absorption	10/737	41/7914	0.0035847	0.0239123	0.0197708	PLA2G2D/APOA1/PLA2G5/PLA2G2A/PLA2G1B/APOB/PLA2G12B/FABP2/CEL/MTTP	10	Organismal Systems	Digestive system
hsa05166	Human T-cell leukemia virus 1 infection	33/737	219/7914	0.00364062	0.0239123	0.0197708	CD3E/CD4/HLA-DMB/HLA-DPB1/ITGAL/HLA-DPA1/HLA-DMA/HLA-DRA/IL2RG/CD3D/HLA-DRB1/SPI1/HLA-DOA/ITGB2/HLA-DQA1/LTA/IL2RA/NFATC2/LCK/HLA-DRB5/IL2RB/B2M/HLA-DQB1/CD3G/HLA-DOB/JAK3/ETS1/HLA-DQA2/HLA-B/ICAM1/IL2/MMP7/CREB3L3	33	Human Diseases	Infectious disease: viral
hsa04964	Proximal tubule bicarbonate reclamation	7/737	23/7914	0.00382592	0.0245709	0.0203154	AQP1/FXYD2/PCK1/SLC4A4/SLC9A3/CA4/ATP1A4	7	Organismal Systems	Excretory system
hsa00590	Arachidonic acid metabolism	13/737	63/7914	0.00465217	0.0292277	0.0241657	PTGDS/TBXAS1/PLA2G2D/ALOX5/PLA2G5/PLA2G2A/HPGDS/PTGIS/PLA2G1B/CYP2B6/CYP4F2/PLA2G12B/CYP4F8	13	Metabolism	Lipid metabolism
hsa00232	Caffeine metabolism	3/737	5/7914	0.00696819	0.0428469	0.0354262	CYP1A2/CYP2A6/NAT2	3	Metabolism	Biosynthesis of other secondary metabolites
