# Supplementary material for: Construction of a predictive model for immunotherapy efficacy in lung squamous cell carcinoma based on the degree of tumor-infiltrating immune cells and molecular typing
Source: J Transl Med. 2022 Aug 12;20:364. doi: 10.1186/s12967-022-03565-7 (PMC9373274; doi:10.1186/s12967-022-03565-7)
Supplement: Supplementary file 6 — Additional file 6: Table S5. All results of GSEA report for low/high score. [file 12967_2022_3565_MOESM6_ESM.xls]

## Sheet: gsea_report_for_Low_score
All results of GSEA report for low score
NAME	GS<br> follow link to MSigDB	GS DETAILS	SIZE	ES	NES	NOM p-val	FDR q-val	FWER p-val	RANK AT MAX	LEADING EDGE
KEGG_PARKINSONS_DISEASE	KEGG_PARKINSONS_DISEASE	Details ...	128	-0.619063	-1.91864	0.00965251	0.182504	0.143	8162	tags=58%, list=14%, signal=67%
KEGG_OXIDATIVE_PHOSPHORYLATION	KEGG_OXIDATIVE_PHOSPHORYLATION	Details ...	131	-0.634539	-1.88621	0.0093985	0.126298	0.186	8509	tags=60%, list=14%, signal=69%
KEGG_HUNTINGTONS_DISEASE	KEGG_HUNTINGTONS_DISEASE	Details ...	180	-0.550896	-1.85864	0.0119048	0.109979	0.219	8162	tags=46%, list=14%, signal=53%
KEGG_ALZHEIMERS_DISEASE	KEGG_ALZHEIMERS_DISEASE		165	-0.514739	-1.8144	0.0190476	0.116762	0.276	8162	tags=44%, list=14%, signal=51%
KEGG_SPLICEOSOME	KEGG_SPLICEOSOME		127	-0.643754	-1.78127	0.0214844	0.120053	0.317	8272	tags=52%, list=14%, signal=60%
KEGG_HOMOLOGOUS_RECOMBINATION	KEGG_HOMOLOGOUS_RECOMBINATION		28	-0.693453	-1.7466	0.0214425	0.129392	0.366	6153	tags=57%, list=10%, signal=64%
KEGG_NUCLEOTIDE_EXCISION_REPAIR	KEGG_NUCLEOTIDE_EXCISION_REPAIR		44	-0.597799	-1.65328	0.0426829	0.205999	0.497	12873	tags=52%, list=22%, signal=67%
KEGG_RIBOSOME	KEGG_RIBOSOME		88	-0.719858	-1.65003	0.0684411	0.182819	0.5	9472	tags=74%, list=16%, signal=88%
KEGG_RNA_POLYMERASE	KEGG_RNA_POLYMERASE		28	-0.607282	-1.63538	0.0409357	0.178984	0.523	17114	tags=57%, list=29%, signal=80%
KEGG_CARDIAC_MUSCLE_CONTRACTION	KEGG_CARDIAC_MUSCLE_CONTRACTION		78	-0.460812	-1.63279	0.0367347	0.162827	0.524	5765	tags=31%, list=10%, signal=34%
KEGG_MISMATCH_REPAIR	KEGG_MISMATCH_REPAIR		23	-0.640062	-1.51859	0.0738523	0.274208	0.679	12332	tags=61%, list=21%, signal=77%
KEGG_RNA_DEGRADATION	KEGG_RNA_DEGRADATION		59	-0.518828	-1.4999	0.0892116	0.273856	0.7	11979	tags=46%, list=20%, signal=57%
KEGG_GLYCOSYLPHOSPHATIDYLINOSITOL_GPI_ANCHOR_BIOSYNTHESIS	KEGG_GLYCOSYLPHOSPHATIDYLINOSITOL_GPI_ANCHOR_BIOSYNTHESIS		25	-0.55515	-1.48629	0.104126	0.269413	0.711	10539	tags=52%, list=18%, signal=63%
KEGG_DNA_REPLICATION	KEGG_DNA_REPLICATION		36	-0.625698	-1.47851	0.102564	0.259214	0.715	11993	tags=64%, list=20%, signal=80%
KEGG_CELL_CYCLE	KEGG_CELL_CYCLE		124	-0.486547	-1.47295	0.106299	0.247572	0.719	14600	tags=51%, list=25%, signal=67%
KEGG_CITRATE_CYCLE_TCA_CYCLE	KEGG_CITRATE_CYCLE_TCA_CYCLE		31	-0.541597	-1.45755	0.140816	0.247767	0.73	9018	tags=42%, list=15%, signal=49%
KEGG_GLYOXYLATE_AND_DICARBOXYLATE_METABOLISM	KEGG_GLYOXYLATE_AND_DICARBOXYLATE_METABOLISM		16	-0.553327	-1.44402	0.0756303	0.246261	0.743	13129	tags=50%, list=22%, signal=64%
KEGG_PROTEASOME	KEGG_PROTEASOME		46	-0.5341	-1.42336	0.178357	0.255684	0.766	9691	tags=57%, list=16%, signal=68%
KEGG_GLUTATHIONE_METABOLISM	KEGG_GLUTATHIONE_METABOLISM		49	-0.412188	-1.30864	0.173228	0.387209	0.871	12069	tags=49%, list=20%, signal=62%
KEGG_PENTOSE_AND_GLUCURONATE_INTERCONVERSIONS	KEGG_PENTOSE_AND_GLUCURONATE_INTERCONVERSIONS		28	-0.46031	-1.30692	0.184049	0.370067	0.872	20351	tags=57%, list=35%, signal=87%
KEGG_PENTOSE_PHOSPHATE_PATHWAY	KEGG_PENTOSE_PHOSPHATE_PATHWAY		27	-0.435793	-1.28845	0.194779	0.376351	0.886	8819	tags=41%, list=15%, signal=48%
KEGG_BASAL_TRANSCRIPTION_FACTORS	KEGG_BASAL_TRANSCRIPTION_FACTORS		35	-0.448039	-1.26854	0.220676	0.386017	0.901	12873	tags=40%, list=22%, signal=51%
KEGG_TERPENOID_BACKBONE_BIOSYNTHESIS	KEGG_TERPENOID_BACKBONE_BIOSYNTHESIS		15	-0.503407	-1.22912	0.276316	0.424	0.923	8253	tags=47%, list=14%, signal=54%
KEGG_BASE_EXCISION_REPAIR	KEGG_BASE_EXCISION_REPAIR		35	-0.437439	-1.19421	0.32	0.457354	0.943	11062	tags=40%, list=19%, signal=49%
KEGG_METABOLISM_OF_XENOBIOTICS_BY_CYTOCHROME_P450	KEGG_METABOLISM_OF_XENOBIOTICS_BY_CYTOCHROME_P450		69	-0.365221	-1.18486	0.238193	0.453023	0.946	13068	tags=39%, list=22%, signal=50%
KEGG_PYRIMIDINE_METABOLISM	KEGG_PYRIMIDINE_METABOLISM		97	-0.366441	-1.16434	0.304436	0.463916	0.953	11185	tags=38%, list=19%, signal=47%
KEGG_FOLATE_BIOSYNTHESIS	KEGG_FOLATE_BIOSYNTHESIS		11	-0.476401	-1.15475	0.24569	0.460253	0.958	4722	tags=27%, list=8%, signal=30%
KEGG_PYRUVATE_METABOLISM	KEGG_PYRUVATE_METABOLISM		40	-0.373463	-1.15207	0.299799	0.448126	0.959	7798	tags=30%, list=13%, signal=35%
KEGG_BASAL_CELL_CARCINOMA	KEGG_BASAL_CELL_CARCINOMA		55	-0.343144	-1.14047	0.309013	0.449366	0.962	14387	tags=40%, list=24%, signal=53%
KEGG_AMINOACYL_TRNA_BIOSYNTHESIS	KEGG_AMINOACYL_TRNA_BIOSYNTHESIS		41	-0.397824	-1.06128	0.404715	0.562782	0.99	15069	tags=39%, list=26%, signal=52%
KEGG_LIMONENE_AND_PINENE_DEGRADATION	KEGG_LIMONENE_AND_PINENE_DEGRADATION		10	-0.419219	-1.05221	0.39313	0.560315	0.99	6859	tags=40%, list=12%, signal=45%
KEGG_DRUG_METABOLISM_CYTOCHROME_P450	KEGG_DRUG_METABOLISM_CYTOCHROME_P450		71	-0.311471	-1.04697	0.373444	0.551448	0.993	13068	tags=34%, list=22%, signal=43%
KEGG_GLYCINE_SERINE_AND_THREONINE_METABOLISM	KEGG_GLYCINE_SERINE_AND_THREONINE_METABOLISM		31	-0.325504	-1.03387	0.41841	0.557119	0.994	8014	tags=26%, list=14%, signal=30%
KEGG_VALINE_LEUCINE_AND_ISOLEUCINE_BIOSYNTHESIS	KEGG_VALINE_LEUCINE_AND_ISOLEUCINE_BIOSYNTHESIS		11	-0.411598	-0.981643	0.483034	0.632187	0.997	24125	tags=64%, list=41%, signal=108%
KEGG_OOCYTE_MEIOSIS	KEGG_OOCYTE_MEIOSIS		112	-0.288421	-0.977521	0.477642	0.621133	0.997	14124	tags=38%, list=24%, signal=49%
KEGG_RETINOL_METABOLISM	KEGG_RETINOL_METABOLISM		64	-0.279098	-0.963257	0.489407	0.627509	0.999	20455	tags=42%, list=35%, signal=65%
KEGG_PURINE_METABOLISM	KEGG_PURINE_METABOLISM		158	-0.265528	-0.962313	0.506098	0.612237	0.999	11225	tags=32%, list=19%, signal=39%
KEGG_PORPHYRIN_AND_CHLOROPHYLL_METABOLISM	KEGG_PORPHYRIN_AND_CHLOROPHYLL_METABOLISM		41	-0.314575	-0.943006	0.509203	0.628207	1	20351	tags=46%, list=35%, signal=71%
KEGG_ONE_CARBON_POOL_BY_FOLATE	KEGG_ONE_CARBON_POOL_BY_FOLATE		17	-0.371171	-0.926111	0.555336	0.642131	1	9858	tags=29%, list=17%, signal=35%
KEGG_ARGININE_AND_PROLINE_METABOLISM	KEGG_ARGININE_AND_PROLINE_METABOLISM		54	-0.253028	-0.876892	0.607219	0.709006	1	11073	tags=26%, list=19%, signal=32%
KEGG_DRUG_METABOLISM_OTHER_ENZYMES	KEGG_DRUG_METABOLISM_OTHER_ENZYMES		51	-0.253006	-0.87484	0.633554	0.694933	1	13068	tags=31%, list=22%, signal=40%
KEGG_PROXIMAL_TUBULE_BICARBONATE_RECLAMATION	KEGG_PROXIMAL_TUBULE_BICARBONATE_RECLAMATION		23	-0.298896	-0.871974	0.665188	0.682959	1	6973	tags=26%, list=12%, signal=30%
KEGG_PROTEIN_EXPORT	KEGG_PROTEIN_EXPORT		24	-0.312704	-0.838367	0.622984	0.722055	1	11902	tags=33%, list=20%, signal=42%
KEGG_UBIQUITIN_MEDIATED_PROTEOLYSIS	KEGG_UBIQUITIN_MEDIATED_PROTEOLYSIS		134	-0.25505	-0.832107	0.604839	0.71628	1	13206	tags=33%, list=22%, signal=42%
KEGG_LYSINE_DEGRADATION	KEGG_LYSINE_DEGRADATION		44	-0.279528	-0.828359	0.641129	0.706727	1	10678	tags=23%, list=18%, signal=28%
KEGG_BIOSYNTHESIS_OF_UNSATURATED_FATTY_ACIDS	KEGG_BIOSYNTHESIS_OF_UNSATURATED_FATTY_ACIDS		22	-0.282209	-0.808939	0.703488	0.723205	1	11651	tags=32%, list=20%, signal=40%
KEGG_ASCORBATE_AND_ALDARATE_METABOLISM	KEGG_ASCORBATE_AND_ALDARATE_METABOLISM		25	-0.289753	-0.80748	0.670103	0.71029	1	20351	tags=48%, list=35%, signal=73%
KEGG_HEDGEHOG_SIGNALING_PATHWAY	KEGG_HEDGEHOG_SIGNALING_PATHWAY		56	-0.23051	-0.805704	0.732609	0.697955	1	7223	tags=18%, list=12%, signal=20%
KEGG_PROPANOATE_METABOLISM	KEGG_PROPANOATE_METABOLISM		33	-0.257843	-0.758765	0.711281	0.755542	1	7798	tags=21%, list=13%, signal=24%
KEGG_STEROID_BIOSYNTHESIS	KEGG_STEROID_BIOSYNTHESIS		17	-0.290217	-0.751037	0.729572	0.751999	1	13207	tags=47%, list=22%, signal=61%
KEGG_NON_HOMOLOGOUS_END_JOINING	KEGG_NON_HOMOLOGOUS_END_JOINING		13	-0.299574	-0.703417	0.788066	0.807154	1	18659	tags=31%, list=32%, signal=45%
KEGG_MATURITY_ONSET_DIABETES_OF_THE_YOUNG	KEGG_MATURITY_ONSET_DIABETES_OF_THE_YOUNG		25	-0.249586	-0.662789	0.858672	0.847809	1	19229	tags=56%, list=33%, signal=83%
KEGG_OLFACTORY_TRANSDUCTION	KEGG_OLFACTORY_TRANSDUCTION		384	-0.293152	-0.589626	1	0.91588	1	27354	tags=58%, list=46%, signal=107%
KEGG_NITROGEN_METABOLISM	KEGG_NITROGEN_METABOLISM		23	-0.183917	-0.56861	0.966814	0.917228	1	15748	tags=26%, list=27%, signal=36%

## Sheet: gsea_report_for_High_score
All results of GSEA report for high score
NAME	GS<br> follow link to MSigDB	GS DETAILS	SIZE	ES	NES	NOM p-val	FDR q-val	FWER p-val	RANK AT MAX	LEADING EDGE
KEGG_CYTOKINE_CYTOKINE_RECEPTOR_INTERACTION	KEGG_CYTOKINE_CYTOKINE_RECEPTOR_INTERACTION	Details ...	264	0.756993	2.67257	0	0	0	5740	tags=54%, list=10%, signal=60%
KEGG_CHEMOKINE_SIGNALING_PATHWAY	KEGG_CHEMOKINE_SIGNALING_PATHWAY	Details ...	188	0.726735	2.5505	0	0	0	5513	tags=53%, list=9%, signal=58%
KEGG_NATURAL_KILLER_CELL_MEDIATED_CYTOTOXICITY	KEGG_NATURAL_KILLER_CELL_MEDIATED_CYTOTOXICITY	Details ...	132	0.72413	2.52383	0	0	0	5740	tags=55%, list=10%, signal=61%
KEGG_LEUKOCYTE_TRANSENDOTHELIAL_MIGRATION	KEGG_LEUKOCYTE_TRANSENDOTHELIAL_MIGRATION		116	0.73021	2.46516	0	0	0	7166	tags=55%, list=12%, signal=63%
KEGG_LEISHMANIA_INFECTION	KEGG_LEISHMANIA_INFECTION		69	0.856568	2.44237	0	0	0	2743	tags=61%, list=5%, signal=64%
KEGG_CELL_ADHESION_MOLECULES_CAMS	KEGG_CELL_ADHESION_MOLECULES_CAMS		131	0.787269	2.44184	0	0	0	4077	tags=53%, list=7%, signal=56%
KEGG_JAK_STAT_SIGNALING_PATHWAY	KEGG_JAK_STAT_SIGNALING_PATHWAY		155	0.659155	2.44093	0	0	0	7408	tags=48%, list=13%, signal=54%
KEGG_ANTIGEN_PROCESSING_AND_PRESENTATION	KEGG_ANTIGEN_PROCESSING_AND_PRESENTATION		81	0.784469	2.42146	0	0	0	5607	tags=60%, list=10%, signal=67%
KEGG_TOLL_LIKE_RECEPTOR_SIGNALING_PATHWAY	KEGG_TOLL_LIKE_RECEPTOR_SIGNALING_PATHWAY		101	0.665023	2.38794	0	0	0	6684	tags=47%, list=11%, signal=52%
KEGG_VIRAL_MYOCARDITIS	KEGG_VIRAL_MYOCARDITIS		68	0.768472	2.34159	0	0	0	5605	tags=57%, list=10%, signal=63%
KEGG_AUTOIMMUNE_THYROID_DISEASE	KEGG_AUTOIMMUNE_THYROID_DISEASE		50	0.88153	2.33548	0	0	0	2635	tags=60%, list=4%, signal=63%
KEGG_HEMATOPOIETIC_CELL_LINEAGE	KEGG_HEMATOPOIETIC_CELL_LINEAGE		85	0.818445	2.33273	0	0	0	5018	tags=67%, list=9%, signal=73%
KEGG_LYSOSOME	KEGG_LYSOSOME		121	0.730094	2.28858	0	6.39e-05	0.001	5567	tags=50%, list=9%, signal=55%
KEGG_TYPE_I_DIABETES_MELLITUS	KEGG_TYPE_I_DIABETES_MELLITUS		41	0.893033	2.24374	0	0.000443	0.004	2743	tags=71%, list=5%, signal=74%
KEGG_COMPLEMENT_AND_COAGULATION_CASCADES	KEGG_COMPLEMENT_AND_COAGULATION_CASCADES		69	0.757855	2.21362	0	0.000662	0.007	6055	tags=54%, list=10%, signal=60%
KEGG_FOCAL_ADHESION	KEGG_FOCAL_ADHESION		199	0.656331	2.20729	0.00187266	0.000673	0.007	6590	tags=49%, list=11%, signal=55%
KEGG_INTESTINAL_IMMUNE_NETWORK_FOR_IGA_PRODUCTION	KEGG_INTESTINAL_IMMUNE_NETWORK_FOR_IGA_PRODUCTION		46	0.89943	2.20649	0	0.000682	0.007	2688	tags=70%, list=5%, signal=73%
KEGG_ECM_RECEPTOR_INTERACTION	KEGG_ECM_RECEPTOR_INTERACTION		84	0.733711	2.2003	0.00184843	0.000644	0.007	4751	tags=52%, list=8%, signal=57%
KEGG_T_CELL_RECEPTOR_SIGNALING_PATHWAY	KEGG_T_CELL_RECEPTOR_SIGNALING_PATHWAY		108	0.66495	2.1925	0	0.000705	0.009	5740	tags=45%, list=10%, signal=50%
KEGG_NOD_LIKE_RECEPTOR_SIGNALING_PATHWAY	KEGG_NOD_LIKE_RECEPTOR_SIGNALING_PATHWAY		62	0.688701	2.18572	0	0.000711	0.009	7158	tags=60%, list=12%, signal=68%
KEGG_VASCULAR_SMOOTH_MUSCLE_CONTRACTION	KEGG_VASCULAR_SMOOTH_MUSCLE_CONTRACTION		114	0.594845	2.18531	0	0.000677	0.009	6023	tags=40%, list=10%, signal=45%
KEGG_FC_EPSILON_RI_SIGNALING_PATHWAY	KEGG_FC_EPSILON_RI_SIGNALING_PATHWAY		79	0.622496	2.18439	0	0.000646	0.009	6974	tags=48%, list=12%, signal=54%
KEGG_B_CELL_RECEPTOR_SIGNALING_PATHWAY	KEGG_B_CELL_RECEPTOR_SIGNALING_PATHWAY		75	0.691903	2.16432	0	0.000961	0.012	5665	tags=51%, list=10%, signal=56%
KEGG_ASTHMA	KEGG_ASTHMA		28	0.887292	2.15689	0	0.000954	0.013	2908	tags=71%, list=5%, signal=75%
KEGG_RENIN_ANGIOTENSIN_SYSTEM	KEGG_RENIN_ANGIOTENSIN_SYSTEM		17	0.78771	2.14264	0	0.00101881	0.015	2888	tags=53%, list=5%, signal=56%
KEGG_ALLOGRAFT_REJECTION	KEGG_ALLOGRAFT_REJECTION		35	0.940561	2.11286	0	0.00167819	0.022	2743	tags=89%, list=5%, signal=93%
KEGG_APOPTOSIS	KEGG_APOPTOSIS		86	0.615681	2.10618	0	0.00174193	0.023	6599	tags=48%, list=11%, signal=54%
KEGG_GRAFT_VERSUS_HOST_DISEASE	KEGG_GRAFT_VERSUS_HOST_DISEASE		37	0.918346	2.08895	0	0.00195471	0.027	2863	tags=84%, list=5%, signal=88%
KEGG_OTHER_GLYCAN_DEGRADATION	KEGG_OTHER_GLYCAN_DEGRADATION		16	0.816608	2.07853	0.00191571	0.00233327	0.031	4546	tags=56%, list=8%, signal=61%
KEGG_FC_GAMMA_R_MEDIATED_PHAGOCYTOSIS	KEGG_FC_GAMMA_R_MEDIATED_PHAGOCYTOSIS		96	0.600454	2.05584	0	0.00330043	0.04	5597	tags=34%, list=9%, signal=38%
KEGG_PRIMARY_IMMUNODEFICIENCY	KEGG_PRIMARY_IMMUNODEFICIENCY		35	0.822691	2.04687	0	0.00362219	0.047	2837	tags=63%, list=5%, signal=66%
KEGG_DILATED_CARDIOMYOPATHY	KEGG_DILATED_CARDIOMYOPATHY		90	0.572905	1.98359	0.00738007	0.00759911	0.089	6105	tags=44%, list=10%, signal=50%
KEGG_ETHER_LIPID_METABOLISM	KEGG_ETHER_LIPID_METABOLISM		33	0.592125	1.97042	0	0.00825935	0.098	5829	tags=36%, list=10%, signal=40%
KEGG_REGULATION_OF_ACTIN_CYTOSKELETON	KEGG_REGULATION_OF_ACTIN_CYTOSKELETON		213	0.530092	1.96796	0.00757576	0.00818754	0.098	7454	tags=40%, list=13%, signal=46%
KEGG_GLYCOSPHINGOLIPID_BIOSYNTHESIS_GANGLIO_SERIES	KEGG_GLYCOSPHINGOLIPID_BIOSYNTHESIS_GANGLIO_SERIES		15	0.763579	1.96246	0.00378072	0.00867287	0.104	4546	tags=53%, list=8%, signal=58%
KEGG_HYPERTROPHIC_CARDIOMYOPATHY_HCM	KEGG_HYPERTROPHIC_CARDIOMYOPATHY_HCM		83	0.566407	1.93798	0.00746269	0.0108103	0.13	7104	tags=46%, list=12%, signal=52%
KEGG_PRIMARY_BILE_ACID_BIOSYNTHESIS	KEGG_PRIMARY_BILE_ACID_BIOSYNTHESIS		16	0.713364	1.93685	0	0.0105833	0.131	2565	tags=44%, list=4%, signal=46%
KEGG_ARACHIDONIC_ACID_METABOLISM	KEGG_ARACHIDONIC_ACID_METABOLISM		58	0.524152	1.9341	0.00362319	0.0106106	0.132	6276	tags=36%, list=11%, signal=40%
KEGG_NEUROACTIVE_LIGAND_RECEPTOR_INTERACTION	KEGG_NEUROACTIVE_LIGAND_RECEPTOR_INTERACTION		271	0.481149	1.92295	0	0.0114057	0.146	6634	tags=28%, list=11%, signal=32%
KEGG_GLYCOSAMINOGLYCAN_DEGRADATION	KEGG_GLYCOSAMINOGLYCAN_DEGRADATION		21	0.654078	1.84406	0.0114504	0.0215871	0.224	9441	tags=57%, list=16%, signal=68%
KEGG_CYTOSOLIC_DNA_SENSING_PATHWAY	KEGG_CYTOSOLIC_DNA_SENSING_PATHWAY		55	0.525846	1.82671	0.00374532	0.0242886	0.243	7762	tags=40%, list=13%, signal=46%
KEGG_SYSTEMIC_LUPUS_ERYTHEMATOSUS	KEGG_SYSTEMIC_LUPUS_ERYTHEMATOSUS		135	0.54517	1.81818	0.0216535	0.0255722	0.257	2743	tags=28%, list=5%, signal=29%
KEGG_VEGF_SIGNALING_PATHWAY	KEGG_VEGF_SIGNALING_PATHWAY		76	0.508875	1.8174	0.00373134	0.0250324	0.257	6474	tags=38%, list=11%, signal=43%
KEGG_CALCIUM_SIGNALING_PATHWAY	KEGG_CALCIUM_SIGNALING_PATHWAY		177	0.470618	1.8144	0.00724638	0.025082	0.262	6757	tags=32%, list=11%, signal=36%
KEGG_ENDOCYTOSIS	KEGG_ENDOCYTOSIS		181	0.496278	1.78683	0.011257	0.0296168	0.295	5296	tags=29%, list=9%, signal=31%
KEGG_ALDOSTERONE_REGULATED_SODIUM_REABSORPTION	KEGG_ALDOSTERONE_REGULATED_SODIUM_REABSORPTION		42	0.508445	1.75039	0.0125224	0.0376176	0.349	8300	tags=45%, list=14%, signal=53%
KEGG_RIG_I_LIKE_RECEPTOR_SIGNALING_PATHWAY	KEGG_RIG_I_LIKE_RECEPTOR_SIGNALING_PATHWAY		71	0.482082	1.74879	0.00189394	0.0372793	0.351	8616	tags=38%, list=15%, signal=44%
KEGG_MAPK_SIGNALING_PATHWAY	KEGG_MAPK_SIGNALING_PATHWAY		267	0.454313	1.73806	0.00764818	0.0397689	0.372	6698	tags=33%, list=11%, signal=37%
KEGG_SULFUR_METABOLISM	KEGG_SULFUR_METABOLISM		13	0.652536	1.73422	0.0172414	0.0400326	0.377	7795	tags=54%, list=13%, signal=62%
KEGG_TRYPTOPHAN_METABOLISM	KEGG_TRYPTOPHAN_METABOLISM		40	0.534504	1.72548	0.012963	0.0421205	0.397	8401	tags=45%, list=14%, signal=52%
KEGG_PPAR_SIGNALING_PATHWAY	KEGG_PPAR_SIGNALING_PATHWAY		69	0.498759	1.72052	0.00727273	0.0435629	0.41	6888	tags=35%, list=12%, signal=39%
KEGG_SPHINGOLIPID_METABOLISM	KEGG_SPHINGOLIPID_METABOLISM		39	0.540535	1.7164	0.0258303	0.0439973	0.423	7969	tags=46%, list=14%, signal=53%
KEGG_EPITHELIAL_CELL_SIGNALING_IN_HELICOBACTER_PYLORI_INFECTION	KEGG_EPITHELIAL_CELL_SIGNALING_IN_HELICOBACTER_PYLORI_INFECTION		68	0.507459	1.71598	0.018	0.0433015	0.424	8616	tags=47%, list=15%, signal=55%
KEGG_ACUTE_MYELOID_LEUKEMIA	KEGG_ACUTE_MYELOID_LEUKEMIA		57	0.53008	1.67215	0.032882	0.0564588	0.477	9218	tags=54%, list=16%, signal=64%
KEGG_ADIPOCYTOKINE_SIGNALING_PATHWAY	KEGG_ADIPOCYTOKINE_SIGNALING_PATHWAY		67	0.475745	1.66255	0.0239852	0.0587422	0.496	7158	tags=36%, list=12%, signal=41%
KEGG_PATHWAYS_IN_CANCER	KEGG_PATHWAYS_IN_CANCER		325	0.435554	1.65139	0.045283	0.0622422	0.511	8300	tags=36%, list=14%, signal=42%
KEGG_ABC_TRANSPORTERS	KEGG_ABC_TRANSPORTERS		44	0.495478	1.64386	0.0290135	0.0640079	0.525	6232	tags=32%, list=11%, signal=36%
KEGG_AXON_GUIDANCE	KEGG_AXON_GUIDANCE		129	0.453315	1.64372	0.0459559	0.0629207	0.525	8633	tags=37%, list=15%, signal=43%
KEGG_VIBRIO_CHOLERAE_INFECTION	KEGG_VIBRIO_CHOLERAE_INFECTION		54	0.496823	1.64195	0.0394477	0.062368	0.527	5887	tags=28%, list=10%, signal=31%
KEGG_ARRHYTHMOGENIC_RIGHT_VENTRICULAR_CARDIOMYOPATHY_ARVC	KEGG_ARRHYTHMOGENIC_RIGHT_VENTRICULAR_CARDIOMYOPATHY_ARVC		74	0.494591	1.6417	0.0353817	0.0614036	0.527	9329	tags=47%, list=16%, signal=56%
KEGG_PRION_DISEASES	KEGG_PRION_DISEASES		35	0.505642	1.63682	0.0246479	0.0620365	0.538	8045	tags=34%, list=14%, signal=40%
KEGG_GLIOMA	KEGG_GLIOMA		65	0.483135	1.63164	0.0433996	0.0628746	0.549	9218	tags=43%, list=16%, signal=51%
KEGG_NON_SMALL_CELL_LUNG_CANCER	KEGG_NON_SMALL_CELL_LUNG_CANCER		54	0.501282	1.62648	0.046729	0.0638114	0.557	5026	tags=30%, list=9%, signal=32%
KEGG_SMALL_CELL_LUNG_CANCER	KEGG_SMALL_CELL_LUNG_CANCER		84	0.493055	1.62571	0.0478012	0.0629981	0.558	6590	tags=36%, list=11%, signal=40%
KEGG_LONG_TERM_DEPRESSION	KEGG_LONG_TERM_DEPRESSION		70	0.461072	1.62265	0.0242991	0.0631595	0.559	5829	tags=27%, list=10%, signal=30%
KEGG_PANCREATIC_CANCER	KEGG_PANCREATIC_CANCER		70	0.468735	1.5913	0.0485075	0.0741009	0.608	6474	tags=31%, list=11%, signal=35%
KEGG_ALPHA_LINOLENIC_ACID_METABOLISM	KEGG_ALPHA_LINOLENIC_ACID_METABOLISM		19	0.564531	1.58748	0.0208729	0.0746502	0.615	6974	tags=37%, list=12%, signal=42%
KEGG_GLYCOSPHINGOLIPID_BIOSYNTHESIS_GLOBO_SERIES	KEGG_GLYCOSPHINGOLIPID_BIOSYNTHESIS_GLOBO_SERIES		14	0.592976	1.57999	0.0498084	0.0769449	0.622	4240	tags=36%, list=7%, signal=38%
KEGG_MELANOMA	KEGG_MELANOMA		71	0.454577	1.57713	0.03663	0.0769199	0.625	8300	tags=37%, list=14%, signal=43%
KEGG_PHOSPHATIDYLINOSITOL_SIGNALING_SYSTEM	KEGG_PHOSPHATIDYLINOSITOL_SIGNALING_SYSTEM		76	0.47035	1.57232	0.0636704	0.0780482	0.634	6474	tags=32%, list=11%, signal=35%
KEGG_DORSO_VENTRAL_AXIS_FORMATION	KEGG_DORSO_VENTRAL_AXIS_FORMATION		24	0.53102	1.56909	0.0561594	0.0782361	0.641	5048	tags=33%, list=9%, signal=36%
KEGG_NEUROTROPHIN_SIGNALING_PATHWAY	KEGG_NEUROTROPHIN_SIGNALING_PATHWAY		125	0.458147	1.56863	0.0575816	0.0773515	0.642	8706	tags=40%, list=15%, signal=47%
KEGG_HISTIDINE_METABOLISM	KEGG_HISTIDINE_METABOLISM		29	0.487317	1.56301	0.0305927	0.0790628	0.653	5074	tags=28%, list=9%, signal=30%
KEGG_GNRH_SIGNALING_PATHWAY	KEGG_GNRH_SIGNALING_PATHWAY		101	0.419908	1.54055	0.0429907	0.0873581	0.678	6299	tags=27%, list=11%, signal=30%
KEGG_AMINO_SUGAR_AND_NUCLEOTIDE_SUGAR_METABOLISM	KEGG_AMINO_SUGAR_AND_NUCLEOTIDE_SUGAR_METABOLISM		43	0.483485	1.5261	0.0683112	0.0917805	0.693	3486	tags=28%, list=6%, signal=30%
KEGG_LONG_TERM_POTENTIATION	KEGG_LONG_TERM_POTENTIATION		70	0.432878	1.51489	0.0627376	0.0962951	0.71	6116	tags=29%, list=10%, signal=32%
KEGG_ADHERENS_JUNCTION	KEGG_ADHERENS_JUNCTION		73	0.45636	1.50198	0.110075	0.101668	0.732	4514	tags=26%, list=8%, signal=28%
KEGG_AMYOTROPHIC_LATERAL_SCLEROSIS_ALS	KEGG_AMYOTROPHIC_LATERAL_SCLEROSIS_ALS		53	0.430587	1.50177	0.059501	0.100409	0.732	5904	tags=34%, list=10%, signal=38%
KEGG_GAP_JUNCTION	KEGG_GAP_JUNCTION		90	0.431501	1.4935	0.0678295	0.103131	0.738	4802	tags=26%, list=8%, signal=28%
KEGG_MTOR_SIGNALING_PATHWAY	KEGG_MTOR_SIGNALING_PATHWAY		51	0.450793	1.49262	0.0772128	0.10224	0.738	9470	tags=43%, list=16%, signal=51%
KEGG_CHRONIC_MYELOID_LEUKEMIA	KEGG_CHRONIC_MYELOID_LEUKEMIA		73	0.460002	1.48343	0.0924528	0.105569	0.75	9218	tags=42%, list=16%, signal=50%
KEGG_GLYCOSAMINOGLYCAN_BIOSYNTHESIS_CHONDROITIN_SULFATE	KEGG_GLYCOSAMINOGLYCAN_BIOSYNTHESIS_CHONDROITIN_SULFATE		22	0.547127	1.47536	0.115732	0.108368	0.761	6227	tags=45%, list=11%, signal=51%
KEGG_O_GLYCAN_BIOSYNTHESIS	KEGG_O_GLYCAN_BIOSYNTHESIS		30	0.47253	1.44648	0.0895795	0.122152	0.797	8615	tags=47%, list=15%, signal=55%
KEGG_TIGHT_JUNCTION	KEGG_TIGHT_JUNCTION		132	0.393266	1.44273	0.0881226	0.12312	0.801	9218	tags=36%, list=16%, signal=42%
KEGG_PATHOGENIC_ESCHERICHIA_COLI_INFECTION	KEGG_PATHOGENIC_ESCHERICHIA_COLI_INFECTION		56	0.434891	1.42132	0.129482	0.133946	0.825	9308	tags=39%, list=16%, signal=47%
KEGG_NICOTINATE_AND_NICOTINAMIDE_METABOLISM	KEGG_NICOTINATE_AND_NICOTINAMIDE_METABOLISM		24	0.451572	1.38777	0.0984848	0.152851	0.855	2755	tags=29%, list=5%, signal=31%
KEGG_LINOLEIC_ACID_METABOLISM	KEGG_LINOLEIC_ACID_METABOLISM		29	0.440891	1.37662	0.117229	0.158871	0.863	7089	tags=28%, list=12%, signal=31%
KEGG_BETA_ALANINE_METABOLISM	KEGG_BETA_ALANINE_METABOLISM		22	0.455601	1.37644	0.106464	0.15715	0.863	8034	tags=36%, list=14%, signal=42%
KEGG_TGF_BETA_SIGNALING_PATHWAY	KEGG_TGF_BETA_SIGNALING_PATHWAY		85	0.404126	1.3754	0.141243	0.156033	0.864	5740	tags=25%, list=10%, signal=27%
KEGG_PROSTATE_CANCER	KEGG_PROSTATE_CANCER		89	0.400897	1.35108	0.148289	0.169853	0.879	9218	tags=39%, list=16%, signal=47%
KEGG_PEROXISOME	KEGG_PEROXISOME		78	0.38462	1.34526	0.149901	0.171966	0.882	6232	tags=24%, list=11%, signal=27%
KEGG_RENAL_CELL_CARCINOMA	KEGG_RENAL_CELL_CARCINOMA		70	0.405264	1.34495	0.163498	0.170257	0.882	6474	tags=33%, list=11%, signal=37%
KEGG_INOSITOL_PHOSPHATE_METABOLISM	KEGG_INOSITOL_PHOSPHATE_METABOLISM		54	0.422878	1.34421	0.182156	0.168961	0.883	5367	tags=28%, list=9%, signal=31%
KEGG_RIBOFLAVIN_METABOLISM	KEGG_RIBOFLAVIN_METABOLISM		15	0.498537	1.3409	0.142035	0.1693	0.884	3206	tags=20%, list=5%, signal=21%
KEGG_PHENYLALANINE_METABOLISM	KEGG_PHENYLALANINE_METABOLISM		18	0.462932	1.33579	0.130518	0.170991	0.887	1658	tags=22%, list=3%, signal=23%
KEGG_FATTY_ACID_METABOLISM	KEGG_FATTY_ACID_METABOLISM		42	0.411187	1.32737	0.161224	0.174854	0.894	8034	tags=31%, list=14%, signal=36%
KEGG_TYPE_II_DIABETES_MELLITUS	KEGG_TYPE_II_DIABETES_MELLITUS		47	0.39456	1.32618	0.145191	0.173865	0.895	8519	tags=40%, list=14%, signal=47%
KEGG_NOTCH_SIGNALING_PATHWAY	KEGG_NOTCH_SIGNALING_PATHWAY		47	0.427947	1.30943	0.181132	0.184396	0.91	4736	tags=28%, list=8%, signal=30%
KEGG_SNARE_INTERACTIONS_IN_VESICULAR_TRANSPORT	KEGG_SNARE_INTERACTIONS_IN_VESICULAR_TRANSPORT		38	0.427055	1.29735	0.201905	0.191476	0.92	5558	tags=29%, list=9%, signal=32%
KEGG_GLYCEROLIPID_METABOLISM	KEGG_GLYCEROLIPID_METABOLISM		49	0.35087	1.27735	0.152416	0.204768	0.935	8034	tags=35%, list=14%, signal=40%
KEGG_ENDOMETRIAL_CANCER	KEGG_ENDOMETRIAL_CANCER		52	0.407001	1.27604	0.191011	0.204005	0.935	9218	tags=42%, list=16%, signal=50%
KEGG_COLORECTAL_CANCER	KEGG_COLORECTAL_CANCER		62	0.384141	1.26669	0.210728	0.209187	0.943	6474	tags=26%, list=11%, signal=29%
KEGG_INSULIN_SIGNALING_PATHWAY	KEGG_INSULIN_SIGNALING_PATHWAY		137	0.343007	1.2583	0.194981	0.21344	0.947	9530	tags=36%, list=16%, signal=43%
KEGG_MELANOGENESIS	KEGG_MELANOGENESIS		101	0.337907	1.24447	0.218631	0.221569	0.951	4615	tags=18%, list=8%, signal=19%
KEGG_TAURINE_AND_HYPOTAURINE_METABOLISM	KEGG_TAURINE_AND_HYPOTAURINE_METABOLISM		10	0.489169	1.24405	0.219203	0.219781	0.951	5072	tags=30%, list=9%, signal=33%
KEGG_GALACTOSE_METABOLISM	KEGG_GALACTOSE_METABOLISM		26	0.396752	1.24084	0.196597	0.220579	0.953	4546	tags=23%, list=8%, signal=25%
KEGG_BLADDER_CANCER	KEGG_BLADDER_CANCER		42	0.385607	1.23994	0.212524	0.21917	0.953	8051	tags=38%, list=14%, signal=44%
KEGG_GLYCOSAMINOGLYCAN_BIOSYNTHESIS_KERATAN_SULFATE	KEGG_GLYCOSAMINOGLYCAN_BIOSYNTHESIS_KERATAN_SULFATE		15	0.467588	1.23711	0.221805	0.219249	0.953	5820	tags=33%, list=10%, signal=37%
KEGG_PANTOTHENATE_AND_COA_BIOSYNTHESIS	KEGG_PANTOTHENATE_AND_COA_BIOSYNTHESIS		16	0.455437	1.21987	0.222426	0.230973	0.956	7897	tags=31%, list=13%, signal=36%
KEGG_VASOPRESSIN_REGULATED_WATER_REABSORPTION	KEGG_VASOPRESSIN_REGULATED_WATER_REABSORPTION		44	0.353758	1.17062	0.272901	0.271556	0.973	5909	tags=23%, list=10%, signal=25%
KEGG_SELENOAMINO_ACID_METABOLISM	KEGG_SELENOAMINO_ACID_METABOLISM		26	0.404246	1.16676	0.297872	0.272637	0.974	5072	tags=23%, list=9%, signal=25%
KEGG_GLYCOSPHINGOLIPID_BIOSYNTHESIS_LACTO_AND_NEOLACTO_SERIES	KEGG_GLYCOSPHINGOLIPID_BIOSYNTHESIS_LACTO_AND_NEOLACTO_SERIES		26	0.369968	1.16238	0.27593	0.273919	0.976	4294	tags=23%, list=7%, signal=25%
KEGG_GLYCEROPHOSPHOLIPID_METABOLISM	KEGG_GLYCEROPHOSPHOLIPID_METABOLISM		77	0.315245	1.1535	0.26087	0.279891	0.978	6974	tags=27%, list=12%, signal=31%
KEGG_TYROSINE_METABOLISM	KEGG_TYROSINE_METABOLISM		42	0.334223	1.14156	0.258652	0.28916	0.981	2367	tags=14%, list=4%, signal=15%
KEGG_CIRCADIAN_RHYTHM_MAMMAL	KEGG_CIRCADIAN_RHYTHM_MAMMAL		13	0.478608	1.13554	0.330224	0.292423	0.982	9295	tags=54%, list=16%, signal=64%
KEGG_ERBB_SIGNALING_PATHWAY	KEGG_ERBB_SIGNALING_PATHWAY		87	0.330136	1.12529	0.325095	0.300006	0.984	9218	tags=32%, list=16%, signal=38%
KEGG_P53_SIGNALING_PATHWAY	KEGG_P53_SIGNALING_PATHWAY		68	0.330138	1.12094	0.332677	0.301689	0.985	7358	tags=38%, list=12%, signal=44%
KEGG_ALANINE_ASPARTATE_AND_GLUTAMATE_METABOLISM	KEGG_ALANINE_ASPARTATE_AND_GLUTAMATE_METABOLISM		32	0.33301	1.08904	0.337187	0.332536	0.993	5556	tags=22%, list=9%, signal=24%
KEGG_N_GLYCAN_BIOSYNTHESIS	KEGG_N_GLYCAN_BIOSYNTHESIS		46	0.355563	1.05271	0.406375	0.368023	0.995	5186	tags=20%, list=9%, signal=21%
KEGG_GLYCOSAMINOGLYCAN_BIOSYNTHESIS_HEPARAN_SULFATE	KEGG_GLYCOSAMINOGLYCAN_BIOSYNTHESIS_HEPARAN_SULFATE		26	0.338598	1.00365	0.445489	0.424534	0.999	3504	tags=15%, list=6%, signal=16%
KEGG_CYSTEINE_AND_METHIONINE_METABOLISM	KEGG_CYSTEINE_AND_METHIONINE_METABOLISM		34	0.319388	0.97438	0.497076	0.458349	0.999	1308	tags=12%, list=2%, signal=12%
KEGG_GLYCOLYSIS_GLUCONEOGENESIS	KEGG_GLYCOLYSIS_GLUCONEOGENESIS		62	0.277209	0.969419	0.466151	0.460574	1	2978	tags=15%, list=5%, signal=15%
KEGG_PROGESTERONE_MEDIATED_OOCYTE_MATURATION	KEGG_PROGESTERONE_MEDIATED_OOCYTE_MATURATION		85	0.281754	0.967042	0.495146	0.460012	1	6474	tags=22%, list=11%, signal=25%
KEGG_TASTE_TRANSDUCTION	KEGG_TASTE_TRANSDUCTION		51	0.278403	0.954533	0.515427	0.472438	1	6050	tags=22%, list=10%, signal=24%
KEGG_BUTANOATE_METABOLISM	KEGG_BUTANOATE_METABOLISM		34	0.292462	0.948173	0.51341	0.477088	1	4711	tags=21%, list=8%, signal=22%
KEGG_VALINE_LEUCINE_AND_ISOLEUCINE_DEGRADATION	KEGG_VALINE_LEUCINE_AND_ISOLEUCINE_DEGRADATION		44	0.301356	0.913918	0.554435	0.517152	1	8034	tags=25%, list=14%, signal=29%
KEGG_WNT_SIGNALING_PATHWAY	KEGG_WNT_SIGNALING_PATHWAY		150	0.245701	0.907429	0.533333	0.522193	1	4586	tags=14%, list=8%, signal=15%
KEGG_FRUCTOSE_AND_MANNOSE_METABOLISM	KEGG_FRUCTOSE_AND_MANNOSE_METABOLISM		33	0.290936	0.892926	0.589844	0.538036	1	5942	tags=21%, list=10%, signal=24%
KEGG_REGULATION_OF_AUTOPHAGY	KEGG_REGULATION_OF_AUTOPHAGY		34	0.293538	0.873005	0.657459	0.561412	1	2743	tags=12%, list=5%, signal=12%
KEGG_STEROID_HORMONE_BIOSYNTHESIS	KEGG_STEROID_HORMONE_BIOSYNTHESIS		55	0.245822	0.84614	0.69147	0.594461	1	1998	tags=9%, list=3%, signal=9%
KEGG_STARCH_AND_SUCROSE_METABOLISM	KEGG_STARCH_AND_SUCROSE_METABOLISM		52	0.230669	0.770279	0.795332	0.696146	1	6209	tags=19%, list=11%, signal=21%
KEGG_THYROID_CANCER	KEGG_THYROID_CANCER		29	0.249241	0.750317	0.779497	0.718773	1	8045	tags=28%, list=14%, signal=32%
